# Supplementary material for: An Aurora B-RPA signaling axis secures chromosome segregation fidelity
Source: Nat Commun. 2023 May 25;14:3008. doi: 10.1038/s41467-023-38711-2 (PMC10212944; doi:10.1038/s41467-023-38711-2)
Supplement: Supplementary file 4 — Source Data [file 41467_2023_38711_MOESM4_ESM.xlsx › Source Data I.xlsx]

## Sheet: Figure 3b
Figure 3b: DNA binding activity of RPA using fluorescein-labeled (dT)20
			Human RPA wt
	[human RPA wt] / [5'FAM (dT)20]		N=1	N=2	N=3
	0		0.0406607	0.0395918	0.039998
	0.166667		0.0673174	0.0631229	0.063757
	0.333853		0.0973169	0.092558	0.093999
	0.501556		0.129574	0.123873	0.12604
	0.669775		0.170259	0.156155	0.159247
	0.838509		0.205718	0.189394	0.197761
	1.00776		0.211883	0.204261	0.207207
	1.34727		0.212403	0.208213	0.208285
	1.68882		0.213138	0.209238	0.211105
	2.03239		0.215214	0.210678	0.213001
	2.37797		0.213908	0.211798	0.212737
	2.72554		0.214081	0.211451	0.212627
			Human RPA S384D
	[human RPA S384D] / [5'FAM (dT)20]		N=1	N=2	N=3
	0		0.039237	0.0429771	0.0426755
	0.165278		0.0627679	0.0684388	0.0637569
	0.331209		0.0913252	0.0936661	0.0922901
	0.49779		0.119968	0.125736	0.120976
	0.665019		0.147574	0.156106	0.14986
	0.832893		0.179304	0.188678	0.179459
	1.00141		0.199314	0.209738	0.208527
	1.17057		0.205649	0.212628	0.209624
	1.51016		0.208133	0.216239	0.212806
	1.85228		0.210088	0.214683	0.211151
	2.19692		0.209887	0.216771	0.215022
	2.54405		0.209605	0.217785	0.217177
	2.89365		0.210054	0.218098	0.212139

## Sheet: Figure 3c
Figure 3c: DNA binding activity of RPA using fluorescein-labeled (dT)40
				Human RPA wt
		[human RPA wt] / [3'FAM (dT)40]		N=1	N=2	N=3
		0		0.0397674	0.0402768	0.04019
		0.334		0.0790658	0.0803389	0.07918
		0.67		0.116909	0.123654	0.12337
		1.007		0.15065	0.156835	0.1544
		1.347		0.178154	0.183574	0.18297
		1.688		0.190869	0.196144	0.19265
		2.031		0.201254	0.20808	0.20667
		2.376		0.21062	0.218113	0.21414
		2.722		0.209815	0.217586	0.2164
		3.07		0.218771	0.225431	0.22326
		3.42		0.222064	0.227583	0.22666
		4.123		0.223748	0.229199	0.22716
		4.833		0.225394	0.231056	0.22873
		5.55		0.226062	0.231202	0.22924
		6.273		0.227603	0.231777	0.23012
		7.003		0.228	0.233	0.22969
				Human RPA S384D
		[human RPA S384D] / [3'FAM (dT)40]		N=1	N=2	N=3
		0		0.0407647	0.0410893	0.0410231
		0.333		0.0888537	0.0932966	0.0893465
		0.669		0.134857	0.134632	0.134655
		1.007		0.174204	0.170287	0.170666
		1.348		0.188331	0.186856	0.187368
		1.691		0.199377	0.196525	0.198096
		2.036		0.209284	0.205119	0.207344
		2.384		0.216577	0.213437	0.214464
		2.734		0.219868	0.21649	0.218993
		3.086		0.220499	0.219291	0.219691
		3.44		0.222218	0.218834	0.219248
		4.154		0.222702	0.21915	0.22019
		4.876		0.22281	0.219847	0.221435
		5.608		0.223903	0.220323	0.220479
		6.348		0.223434	0.220212	0.222819
		7.096		0.222677	0.220285	0.220445

## Sheet: Figure 3d
	Figure 3d: hRPA-WT vs dT35-trp kinetics
	Repeat 1																		Repeat 2																Repeat 3
	time (sec)		0nM		25nM		50nM		75nM		100nM		125nM		150nM		200nM		time (sec)		0nM		25nM		50nM		75nM		100nM		150nM		200nM		time (sec)		0nM		25nM		50nM		75nM		100nM		150nM		200nM
	5e-05	5.8867	6.1867	6.1932	6.1932	6.2091	6.2091	6.0708	6.0708	6.1159	6.1159	5.8155	5.8155	5.8983	5.8983	5.9729	5.9729		5e-05	5.9243	5.9243	6.0329	6.0329	6.0121	6.0121	5.9825	5.9825	5.9409	5.9409	5.8738	5.8738	5.6993	5.6993		5e-05	6.0446	6.0446	6.0087	6.0087	6.0422	6.0422	6.1871	6.1871	5.9773	5.9773	5.9161	5.9161	5.9491	5.9491
	0.0001	5.8842	6.1841	6.2136	6.2136	6.2222	6.2222	6.088	6.088	6.0929	6.0929	5.7601	5.7601	5.8781	5.8781	5.9371	5.9371		0.0001	5.9089	5.9089	6.0233	6.0233	5.9734	5.9734	5.9584	5.9584	5.9799	5.9799	5.9083	5.9083	5.6985	5.6985		0.0001	5.9959	5.9959	6.1075	6.1075	6.0599	6.0599	6.1392	6.1392	5.9388	5.9388	5.9607	5.9607	5.9303	5.9303
	0.00015	5.908	6.208	6.2	6.2	6.2147	6.2147	6.1142	6.1142	6.0786	6.0786	5.7795	5.7795	5.8738	5.8738	5.9595	5.9595		0.00015	5.8913	5.8913	6.0819	6.0819	6.0295	6.0295	6.0318	6.0318	5.9546	5.9546	5.9554	5.9554	5.7082	5.7082		0.00015	5.992	5.992	6.1083	6.1083	6.0528	6.0528	6.1452	6.1452	5.8706	5.8706	5.8655	5.8655	5.8795	5.8795
	0.0002	5.9644	6.2644	6.1937	6.1937	6.0741	6.0741	6.1162	6.1162	6.0664	6.0664	5.8367	5.8367	5.8522	5.8522	5.9701	5.9701		0.0002	5.9219	5.9219	6.0521	6.0521	6.0471	6.0471	6.051	6.051	5.9835	5.9835	5.9394	5.9394	5.7786	5.7786		0.0002	5.9713	5.9713	6.1382	6.1382	6.0804	6.0804	6.1644	6.1644	5.9467	5.9467	5.8142	5.8142	5.9502	5.9502
	0.00025	5.9775	6.2775	6.1865	6.1865	6.0782	6.0782	6.1271	6.1271	6.0363	6.0363	5.8668	5.8668	5.8819	5.8819	5.9065	5.9065		0.00025	5.9587	5.9587	6.0635	6.0635	6.0734	6.0734	5.9938	5.9938	5.9612	5.9612	5.8517	5.8517	5.7926	5.7926		0.00025	5.932	5.932	6.09	6.09	6.1756	6.1756	6.0666	6.0666	6.0343	6.0343	5.8151	5.8151	5.9722	5.9722
	0.0003	5.9195	6.2195	6.2079	6.2079	6.088	6.088	6.1002	6.1002	6.0276	6.0276	5.8609	5.8609	5.8639	5.8639	5.8441	5.8441		0.0003	5.8925	5.8925	6.1059	6.1059	6.0953	6.0953	6.0016	6.0016	5.9201	5.9201	5.8002	5.8002	5.732	5.732		0.0003	5.9247	5.9247	6.0585	6.0585	6.1169	6.1169	6.0036	6.0036	6.0222	6.0222	5.8776	5.8776	5.9786	5.9786
	0.00035	5.8901	6.1901	6.1939	6.1939	6.1381	6.1381	5.9978	5.9978	6.0738	6.0738	5.8595	5.8595	5.8467	5.8467	5.8951	5.8951		0.00035	5.8502	5.8502	6.1156	6.1156	6.1171	6.1171	6.0639	6.0639	5.862	5.862	5.8367	5.8367	5.7249	5.7249		0.00035	5.925	5.925	6.0667	6.0667	6.0272	6.0272	6.084	6.084	5.9646	5.9646	5.9046	5.9046	5.9433	5.9433
	0.0004	5.865	6.165	6.2227	6.2227	6.1659	6.1659	5.9988	5.9988	6.0562	6.0562	5.871	5.871	5.9087	5.9087	5.9396	5.9396		0.0004	5.8385	5.8385	6.0607	6.0607	6.0856	6.0856	6.1084	6.1084	5.878	5.878	5.8709	5.8709	5.8178	5.8178		0.0004	5.9452	5.9452	6.089	6.089	6.0335	6.0335	6.062	6.062	5.9812	5.9812	5.8003	5.8003	5.9312	5.9312
	0.00045	5.8945	6.1945	6.2663	6.2663	6.2057	6.2057	6.0658	6.0658	6.0255	6.0255	5.8368	5.8368	5.8707	5.8707	5.9618	5.9618		0.00045	5.8728	5.8728	6.0384	6.0384	6.0365	6.0365	6.0745	6.0745	5.9256	5.9256	5.7623	5.7623	5.7895	5.7895		0.00045	5.9974	5.9974	6.0497	6.0497	6.0673	6.0673	6.0296	6.0296	5.9674	5.9674	5.8802	5.8802	5.9562	5.9562
	0.0005	5.865	6.165	6.2689	6.2689	6.1663	6.1663	6.1072	6.1072	6.0384	6.0384	5.8243	5.8243	5.8117	5.8117	5.8975	5.8975		0.0005	5.878	5.878	6.0255	6.0255	6.0021	6.0021	6.0302	6.0302	5.9577	5.9577	5.8429	5.8429	5.7011	5.7011		0.0005	6.0184	6.0184	6.0762	6.0762	6.0665	6.0665	6.0589	6.0589	5.926	5.926	5.9263	5.9263	5.8939	5.8939
	0.00055	5.9131	6.2131	6.2841	6.2841	6.1521	6.1521	6.0866	6.0866	6.0116	6.0116	5.7522	5.7522	5.84	5.84	5.8874	5.8874		0.00055	5.8701	5.8701	6.0352	6.0352	6.0298	6.0298	6.022	6.022	5.896	5.896	5.8612	5.8612	5.762	5.762		0.00055	6.0164	6.0164	6.1062	6.1062	6.0285	6.0285	6.079	6.079	5.9232	5.9232	5.9111	5.9111	5.8014	5.8014
	0.0006	5.8353	6.1353	6.2384	6.2384	6.1051	6.1051	6.1168	6.1168	6.0747	6.0747	5.7577	5.7577	5.873	5.873	5.9416	5.9416		0.0006	5.8518	5.8518	6.0643	6.0643	6.0196	6.0196	5.9773	5.9773	5.8915	5.8915	5.8449	5.8449	5.8024	5.8024		0.0006	6.01	6.01	6.1432	6.1432	6.0504	6.0504	6.0707	6.0707	5.995	5.995	5.9067	5.9067	5.8295	5.8295
	0.00065	5.7753	6.0753	6.1693	6.1693	6.0954	6.0954	6.0774	6.0774	6.1191	6.1191	5.7896	5.7896	5.9036	5.9036	5.9704	5.9704		0.00065	5.8626	5.8626	6.0768	6.0768	6.0189	6.0189	5.9409	5.9409	5.9464	5.9464	5.84	5.84	5.7962	5.7962		0.00065	6.0136	6.0136	6.1356	6.1356	6.016	6.016	6.1124	6.1124	6.0433	6.0433	5.9212	5.9212	5.925	5.925
	0.0007	5.7891	6.0891	6.1735	6.1735	6.1917	6.1917	6.1249	6.1249	6.1527	6.1527	5.8914	5.8914	5.9045	5.9045	5.9057	5.9057		0.0007	5.8522	5.8522	6.0391	6.0391	6.0034	6.0034	5.9792	5.9792	5.958	5.958	5.8348	5.8348	5.7964	5.7964		0.0007	6.0728	6.0728	6.0818	6.0818	6.032	6.032	6.0865	6.0865	5.9589	5.9589	5.87	5.87	5.9285	5.9285
	0.00075	5.8253	6.1253	6.2808	6.2808	6.2357	6.2357	6.1956	6.1956	6.1843	6.1843	5.9072	5.9072	5.8927	5.8927	5.8577	5.8577		0.00075	5.8502	5.8502	6.0455	6.0455	6.0228	6.0228	6.043	6.043	5.9479	5.9479	5.8729	5.8729	5.7961	5.7961		0.00075	6.0532	6.0532	6.0624	6.0624	6.0265	6.0265	6.0285	6.0285	5.888	5.888	5.8389	5.8389	5.9032	5.9032
	0.0008	5.9514	6.2513	6.2734	6.2734	6.1894	6.1894	6.2446	6.2446	6.1572	6.1572	5.842	5.842	5.874	5.874	5.7835	5.7835		0.0008	5.9004	5.9004	6.0444	6.0444	6.0358	6.0358	6.0863	6.0863	5.9397	5.9397	5.8578	5.8578	5.7662	5.7662		0.0008	5.965	5.965	6.1158	6.1158	6.0593	6.0593	6.0113	6.0113	5.9608	5.9608	5.7806	5.7806	5.9032	5.9032
	0.00085	5.9678	6.2678	6.2	6.2	6.1534	6.1534	6.1824	6.1824	6.1165	6.1165	5.8411	5.8411	5.8651	5.8651	5.8093	5.8093		0.00085	5.8377	5.8377	6.0487	6.0487	6.135	6.135	6.1112	6.1112	5.9496	5.9496	5.9185	5.9185	5.766	5.766		0.00085	6.012	6.012	6.1336	6.1336	6.1264	6.1264	6.0054	6.0054	5.9316	5.9316	5.8032	5.8032	5.8617	5.8617
	0.0009	5.9075	6.2075	6.1768	6.1768	6.1848	6.1848	6.1705	6.1705	6.1255	6.1255	5.8049	5.8049	5.8733	5.8733	5.8533	5.8533		0.0009	5.8293	5.8293	6.0595	6.0595	6.1718	6.1718	6.1226	6.1226	5.9553	5.9553	5.9015	5.9015	5.8356	5.8356		0.0009	6.0988	6.0988	6.1314	6.1314	6.1494	6.1494	5.9482	5.9482	5.9717	5.9717	5.8512	5.8512	5.8608	5.8608
	0.00095	5.9277	6.2277	6.1319	6.1319	6.1924	6.1924	6.1805	6.1805	6.1019	6.1019	5.7558	5.7558	5.7891	5.7891	5.9359	5.9359		0.00095	5.9178	5.9178	6.0777	6.0777	6.0949	6.0949	6.0693	6.0693	5.9174	5.9174	5.8956	5.8956	5.7744	5.7744		0.00095	6.1626	6.1626	6.0984	6.0984	6.1694	6.1694	5.9354	5.9354	5.9946	5.9946	5.9022	5.9022	5.9109	5.9109
	0.001	5.8879	6.1879	6.1364	6.1364	6.118	6.118	6.1846	6.1846	6.1026	6.1026	5.8078	5.8078	5.7688	5.7688	5.8644	5.8644		0.001	5.8902	5.8902	6.0473	6.0473	6.0419	6.0419	6.0152	6.0152	5.8944	5.8944	5.9176	5.9176	5.7054	5.7054		0.001	6.1967	6.1967	6.016	6.016	6.0556	6.0556	5.9747	5.9747	5.9562	5.9562	5.9004	5.9004	5.9419	5.9419
	0.00105	5.8852	6.1852	6.1152	6.1152	6.1777	6.1777	6.1688	6.1688	6.0741	6.0741	5.8489	5.8489	5.7877	5.7877	5.8244	5.8244		0.00105	5.8899	5.8899	6.0406	6.0406	6.0482	6.0482	6.048	6.048	5.8493	5.8493	5.8688	5.8688	5.7695	5.7695		0.00105	6.1498	6.1498	6.1527	6.1527	6.002	6.002	5.9467	5.9467	5.9208	5.9208	5.8985	5.8985	5.8869	5.8869
	0.0011	5.9728	6.2728	6.15	6.15	6.1766	6.1766	6.1817	6.1817	6.1055	6.1055	5.8242	5.8242	5.7769	5.7769	5.8741	5.8741		0.0011	5.8732	5.8732	6.0349	6.0349	5.9953	5.9953	6.0319	6.0319	5.8487	5.8487	5.8482	5.8482	5.8362	5.8362		0.0011	6.1466	6.1466	6.1346	6.1346	6.0219	6.0219	5.9487	5.9487	5.9468	5.9468	5.8527	5.8527	5.9177	5.9177
	0.00115	5.9772	6.2772	6.1982	6.1982	6.192	6.192	6.0892	6.0892	6.1066	6.1066	5.856	5.856	5.8131	5.8131	5.919	5.919		0.00115	5.8678	5.8678	6.0457	6.0457	5.9594	5.9594	6.0352	6.0352	5.9427	5.9427	5.8569	5.8569	5.8414	5.8414		0.00115	6.1127	6.1127	6.1411	6.1411	6.0357	6.0357	5.9754	5.9754	5.9412	5.9412	5.7887	5.7887	5.9108	5.9108
	0.0012	5.9739	6.2739	6.2213	6.2213	6.2498	6.2498	6.077	6.077	6.1112	6.1112	5.8748	5.8748	5.7981	5.7981	5.8367	5.8367		0.0012	5.865	5.865	6.0202	6.0202	5.9926	5.9926	5.9919	5.9919	5.9868	5.9868	5.8898	5.8898	5.787	5.787		0.0012	6.0561	6.0561	6.1153	6.1153	6.1152	6.1152	5.8935	5.8935	5.9155	5.9155	5.848	5.848	5.8877	5.8877
	0.00125	5.9928	6.2928	6.2462	6.2462	6.2232	6.2232	6.0831	6.0831	6.0257	6.0257	5.8514	5.8514	5.7805	5.7805	5.8251	5.8251		0.00125	5.823	5.823	6.0353	6.0353	6.0897	6.0897	5.9583	5.9583	6.0166	6.0166	5.8813	5.8813	5.7368	5.7368		0.00125	6.0361	6.0361	6.0547	6.0547	6.0715	6.0715	6.0086	6.0086	5.8781	5.8781	5.8725	5.8725	5.9186	5.9186
	0.0013	6.0203	6.3203	6.2536	6.2536	6.187	6.187	6.1266	6.1266	6.0687	6.0687	5.9132	5.9132	5.8225	5.8225	5.9193	5.9193		0.0013	5.7349	5.7349	6.014	6.014	6.1199	6.1199	6.0011	6.0011	6.0538	6.0538	5.8907	5.8907	5.7673	5.7673		0.0013	6.0773	6.0773	6.161	6.161	6.0759	6.0759	6.0603	6.0603	5.8915	5.8915	5.9248	5.9248	5.9547	5.9547
	0.00135	5.943	6.243	6.1555	6.1555	6.1703	6.1703	6.174	6.174	6.0872	6.0872	5.9148	5.9148	5.8056	5.8056	5.9669	5.9669		0.00135	5.7727	5.7727	6.0086	6.0086	6.0461	6.0461	6.0368	6.0368	6.0641	6.0641	5.925	5.925	5.8551	5.8551		0.00135	6.0476	6.0476	6.2016	6.2016	6.0313	6.0313	5.998	5.998	5.9246	5.9246	5.8972	5.8972	5.9333	5.9333
	0.0014	5.9107	6.2107	6.1401	6.1401	6.1739	6.1739	6.127	6.127	6.0365	6.0365	5.8828	5.8828	5.8045	5.8045	5.9305	5.9305		0.0014	5.759	5.759	5.9702	5.9702	6.026	6.026	6.0393	6.0393	6.0361	6.0361	5.9672	5.9672	5.7705	5.7705		0.0014	6.017	6.017	6.1817	6.1817	6.0752	6.0752	5.9699	5.9699	5.9671	5.9671	5.807	5.807	5.9449	5.9449
	0.00145	5.8286	6.1286	6.1273	6.1273	6.1331	6.1331	6.0659	6.0659	5.9566	5.9566	5.8044	5.8044	5.8143	5.8143	5.8538	5.8538		0.00145	5.7625	5.7625	5.9556	5.9556	6.094	6.094	6.0416	6.0416	5.9946	5.9946	5.9738	5.9738	5.7225	5.7225		0.00145	5.9979	5.9979	6.1501	6.1501	6.124	6.124	5.9363	5.9363	5.9731	5.9731	5.7681	5.7681	5.9135	5.9135
	0.0015	5.8134	6.1134	6.1154	6.1154	6.1521	6.1521	6.0205	6.0205	5.9201	5.9201	5.821	5.821	5.8177	5.8177	5.8082	5.8082		0.0015	5.7605	5.7605	5.9565	5.9565	6.1005	6.1005	5.9937	5.9937	5.9614	5.9614	5.8753	5.8753	5.7106	5.7106		0.0015	6.0046	6.0046	6.0947	6.0947	6.1139	6.1139	5.9668	5.9668	5.8737	5.8737	5.8536	5.8536	5.8818	5.8818
	0.00155	5.8692	6.1692	6.1038	6.1038	6.1548	6.1548	5.9931	5.9931	6.0004	6.0004	5.8289	5.8289	5.8367	5.8367	5.8119	5.8119		0.00155	5.7671	5.7671	5.9857	5.9857	6.1083	6.1083	5.999	5.999	5.9769	5.9769	5.7977	5.7977	5.7224	5.7224		0.00155	6.0048	6.0048	6.083	6.083	6.0844	6.0844	6.0616	6.0616	5.853	5.853	5.8244	5.8244	5.8168	5.8168
	0.0016	5.9679	6.2679	6.2238	6.2238	6.1214	6.1214	6.0118	6.0118	6.0465	6.0465	5.8072	5.8072	5.8809	5.8809	5.8603	5.8603		0.0016	5.7404	5.7404	6.0318	6.0318	6.0899	6.0899	5.967	5.967	6.0064	6.0064	5.7765	5.7765	5.7228	5.7228		0.0016	5.9682	5.9682	6.096	6.096	6.1099	6.1099	6.0487	6.0487	5.903	5.903	5.8078	5.8078	5.8394	5.8394
	0.00165	5.9497	6.2497	6.2476	6.2476	6.097	6.097	6.0351	6.0351	6.0802	6.0802	5.8216	5.8216	5.8453	5.8453	5.8987	5.8987		0.00165	5.7741	5.7741	6.0789	6.0789	6.1495	6.1495	5.9257	5.9257	5.9865	5.9865	5.7909	5.7909	5.7465	5.7465		0.00165	5.9779	5.9779	6.1276	6.1276	6.0719	6.0719	6.027	6.027	5.9155	5.9155	5.8411	5.8411	5.9285	5.9285
	0.0017	5.9721	6.2721	6.1702	6.1702	6.0678	6.0678	6.038	6.038	6.0455	6.0455	5.839	5.839	5.8821	5.8821	5.8306	5.8306		0.0017	5.8075	5.8075	6.1053	6.1053	6.1079	6.1079	5.9004	5.9004	5.9058	5.9058	5.8075	5.8075	5.7259	5.7259		0.0017	6.073	6.073	6.1482	6.1482	5.9925	5.9925	6.0968	6.0968	5.9472	5.9472	5.8208	5.8208	5.967	5.967
	0.00175	5.9913	6.2913	6.1203	6.1203	6.1523	6.1523	6.156	6.156	6.1182	6.1182	5.8496	5.8496	5.9395	5.9395	5.8527	5.8527		0.00175	5.8498	5.8498	6.1009	6.1009	6.0715	6.0715	5.9208	5.9208	5.9016	5.9016	5.8478	5.8478	5.7658	5.7658		0.00175	6.1254	6.1254	6.1432	6.1432	5.9989	5.9989	6.1419	6.1419	5.9385	5.9385	5.7996	5.7996	6.0246	6.0246
	0.0018	5.9558	6.2558	6.0566	6.0566	6.1626	6.1626	6.2251	6.2251	6.1202	6.1202	5.8417	5.8417	5.8934	5.8934	5.8684	5.8684		0.0018	5.8428	5.8428	6.0354	6.0354	6.0482	6.0482	5.8579	5.8579	5.929	5.929	5.8448	5.8448	5.8182	5.8182		0.0018	6.1003	6.1003	6.1242	6.1242	6.02	6.02	6.1197	6.1197	5.8152	5.8152	5.8693	5.8693	5.9697	5.9697
	0.00185	5.9383	6.2383	6.1152	6.1152	6.1484	6.1484	6.2569	6.2569	6.1121	6.1121	5.8968	5.8968	5.92	5.92	5.8299	5.8299		0.00185	5.7758	5.7758	6.0268	6.0268	6.047	6.047	5.8904	5.8904	5.939	5.939	5.8934	5.8934	5.772	5.772		0.00185	6.0576	6.0576	6.1185	6.1185	5.9864	5.9864	6.0548	6.0548	5.8485	5.8485	5.837	5.837	5.8993	5.8993
	0.0019	5.8559	6.1559	6.1391	6.1391	6.2337	6.2337	6.1478	6.1478	6.0589	6.0589	5.9104	5.9104	5.8918	5.8918	5.7735	5.7735		0.0019	5.7861	5.7861	6.0081	6.0081	6.0619	6.0619	5.9013	5.9013	5.8561	5.8561	5.8986	5.8986	5.7116	5.7116		0.0019	6.0711	6.0711	6.0451	6.0451	6.003	6.003	5.9249	5.9249	5.8758	5.8758	5.911	5.911	5.8823	5.8823
	0.00195	5.8248	6.1248	6.1179	6.1179	6.2895	6.2895	6.0398	6.0398	6.0657	6.0657	5.8985	5.8985	5.8781	5.8781	5.8913	5.8913		0.00195	5.8413	5.8413	6.015	6.015	6.0874	6.0874	5.8845	5.8845	5.8497	5.8497	5.7697	5.7697	5.6914	5.6914		0.00195	6.0728	6.0728	6.0371	6.0371	6.008	6.008	5.8692	5.8692	5.8975	5.8975	5.8618	5.8618	5.8349	5.8349
	0.002	5.8255	6.1255	6.1416	6.1416	6.2602	6.2602	5.9985	5.9985	5.9851	5.9851	5.8386	5.8386	5.8855	5.8855	5.921	5.921		0.002	5.8108	5.8108	6.101	6.101	6.0517	6.0517	5.9106	5.9106	5.8524	5.8524	5.7547	5.7547	5.6637	5.6637		0.002	6.0814	6.0814	6.0428	6.0428	5.9705	5.9705	5.8393	5.8393	5.8801	5.8801	5.6901	5.6901	5.8376	5.8376
	0.00205	5.8334	6.1334	6.1787	6.1787	6.2787	6.2787	6.029	6.029	5.9971	5.9971	5.844	5.844	5.838	5.838	5.8902	5.8902		0.00205	5.8161	5.8161	6.1117	6.1117	6.0124	6.0124	5.982	5.982	5.8943	5.8943	5.7653	5.7653	5.5928	5.5928		0.00205	6.0194	6.0194	6.0569	6.0569	5.9811	5.9811	5.9169	5.9169	5.8491	5.8491	5.6687	5.6687	5.833	5.833
	0.0021	5.8733	6.1733	6.1818	6.1818	6.2666	6.2666	6.0298	6.0298	5.9392	5.9392	5.8343	5.8343	5.8067	5.8067	5.7928	5.7928		0.0021	5.8644	5.8644	6.0364	6.0364	5.9707	5.9707	5.9905	5.9905	5.8517	5.8517	5.799	5.799	5.6229	5.6229		0.0021	5.9641	5.9641	6.0734	6.0734	6.0188	6.0188	5.9756	5.9756	5.87	5.87	5.7148	5.7148	5.849	5.849
	0.00215	5.8843	6.1843	6.1928	6.1928	6.1873	6.1873	6.066	6.066	5.9192	5.9192	5.8165	5.8165	5.8366	5.8366	5.7206	5.7206		0.00215	5.8393	5.8393	6.0498	6.0498	5.9983	5.9983	5.9271	5.9271	5.8273	5.8273	5.8154	5.8154	5.632	5.632		0.00215	5.922	5.922	6.1026	6.1026	6.0468	6.0468	5.9946	5.9946	5.8781	5.8781	5.7958	5.7958	5.8323	5.8323
	0.0022	5.9636	6.2636	6.1854	6.1854	6.2009	6.2009	6.0777	6.0777	5.9106	5.9106	5.8156	5.8156	5.8924	5.8924	5.6964	5.6964		0.0022	5.8089	5.8089	6.0541	6.0541	6.0024	6.0024	5.9349	5.9349	5.8504	5.8504	5.8147	5.8147	5.6563	5.6563		0.0022	5.8903	5.8903	6.0849	6.0849	5.9799	5.9799	6.0243	6.0243	5.8827	5.8827	5.8828	5.8828	5.8067	5.8067
	0.00225	5.9874	6.2874	6.1507	6.1507	6.2068	6.2068	6.0698	6.0698	5.9574	5.9574	5.8417	5.8417	5.8738	5.8738	5.7289	5.7289		0.00225	5.8288	5.8288	6.0383	6.0383	5.9974	5.9974	6.0196	6.0196	5.8649	5.8649	5.7897	5.7897	5.7069	5.7069		0.00225	6.002	6.002	6.0468	6.0468	5.9168	5.9168	5.9884	5.9884	5.8626	5.8626	5.8325	5.8325	5.7827	5.7827
	0.0023	5.9233	6.2233	6.1182	6.1182	6.0648	6.0648	6.0757	6.0757	6.0233	6.0233	5.7786	5.7786	5.8279	5.8279	5.7619	5.7619		0.0023	5.8001	5.8001	5.9725	5.9725	6.0066	6.0066	6.0202	6.0202	5.9039	5.9039	5.7273	5.7273	5.7291	5.7291		0.0023	6.0514	6.0514	6.1507	6.1507	5.8833	5.8833	6.0136	6.0136	5.9543	5.9543	5.7983	5.7983	5.814	5.814
	0.00235	5.9068	6.2068	6.1224	6.1224	6.0546	6.0546	6.083	6.083	5.977	5.977	5.7847	5.7847	5.7905	5.7905	5.7668	5.7668		0.00235	5.8761	5.8761	5.8822	5.8822	6.0739	6.0739	6.0157	6.0157	5.9022	5.9022	5.7182	5.7182	5.7214	5.7214		0.00235	6.0508	6.0508	6.14	6.14	5.914	5.914	6.0272	6.0272	6.0255	6.0255	5.8287	5.8287	5.8192	5.8192
	0.0024	5.8354	6.1354	6.139	6.139	6.0497	6.0497	6.0715	6.0715	5.9102	5.9102	5.8439	5.8439	5.8301	5.8301	5.792	5.792		0.0024	5.9282	5.9282	6.0062	6.0062	6.0052	6.0052	6.0676	6.0676	5.903	5.903	5.7017	5.7017	5.6596	5.6596		0.0024	6.0168	6.0168	6.1137	6.1137	5.9304	5.9304	6.0198	6.0198	5.9574	5.9574	5.8712	5.8712	5.8259	5.8259
	0.00245	5.8289	6.1289	6.1787	6.1787	6.1253	6.1253	6.0769	6.0769	5.9329	5.9329	5.8485	5.8485	5.7744	5.7744	5.8424	5.8424		0.00245	5.8832	5.8832	6.0686	6.0686	6.0033	6.0033	6.0614	6.0614	5.9569	5.9569	5.7262	5.7262	5.645	5.645		0.00245	5.9346	5.9346	6.1041	6.1041	6.0291	6.0291	5.9626	5.9626	5.8141	5.8141	5.8661	5.8661	5.7968	5.7968
	0.0025	5.941	6.241	6.1777	6.1777	6.099	6.099	6.0624	6.0624	5.9879	5.9879	5.7995	5.7995	5.7564	5.7564	5.8809	5.8809		0.0025	5.8942	5.8942	6.0743	6.0743	5.9743	5.9743	6.0547	6.0547	5.9467	5.9467	5.7024	5.7024	5.6386	5.6386		0.0025	5.959	5.959	6.0362	6.0362	6.1186	6.1186	5.9922	5.9922	5.7962	5.7962	5.8173	5.8173	5.8156	5.8156
	0.00255	5.9603	6.2603	6.1496	6.1496	6.1272	6.1272	6.0077	6.0077	5.9446	5.9446	5.803	5.803	5.7627	5.7627	5.7599	5.7599		0.00255	5.9061	5.9061	6.0541	6.0541	5.9454	5.9454	6.03	6.03	5.8698	5.8698	5.6659	5.6659	5.5898	5.5898		0.00255	5.9297	5.9297	6.0961	6.0961	6.1861	6.1861	6.0206	6.0206	5.8303	5.8303	5.8187	5.8187	5.8771	5.8771
	0.0026	5.9142	6.2142	6.1632	6.1632	6.0958	6.0958	6.0137	6.0137	5.9294	5.9294	5.7812	5.7812	5.7978	5.7978	5.7311	5.7311		0.0026	5.9411	5.9411	6.1265	6.1265	5.9288	5.9288	5.9795	5.9795	5.9022	5.9022	5.7	5.7	5.6328	5.6328		0.0026	5.9442	5.9442	6.1005	6.1005	6.1024	6.1024	6.0505	6.0505	5.7976	5.7976	5.851	5.851	5.8845	5.8845
	0.00265	5.9592	6.2592	6.19	6.19	6.1294	6.1294	6.0768	6.0768	5.9206	5.9206	5.7408	5.7408	5.8043	5.8043	5.7135	5.7135		0.00265	5.9523	5.9523	6.1161	6.1161	6.0272	6.0272	5.894	5.894	5.9213	5.9213	5.7498	5.7498	5.6213	5.6213		0.00265	5.9992	5.9992	6.041	6.041	5.9837	5.9837	6.0971	6.0971	5.8146	5.8146	5.8716	5.8716	5.8552	5.8552
	0.0027	5.9701	6.2701	6.2172	6.2172	6.108	6.108	6.0412	6.0412	5.9425	5.9425	5.7489	5.7489	5.7699	5.7699	5.6808	5.6808		0.0027	5.9384	5.9384	6.064	6.064	6.0284	6.0284	5.8869	5.8869	5.8453	5.8453	5.7827	5.7827	5.6269	5.6269		0.0027	6.0156	6.0156	6.1008	6.1008	5.9302	5.9302	5.9762	5.9762	5.8484	5.8484	5.8268	5.8268	5.8139	5.8139
	0.00275	5.9334	6.2334	6.1975	6.1975	6.0473	6.0473	5.9961	5.9961	5.9441	5.9441	5.7828	5.7828	5.7739	5.7739	5.7362	5.7362		0.00275	5.9113	5.9113	6.0261	6.0261	5.9552	5.9552	5.9166	5.9166	5.8517	5.8517	5.7847	5.7847	5.7358	5.7358		0.00275	6.022	6.022	6.1218	6.1218	5.9434	5.9434	5.9438	5.9438	5.8043	5.8043	5.7613	5.7613	5.806	5.806
	0.0028	5.9209	6.2209	6.1432	6.1432	6.0379	6.0379	6.0057	6.0057	5.9005	5.9005	5.7999	5.7999	5.715	5.715	5.6826	5.6826		0.0028	5.9073	5.9073	6.0119	6.0119	5.8976	5.8976	5.8823	5.8823	5.8671	5.8671	5.7869	5.7869	5.7015	5.7015		0.0028	6.0119	6.0119	6.159	6.159	6.0365	6.0365	5.9381	5.9381	5.8169	5.8169	5.7493	5.7493	5.7721	5.7721
	0.00285	5.9479	6.2479	6.1277	6.1277	6.0589	6.0589	5.98	5.98	5.8073	5.8073	5.8424	5.8424	5.7473	5.7473	5.7395	5.7395		0.00285	5.8748	5.8748	6.0043	6.0043	5.9429	5.9429	5.8523	5.8523	5.8937	5.8937	5.7569	5.7569	5.6475	5.6475		0.00285	6.061	6.061	6.1732	6.1732	6.0119	6.0119	5.8752	5.8752	5.7624	5.7624	5.7474	5.7474	5.7867	5.7867
	0.0029	5.9209	6.2209	6.1414	6.1414	6.0432	6.0432	6.0436	6.0436	5.8988	5.8988	5.8345	5.8345	5.785	5.785	5.7641	5.7641		0.0029	5.8313	5.8313	6.0352	6.0352	5.9851	5.9851	5.8457	5.8457	5.8374	5.8374	5.6936	5.6936	5.657	5.657		0.0029	5.9865	5.9865	6.1889	6.1889	6.0299	6.0299	5.9265	5.9265	5.7788	5.7788	5.7677	5.7677	5.7813	5.7813
	0.00295	5.9243	6.2243	6.2039	6.2039	6.0054	6.0054	6.0245	6.0245	5.9652	5.9652	5.8184	5.8184	5.7492	5.7492	5.7432	5.7432		0.00295	5.869	5.869	6.101	6.101	6.0054	6.0054	5.8933	5.8933	5.8053	5.8053	5.7336	5.7336	5.6396	5.6396		0.00295	5.9105	5.9105	6.0922	6.0922	6.0493	6.0493	5.9374	5.9374	5.837	5.837	5.7277	5.7277	5.8611	5.8611
	0.003	5.9874	6.2874	6.2652	6.2652	6.0516	6.0516	6.0037	6.0037	5.9978	5.9978	5.8253	5.8253	5.6801	5.6801	5.617	5.617		0.003	5.8639	5.8639	6.0698	6.0698	6.0049	6.0049	5.9116	5.9116	5.8701	5.8701	5.74	5.74	5.6638	5.6638		0.003	5.9865	5.9865	6.0617	6.0617	6.0424	6.0424	5.973	5.973	5.7533	5.7533	5.7511	5.7511	5.8274	5.8274
	0.00305	6.0261	6.3261	6.2219	6.2219	6.0852	6.0852	5.9345	5.9345	5.8972	5.8972	5.833	5.833	5.6648	5.6648	5.5283	5.5283		0.00305	5.8905	5.8905	6.0563	6.0563	5.9867	5.9867	5.904	5.904	5.8466	5.8466	5.7306	5.7306	5.6405	5.6405		0.00305	6.0286	6.0286	5.9683	5.9683	6.0266	6.0266	6.0312	6.0312	5.8487	5.8487	5.7062	5.7062	5.8429	5.8429
	0.0031	6.0051	6.3051	6.2512	6.2512	6.0343	6.0343	5.9626	5.9626	5.8702	5.8702	5.8278	5.8278	5.6531	5.6531	5.5555	5.5555		0.0031	5.8554	5.8554	6.0009	6.0009	5.9669	5.9669	5.8988	5.8988	5.8009	5.8009	5.7327	5.7327	5.6111	5.6111		0.0031	6.0197	6.0197	6.0022	6.0022	5.9526	5.9526	5.9798	5.9798	5.8401	5.8401	5.6642	5.6642	5.8324	5.8324
	0.00315	5.9883	6.2883	6.2446	6.2446	6.1451	6.1451	6.0291	6.0291	5.9735	5.9735	5.7724	5.7724	5.6903	5.6903	5.6351	5.6351		0.00315	5.9116	5.9116	6.002	6.002	5.9955	5.9955	5.8991	5.8991	5.786	5.786	5.7196	5.7196	5.5607	5.5607		0.00315	6.0357	6.0357	5.932	5.932	5.9306	5.9306	6.0087	6.0087	5.7811	5.7811	5.6091	5.6091	5.7588	5.7588
	0.0032	6.03	6.33	6.2426	6.2426	6.157	6.157	6.0223	6.0223	5.9327	5.9327	5.8327	5.8327	5.7905	5.7905	5.682	5.682		0.0032	5.9791	5.9791	5.9568	5.9568	6.0081	6.0081	5.8717	5.8717	5.7953	5.7953	5.6883	5.6883	5.5364	5.5364		0.0032	6.0778	6.0778	5.9653	5.9653	5.9821	5.9821	6.0222	6.0222	5.7746	5.7746	5.5987	5.5987	5.7655	5.7655
	0.00325	5.985	6.285	6.1757	6.1757	6.0701	6.0701	6.0038	6.0038	5.9121	5.9121	5.797	5.797	5.7918	5.7918	5.6752	5.6752		0.00325	5.9754	5.9754	6.015	6.015	6.0071	6.0071	5.878	5.878	5.7277	5.7277	5.6836	5.6836	5.5497	5.5497		0.00325	6.0828	6.0828	6.1263	6.1263	6.0656	6.0656	6.0418	6.0418	5.8131	5.8131	5.6653	5.6653	5.7855	5.7855
	0.0033	5.952	6.252	6.2525	6.2525	6.0994	6.0994	6.0193	6.0193	5.9331	5.9331	5.7189	5.7189	5.7154	5.7154	5.5853	5.5853		0.0033	5.9393	5.9393	6.075	6.075	6.0633	6.0633	5.881	5.881	5.7243	5.7243	5.7224	5.7224	5.5578	5.5578		0.0033	6.101	6.101	6.2237	6.2237	6.0233	6.0233	5.9841	5.9841	5.7985	5.7985	5.6366	5.6366	5.8515	5.8515
	0.00335	5.991	6.291	6.2646	6.2646	6.1572	6.1572	6.0247	6.0247	5.9229	5.9229	5.7048	5.7048	5.696	5.696	5.6313	5.6313		0.00335	5.9434	5.9434	6.0402	6.0402	6.055	6.055	5.9037	5.9037	5.8224	5.8224	5.708	5.708	5.485	5.485		0.00335	6.0494	6.0494	6.2177	6.2177	6.0029	6.0029	5.9484	5.9484	5.7743	5.7743	5.6617	5.6617	5.8733	5.8733
	0.0034	6.0422	6.3422	6.2126	6.2126	6.0833	6.0833	5.9787	5.9787	5.9022	5.9022	5.7113	5.7113	5.7037	5.7037	5.6816	5.6816		0.0034	5.9715	5.9715	6.0805	6.0805	5.9868	5.9868	5.9604	5.9604	5.7991	5.7991	5.7902	5.7902	5.5139	5.5139		0.0034	5.9952	5.9952	6.1846	6.1846	6.0269	6.0269	5.9408	5.9408	5.7389	5.7389	5.6523	5.6523	5.8624	5.8624
	0.00345	6.0054	6.3054	6.2028	6.2028	6.0701	6.0701	5.9955	5.9955	5.8721	5.8721	5.7317	5.7317	5.6837	5.6837	5.7206	5.7206		0.00345	5.9989	5.9989	6.0987	6.0987	5.961	5.961	5.9417	5.9417	5.7086	5.7086	5.8316	5.8316	5.5559	5.5559		0.00345	5.9912	5.9912	6.1929	6.1929	6.0133	6.0133	5.9309	5.9309	5.7281	5.7281	5.6582	5.6582	5.8182	5.8182
	0.0035	5.9239	6.2239	6.1555	6.1555	6.0142	6.0142	6.0396	6.0396	5.9035	5.9035	5.7293	5.7293	5.6893	5.6893	5.704	5.704		0.0035	5.9909	5.9909	6.0519	6.0519	6.0065	6.0065	5.9332	5.9332	5.6588	5.6588	5.7146	5.7146	5.5834	5.5834		0.0035	5.9871	5.9871	6.1773	6.1773	5.9802	5.9802	5.9058	5.9058	5.7375	5.7375	5.7509	5.7509	5.759	5.759
	0.00355	5.8662	6.1662	6.214	6.214	6.0178	6.0178	5.9995	5.9995	5.9519	5.9519	5.731	5.731	5.6875	5.6875	5.7106	5.7106		0.00355	5.8966	5.8966	6.0492	6.0492	5.9304	5.9304	5.9208	5.9208	5.6276	5.6276	5.6493	5.6493	5.5381	5.5381		0.00355	6.012	6.012	6.1101	6.1101	6.0993	6.0993	5.9413	5.9413	5.7245	5.7245	5.7297	5.7297	5.7219	5.7219
	0.0036	5.8823	6.1823	6.2126	6.2126	6.0477	6.0477	6.0381	6.0381	5.998	5.998	5.7575	5.7575	5.6488	5.6488	5.5793	5.5793		0.0036	5.8734	5.8734	5.9579	5.9579	5.9326	5.9326	5.9216	5.9216	5.6869	5.6869	5.6676	5.6676	5.5373	5.5373		0.0036	5.9574	5.9574	6.0637	6.0637	6.1203	6.1203	5.9146	5.9146	5.7145	5.7145	5.6339	5.6339	5.7952	5.7952
	0.00365	5.9191	6.2191	6.1632	6.1632	5.9871	5.9871	5.9915	5.9915	5.9396	5.9396	5.7834	5.7834	5.658	5.658	5.5515	5.5515		0.00365	5.8525	5.8525	6.0209	6.0209	6.0283	6.0283	5.9002	5.9002	5.7049	5.7049	5.692	5.692	5.5866	5.5866		0.00365	5.9667	5.9667	6.0692	6.0692	6.0558	6.0558	5.9358	5.9358	5.7776	5.7776	5.5949	5.5949	5.7502	5.7502
	0.0037	5.972	6.272	6.1237	6.1237	5.9605	5.9605	5.9788	5.9788	5.8931	5.8931	5.7415	5.7415	5.6885	5.6885	5.6366	5.6366		0.0037	5.8011	5.8011	6.065	6.065	6.0181	6.0181	5.8727	5.8727	5.711	5.711	5.6567	5.6567	5.5858	5.5858		0.0037	6.004	6.004	6.1593	6.1593	6.0507	6.0507	5.9682	5.9682	5.7826	5.7826	5.5951	5.5951	5.692	5.692
	0.00375	5.9567	6.2567	6.1879	6.1879	6.0737	6.0737	6.0148	6.0148	5.9156	5.9156	5.7295	5.7295	5.7566	5.7566	5.649	5.649		0.00375	5.7462	5.7462	6.002	6.002	5.9461	5.9461	5.9214	5.9214	5.7259	5.7259	5.6043	5.6043	5.5321	5.5321		0.00375	5.9712	5.9712	6.1087	6.1087	6.0137	6.0137	5.9244	5.9244	5.8625	5.8625	5.6203	5.6203	5.7456	5.7456
	0.0038	5.9014	6.2014	6.2582	6.2582	6.1099	6.1099	5.9936	5.9936	5.9072	5.9072	5.7598	5.7598	5.7078	5.7078	5.6877	5.6877		0.0038	5.8156	5.8156	6.0069	6.0069	5.9483	5.9483	5.9454	5.9454	5.7637	5.7637	5.6713	5.6713	5.5321	5.5321		0.0038	6.0068	6.0068	6.1463	6.1463	6.0247	6.0247	5.8896	5.8896	5.8413	5.8413	5.6383	5.6383	5.7411	5.7411
	0.00385	5.9717	6.2717	6.2154	6.2154	6.0943	6.0943	5.8949	5.8949	5.9399	5.9399	5.7582	5.7582	5.5904	5.5904	5.7018	5.7018		0.00385	5.8648	5.8648	6.0034	6.0034	5.989	5.989	5.9442	5.9442	5.7997	5.7997	5.6976	5.6976	5.6068	5.6068		0.00385	6.0487	6.0487	6.1328	6.1328	6.0073	6.0073	5.9478	5.9478	5.7857	5.7857	5.7089	5.7089	5.707	5.707
	0.0039	5.9646	6.2646	6.2346	6.2346	6.0506	6.0506	5.862	5.862	5.9843	5.9843	5.7382	5.7382	5.6483	5.6483	5.7038	5.7038		0.0039	5.8295	5.8295	6.0315	6.0315	5.9065	5.9065	5.9504	5.9504	5.7916	5.7916	5.7464	5.7464	5.636	5.636		0.0039	6.0977	6.0977	6.1009	6.1009	5.999	5.999	5.9477	5.9477	5.8345	5.8345	5.729	5.729	5.6835	5.6835
	0.00395	5.9974	6.2974	6.2812	6.2812	6.0748	6.0748	5.923	5.923	5.9754	5.9754	5.7054	5.7054	5.6567	5.6567	5.658	5.658		0.00395	5.8451	5.8451	6.0525	6.0525	5.8587	5.8587	5.88	5.88	5.831	5.831	5.7388	5.7388	5.6015	5.6015		0.00395	6.1627	6.1627	6.1079	6.1079	5.9327	5.9327	5.9099	5.9099	5.8459	5.8459	5.6589	5.6589	5.7488	5.7488
	0.004	6.0623	6.3623	6.318	6.318	6.061	6.061	5.9907	5.9907	5.8723	5.8723	5.7009	5.7009	5.6194	5.6194	5.6417	5.6417		0.004	5.8979	5.8979	6.0356	6.0356	5.8978	5.8978	5.8291	5.8291	5.874	5.874	5.6807	5.6807	5.5775	5.5775		0.004	6.1476	6.1476	6.075	6.075	5.9777	5.9777	5.8571	5.8571	5.7875	5.7875	5.6445	5.6445	5.7201	5.7201
	0.00405	6.0139	6.3139	6.2253	6.2253	6.026	6.026	6.0242	6.0242	5.8066	5.8066	5.6968	5.6968	5.6431	5.6431	5.6357	5.6357		0.00405	5.9767	5.9767	5.9948	5.9948	5.99	5.99	5.8468	5.8468	5.8196	5.8196	5.6675	5.6675	5.6091	5.6091		0.00405	6.0626	6.0626	6.0569	6.0569	5.9695	5.9695	5.7908	5.7908	5.8238	5.8238	5.6206	5.6206	5.708	5.708
	0.0041	5.9817	6.2817	6.1583	6.1583	5.9854	5.9854	5.9514	5.9514	5.8025	5.8025	5.7549	5.7549	5.6591	5.6591	5.5841	5.5841		0.0041	5.9311	5.9311	5.9941	5.9941	5.9962	5.9962	5.8177	5.8177	5.8067	5.8067	5.6004	5.6004	5.6257	5.6257		0.0041	6.0107	6.0107	6.0724	6.0724	5.8884	5.8884	5.7762	5.7762	5.8075	5.8075	5.667	5.667	5.6893	5.6893
	0.00415	5.9253	6.2253	6.1675	6.1675	5.9632	5.9632	5.8732	5.8732	5.7614	5.7614	5.7497	5.7497	5.6066	5.6066	5.5708	5.5708		0.00415	5.8488	5.8488	5.9955	5.9955	5.9919	5.9919	5.8253	5.8253	5.813	5.813	5.6128	5.6128	5.5264	5.5264		0.00415	6.0103	6.0103	6.0623	6.0623	5.8723	5.8723	5.8688	5.8688	5.806	5.806	5.6942	5.6942	5.6593	5.6593
	0.0042	5.884	6.184	6.139	6.139	6.0554	6.0554	5.86	5.86	5.7876	5.7876	5.6811	5.6811	5.6245	5.6245	5.5492	5.5492		0.0042	5.8262	5.8262	5.9927	5.9927	5.9844	5.9844	5.8019	5.8019	5.8106	5.8106	5.6393	5.6393	5.4609	5.4609		0.0042	6.0055	6.0055	6.0708	6.0708	5.8928	5.8928	5.8402	5.8402	5.7813	5.7813	5.7089	5.7089	5.6772	5.6772
	0.00425	5.9016	6.2016	6.1224	6.1224	6.0381	6.0381	5.8558	5.8558	5.7668	5.7668	5.6072	5.6072	5.6231	5.6231	5.5634	5.5634		0.00425	5.8755	5.8755	5.9627	5.9627	5.9419	5.9419	5.8416	5.8416	5.8346	5.8346	5.6466	5.6466	5.4866	5.4866		0.00425	5.9793	5.9793	6.029	6.029	5.8795	5.8795	5.8513	5.8513	5.7505	5.7505	5.6496	5.6496	5.7127	5.7127
	0.0043	5.8957	6.1957	6.1124	6.1124	6.0132	6.0132	5.9237	5.9237	5.7975	5.7975	5.6479	5.6479	5.6628	5.6628	5.6018	5.6018		0.0043	5.9087	5.9087	5.9898	5.9898	5.866	5.866	5.9079	5.9079	5.7404	5.7404	5.6235	5.6235	5.4704	5.4704		0.0043	5.9911	5.9911	6.003	6.003	5.8937	5.8937	5.8422	5.8422	5.7091	5.7091	5.652	5.652	5.7199	5.7199
	0.00435	5.8283	6.1283	6.1728	6.1728	5.9801	5.9801	5.9163	5.9163	5.8264	5.8264	5.7138	5.7138	5.7159	5.7159	5.554	5.554		0.00435	5.8845	5.8845	6.0074	6.0074	5.8756	5.8756	5.9176	5.9176	5.7268	5.7268	5.6283	5.6283	5.4194	5.4194		0.00435	6.0064	6.0064	6.0224	6.0224	5.8819	5.8819	5.8812	5.8812	5.7028	5.7028	5.6323	5.6323	5.6428	5.6428
	0.0044	5.8382	6.1382	6.2254	6.2254	6.0081	6.0081	5.9233	5.9233	5.9032	5.9032	5.648	5.648	5.7337	5.7337	5.564	5.564		0.0044	5.8314	5.8314	6.0243	6.0243	5.9293	5.9293	5.9098	5.9098	5.7842	5.7842	5.7029	5.7029	5.4235	5.4235		0.0044	5.9745	5.9745	6.0824	6.0824	5.914	5.914	5.8727	5.8727	5.702	5.702	5.6153	5.6153	5.6872	5.6872
	0.00445	5.8707	6.1707	6.1269	6.1269	6.0458	6.0458	5.8547	5.8547	5.8675	5.8675	5.6152	5.6152	5.7037	5.7037	5.5851	5.5851		0.00445	5.825	5.825	5.9878	5.9878	6.009	6.009	5.9207	5.9207	5.7727	5.7727	5.651	5.651	5.4154	5.4154		0.00445	5.9724	5.9724	6.0938	6.0938	5.9874	5.9874	5.8584	5.8584	5.7259	5.7259	5.5559	5.5559	5.6784	5.6784
	0.0045	5.8793	6.1793	6.1245	6.1245	6.0138	6.0138	5.8823	5.8823	5.9174	5.9174	5.6695	5.6695	5.6663	5.6663	5.5769	5.5769		0.0045	5.8369	5.8369	5.9964	5.9964	6.0364	6.0364	5.8424	5.8424	5.7385	5.7385	5.6118	5.6118	5.4778	5.4778		0.0045	6.0108	6.0108	6.0878	6.0878	5.9225	5.9225	5.8507	5.8507	5.7373	5.7373	5.5943	5.5943	5.7581	5.7581
	0.00455	5.9112	6.2112	6.1474	6.1474	5.985	5.985	5.9605	5.9605	5.8974	5.8974	5.6948	5.6948	5.6529	5.6529	5.6307	5.6307		0.00455	5.8426	5.8426	6.0513	6.0513	6.0493	6.0493	5.8246	5.8246	5.7604	5.7604	5.5642	5.5642	5.5297	5.5297		0.00455	5.9985	5.9985	6.0406	6.0406	5.9774	5.9774	5.8342	5.8342	5.8007	5.8007	5.6901	5.6901	5.7643	5.7643
	0.0046	5.8896	6.1896	6.2117	6.2117	5.9982	5.9982	5.9222	5.9222	5.8475	5.8475	5.615	5.615	5.6361	5.6361	5.6078	5.6078		0.0046	5.8701	5.8701	5.9925	5.9925	6.0729	6.0729	5.8086	5.8086	5.7757	5.7757	5.5136	5.5136	5.4395	5.4395		0.0046	5.9764	5.9764	6.0074	6.0074	6.0593	6.0593	5.8442	5.8442	5.9037	5.9037	5.7586	5.7586	5.7362	5.7362
	0.00465	5.8937	6.1937	6.245	6.245	5.9902	5.9902	5.9014	5.9014	5.7321	5.7321	5.5989	5.5989	5.5915	5.5915	5.6005	5.6005		0.00465	5.926	5.926	5.9764	5.9764	6.0052	6.0052	5.7281	5.7281	5.7813	5.7813	5.5318	5.5318	5.4501	5.4501		0.00465	5.9749	5.9749	6.0038	6.0038	6.0343	6.0343	5.8738	5.8738	5.9208	5.9208	5.7712	5.7712	5.7517	5.7517
	0.0047	5.8889	6.1889	6.2052	6.2052	5.9841	5.9841	5.9981	5.9981	5.6865	5.6865	5.5736	5.5736	5.5873	5.5873	5.5794	5.5794		0.0047	5.8672	5.8672	5.9391	5.9391	5.8874	5.8874	5.7623	5.7623	5.7606	5.7606	5.5415	5.5415	5.4846	5.4846		0.0047	5.916	5.916	6.053	6.053	6.0307	6.0307	5.8378	5.8378	5.9091	5.9091	5.6875	5.6875	5.7634	5.7634
	0.00475	5.9303	6.2303	6.1454	6.1454	6.0764	6.0764	5.9919	5.9919	5.7262	5.7262	5.6164	5.6164	5.6183	5.6183	5.5483	5.5483		0.00475	5.8035	5.8035	5.9391	5.9391	5.9555	5.9555	5.8625	5.8625	5.8677	5.8677	5.5129	5.5129	5.5166	5.5166		0.00475	5.9642	5.9642	6.1846	6.1846	5.9628	5.9628	5.7923	5.7923	5.8086	5.8086	5.6594	5.6594	5.7008	5.7008
	0.0048	5.9538	6.2538	6.1244	6.1244	6.1005	6.1005	5.9449	5.9449	5.737	5.737	5.6366	5.6366	5.635	5.635	5.536	5.536		0.0048	5.7773	5.7773	5.9462	5.9462	5.978	5.978	5.9412	5.9412	5.8691	5.8691	5.5461	5.5461	5.5181	5.5181		0.0048	6.0197	6.0197	6.1983	6.1983	5.8859	5.8859	5.8895	5.8895	5.7483	5.7483	5.6565	5.6565	5.6839	5.6839
	0.00485	5.9402	6.2402	6.1153	6.1153	6.0098	6.0098	5.9694	5.9694	5.8291	5.8291	5.6241	5.6241	5.6655	5.6655	5.5605	5.5605		0.00485	5.8046	5.8046	5.9707	5.9707	5.9702	5.9702	5.8839	5.8839	5.8166	5.8166	5.5354	5.5354	5.5084	5.5084		0.00485	5.9982	5.9982	6.0366	6.0366	5.9099	5.9099	5.9398	5.9398	5.7161	5.7161	5.6644	5.6644	5.6598	5.6598
	0.0049	5.9495	6.2495	6.0858	6.0858	6.015	6.015	5.9283	5.9283	5.8472	5.8472	5.6675	5.6675	5.7351	5.7351	5.5007	5.5007		0.0049	5.8237	5.8237	6.0245	6.0245	5.9626	5.9626	5.789	5.789	5.8169	5.8169	5.531	5.531	5.5265	5.5265		0.0049	6.003	6.003	5.9792	5.9792	5.9966	5.9966	5.9491	5.9491	5.7701	5.7701	5.6514	5.6514	5.5721	5.5721
	0.00495	5.9779	6.2779	6.1748	6.1748	6.1022	6.1022	5.9506	5.9506	5.9109	5.9109	5.7263	5.7263	5.7195	5.7195	5.5294	5.5294		0.00495	5.8086	5.8086	6.0324	6.0324	5.8509	5.8509	5.8167	5.8167	5.7797	5.7797	5.4896	5.4896	5.5068	5.5068		0.00495	5.9279	5.9279	6.009	6.009	6.0086	6.0086	6.0272	6.0272	5.8011	5.8011	5.6975	5.6975	5.5875	5.5875
	0.005	5.9868	6.2868	6.1306	6.1306	6.1646	6.1646	5.9588	5.9588	5.8365	5.8365	5.7247	5.7247	5.6945	5.6945	5.5652	5.5652		0.005	5.8078	5.8078	5.9338	5.9338	5.7462	5.7462	5.8292	5.8292	5.8118	5.8118	5.5804	5.5804	5.4363	5.4363		0.005	5.9039	5.9039	6.0286	6.0286	5.9881	5.9881	6.0249	6.0249	5.8528	5.8528	5.71	5.71	5.6733	5.6733
	0.00505	5.9474	6.2474	6.0906	6.0906	6.2005	6.2005	5.9628	5.9628	5.8051	5.8051	5.7131	5.7131	5.7579	5.7579	5.4769	5.4769		0.00505	5.8279	5.8279	5.9978	5.9978	5.7983	5.7983	5.7917	5.7917	5.7825	5.7825	5.62	5.62	5.3967	5.3967		0.00505	5.9634	5.9634	6.0592	6.0592	6.0082	6.0082	5.8979	5.8979	5.8969	5.8969	5.7086	5.7086	5.7182	5.7182
	0.0051	5.9274	6.2274	6.0815	6.0815	6.0826	6.0826	5.9888	5.9888	5.798	5.798	5.647	5.647	5.7263	5.7263	5.5108	5.5108		0.0051	5.8927	5.8927	6.0021	6.0021	5.9111	5.9111	5.8175	5.8175	5.7783	5.7783	5.6109	5.6109	5.4937	5.4937		0.0051	6.0115	6.0115	6.0237	6.0237	6.0149	6.0149	5.8451	5.8451	5.8386	5.8386	5.6066	5.6066	5.6658	5.6658
	0.00515	5.9465	6.2465	6.0949	6.0949	5.9435	5.9435	5.9384	5.9384	5.8888	5.8888	5.6194	5.6194	5.6375	5.6375	5.5343	5.5343		0.00515	5.827	5.827	5.9801	5.9801	5.8798	5.8798	5.8104	5.8104	5.7764	5.7764	5.5545	5.5545	5.5767	5.5767		0.00515	6.0199	6.0199	6.0202	6.0202	5.9617	5.9617	5.8238	5.8238	5.7208	5.7208	5.4884	5.4884	5.6699	5.6699
	0.0052	5.9077	6.2077	6.0786	6.0786	5.9884	5.9884	5.8903	5.8903	5.9027	5.9027	5.5971	5.5971	5.6336	5.6336	5.5306	5.5306		0.0052	5.7687	5.7687	5.9693	5.9693	5.8202	5.8202	5.8124	5.8124	5.6825	5.6825	5.5794	5.5794	5.532	5.532		0.0052	6.0196	6.0196	6.0229	6.0229	5.9745	5.9745	5.805	5.805	5.7157	5.7157	5.4442	5.4442	5.7123	5.7123
	0.00525	5.9169	6.2169	6.1109	6.1109	5.9445	5.9445	5.8964	5.8964	5.8736	5.8736	5.5851	5.5851	5.5593	5.5593	5.4799	5.4799		0.00525	5.7884	5.7884	5.9708	5.9708	5.8325	5.8325	5.8059	5.8059	5.6645	5.6645	5.5364	5.5364	5.4859	5.4859		0.00525	6.0035	6.0035	6.0359	6.0359	5.9769	5.9769	5.8056	5.8056	5.752	5.752	5.5293	5.5293	5.6677	5.6677
	0.0053	5.8927	6.1927	6.1448	6.1448	5.8709	5.8709	5.8308	5.8308	5.8273	5.8273	5.591	5.591	5.5817	5.5817	5.5574	5.5574		0.0053	5.7914	5.7914	5.9975	5.9975	5.8423	5.8423	5.8248	5.8248	5.7419	5.7419	5.4716	5.4716	5.4887	5.4887		0.0053	6.0534	6.0534	6.0981	6.0981	5.9648	5.9648	5.8615	5.8615	5.6297	5.6297	5.5704	5.5704	5.6447	5.6447
	0.00535	5.8546	6.1546	6.0912	6.0912	5.8889	5.8889	5.8242	5.8242	5.7654	5.7654	5.6151	5.6151	5.6013	5.6013	5.6373	5.6373		0.00535	5.8287	5.8287	5.9482	5.9482	5.9358	5.9358	5.8257	5.8257	5.8197	5.8197	5.4614	5.4614	5.5225	5.5225		0.00535	6.0217	6.0217	6.1144	6.1144	5.9447	5.9447	5.8401	5.8401	5.6419	5.6419	5.5479	5.5479	5.6929	5.6929
	0.0054	5.8632	6.1632	6.087	6.087	5.9158	5.9158	5.8486	5.8486	5.7175	5.7175	5.6615	5.6615	5.595	5.595	5.599	5.599		0.0054	5.8632	5.8632	5.921	5.921	5.9553	5.9553	5.8596	5.8596	5.804	5.804	5.4809	5.4809	5.4911	5.4911		0.0054	5.9481	5.9481	6.0672	6.0672	5.998	5.998	5.7976	5.7976	5.7165	5.7165	5.5811	5.5811	5.7536	5.7536
	0.00545	5.8425	6.1425	6.1034	6.1034	5.9867	5.9867	5.9072	5.9072	5.7431	5.7431	5.5846	5.5846	5.5962	5.5962	5.5644	5.5644		0.00545	5.8606	5.8606	6.0035	6.0035	5.9404	5.9404	5.8831	5.8831	5.7632	5.7632	5.4426	5.4426	5.3703	5.3703		0.00545	5.9502	5.9502	6.0443	6.0443	6.0039	6.0039	5.8435	5.8435	5.7058	5.7058	5.6023	5.6023	5.7251	5.7251
	0.0055	5.8077	6.1077	6.1109	6.1109	5.9578	5.9578	5.914	5.914	5.8123	5.8123	5.5566	5.5566	5.6631	5.6631	5.4771	5.4771		0.0055	5.8174	5.8174	6.0325	6.0325	5.9013	5.9013	5.8974	5.8974	5.734	5.734	5.4221	5.4221	5.3531	5.3531		0.0055	5.9784	5.9784	6.0622	6.0622	5.9346	5.9346	5.8731	5.8731	5.822	5.822	5.6298	5.6298	5.7294	5.7294
	0.00555	5.9189	6.2189	6.0985	6.0985	5.8643	5.8643	5.9234	5.9234	5.7743	5.7743	5.5724	5.5724	5.6377	5.6377	5.538	5.538		0.00555	5.8334	5.8334	5.9895	5.9895	5.9288	5.9288	5.8949	5.8949	5.7192	5.7192	5.4521	5.4521	5.401	5.401		0.00555	5.9604	5.9604	6.0267	6.0267	5.9558	5.9558	5.8463	5.8463	5.785	5.785	5.5684	5.5684	5.7127	5.7127
	0.0056	6.0507	6.3507	6.1309	6.1309	5.9076	5.9076	5.8136	5.8136	5.7467	5.7467	5.626	5.626	5.6127	5.6127	5.6425	5.6425		0.0056	5.8147	5.8147	5.9553	5.9553	5.9735	5.9735	5.8813	5.8813	5.6932	5.6932	5.5361	5.5361	5.4904	5.4904		0.0056	5.9714	5.9714	6.066	6.066	5.9707	5.9707	5.8607	5.8607	5.7555	5.7555	5.5129	5.5129	5.6806	5.6806
	0.00565	6.0411	6.3411	6.1943	6.1943	5.9501	5.9501	5.8322	5.8322	5.8381	5.8381	5.6632	5.6632	5.6247	5.6247	5.5872	5.5872		0.00565	5.8008	5.8008	5.9866	5.9866	5.9841	5.9841	5.7862	5.7862	5.7172	5.7172	5.6157	5.6157	5.4998	5.4998		0.00565	5.9792	5.9792	6.096	6.096	5.9784	5.9784	5.8029	5.8029	5.7902	5.7902	5.4995	5.4995	5.5966	5.5966
	0.0057	6.0131	6.3131	6.1945	6.1945	5.9458	5.9458	5.8825	5.8825	5.8109	5.8109	5.5854	5.5854	5.6217	5.6217	5.601	5.601		0.0057	5.8148	5.8148	6.0256	6.0256	5.8893	5.8893	5.8261	5.8261	5.6741	5.6741	5.6172	5.6172	5.494	5.494		0.0057	5.9484	5.9484	6.0428	6.0428	5.9064	5.9064	5.8148	5.8148	5.7614	5.7614	5.4863	5.4863	5.6341	5.6341
	0.00575	5.9907	6.2907	6.1075	6.1075	5.9587	5.9587	5.8804	5.8804	5.8195	5.8195	5.5318	5.5318	5.6403	5.6403	5.6078	5.6078		0.00575	5.7783	5.7783	6.0009	6.0009	5.8804	5.8804	5.7985	5.7985	5.6977	5.6977	5.5975	5.5975	5.4695	5.4695		0.00575	5.9256	5.9256	5.9959	5.9959	5.8993	5.8993	5.8624	5.8624	5.6588	5.6588	5.5233	5.5233	5.6396	5.6396
	0.0058	5.957	6.2569	6.0616	6.0616	5.9782	5.9782	5.8788	5.8788	5.8036	5.8036	5.5299	5.5299	5.6447	5.6447	5.5437	5.5437		0.0058	5.8045	5.8045	5.9992	5.9992	5.929	5.929	5.8431	5.8431	5.6824	5.6824	5.5277	5.5277	5.414	5.414		0.0058	5.9398	5.9398	5.9929	5.9929	5.8891	5.8891	5.9175	5.9175	5.6247	5.6247	5.5338	5.5338	5.6174	5.6174
	0.00585	5.92	6.22	6.115	6.115	5.9962	5.9962	5.8802	5.8802	5.8106	5.8106	5.6307	5.6307	5.5501	5.5501	5.517	5.517		0.00585	5.8536	5.8536	6.0307	6.0307	5.9946	5.9946	5.8805	5.8805	5.6713	5.6713	5.4897	5.4897	5.5242	5.5242		0.00585	5.9691	5.9691	6.0276	6.0276	5.8178	5.8178	5.8891	5.8891	5.6936	5.6936	5.5327	5.5327	5.6183	5.6183
	0.0059	5.8745	6.1745	6.1296	6.1296	5.9741	5.9741	5.8708	5.8708	5.8348	5.8348	5.704	5.704	5.5667	5.5667	5.484	5.484		0.0059	5.9099	5.9099	5.9808	5.9808	5.9567	5.9567	5.7977	5.7977	5.6677	5.6677	5.4543	5.4543	5.5237	5.5237		0.0059	5.9588	5.9588	6.004	6.004	5.7734	5.7734	5.846	5.846	5.6767	5.6767	5.5392	5.5392	5.572	5.572
	0.00595	5.8327	6.1327	6.1185	6.1185	5.9237	5.9237	5.9238	5.9238	5.8476	5.8476	5.6702	5.6702	5.6668	5.6668	5.4644	5.4644		0.00595	5.8653	5.8653	5.9789	5.9789	5.8709	5.8709	5.8122	5.8122	5.6972	5.6972	5.4715	5.4715	5.4545	5.4545		0.00595	6.0665	6.0665	5.9447	5.9447	5.8376	5.8376	5.8429	5.8429	5.7145	5.7145	5.5446	5.5446	5.5454	5.5454
	0.006	5.8815	6.1815	6.1322	6.1322	5.9153	5.9153	5.9837	5.9837	5.7659	5.7659	5.6226	5.6226	5.6453	5.6453	5.4918	5.4918		0.006	5.7814	5.7814	5.9815	5.9815	5.8213	5.8213	5.8122	5.8122	5.7288	5.7288	5.5196	5.5196	5.4715	5.4715		0.006	6.0357	6.0357	5.9631	5.9631	5.8719	5.8719	5.8843	5.8843	5.7355	5.7355	5.492	5.492	5.5709	5.5709
	0.00605	5.9938	6.2938	6.0685	6.0685	5.8855	5.8855	5.9412	5.9412	5.7633	5.7633	5.5523	5.5523	5.6338	5.6338	5.4986	5.4986		0.00605	5.7559	5.7559	5.9952	5.9952	5.8972	5.8972	5.8621	5.8621	5.784	5.784	5.4937	5.4937	5.4678	5.4678		0.00605	6.097	6.097	5.9494	5.9494	5.8672	5.8672	5.9034	5.9034	5.7804	5.7804	5.5225	5.5225	5.5635	5.5635
	0.0061	6.0267	6.3267	6.135	6.135	5.9313	5.9313	5.9143	5.9143	5.7899	5.7899	5.6045	5.6045	5.6318	5.6318	5.4846	5.4846		0.0061	5.794	5.794	5.9353	5.9353	5.8769	5.8769	5.8929	5.8929	5.7323	5.7323	5.4424	5.4424	5.4325	5.4325		0.0061	6.1085	6.1085	5.9834	5.9834	5.889	5.889	5.8942	5.8942	5.7565	5.7565	5.5787	5.5787	5.5539	5.5539
	0.00615	6.0484	6.3484	6.1554	6.1554	5.9896	5.9896	5.8919	5.8919	5.7605	5.7605	5.626	5.626	5.5763	5.5763	5.506	5.506		0.00615	5.8469	5.8469	5.9236	5.9236	5.8981	5.8981	5.8623	5.8623	5.6627	5.6627	5.4486	5.4486	5.4371	5.4371		0.00615	6.0467	6.0467	6.0431	6.0431	5.9682	5.9682	5.8185	5.8185	5.6939	5.6939	5.5353	5.5353	5.5868	5.5868
	0.0062	5.9644	6.2644	6.0804	6.0804	6.0285	6.0285	5.8835	5.8835	5.6908	5.6908	5.6062	5.6062	5.5367	5.5367	5.5366	5.5366		0.0062	5.852	5.852	5.9316	5.9316	5.9077	5.9077	5.7805	5.7805	5.6392	5.6392	5.5283	5.5283	5.4964	5.4964		0.0062	5.9564	5.9564	6.0918	6.0918	5.9655	5.9655	5.7888	5.7888	5.7408	5.7408	5.5855	5.5855	5.5558	5.5558
	0.00625	5.9461	6.2461	6.08	6.08	5.9859	5.9859	5.9039	5.9039	5.6897	5.6897	5.62	5.62	5.573	5.573	5.6043	5.6043		0.00625	5.8663	5.8663	5.8548	5.8548	5.8783	5.8783	5.7115	5.7115	5.6433	5.6433	5.5658	5.5658	5.5065	5.5065		0.00625	5.9437	5.9437	6.0604	6.0604	5.9011	5.9011	5.7981	5.7981	5.7043	5.7043	5.5719	5.5719	5.54	5.54
	0.0063	5.8941	6.194	6.0819	6.0819	5.9899	5.9899	5.9089	5.9089	5.6929	5.6929	5.6308	5.6308	5.595	5.595	5.5728	5.5728		0.0063	5.9098	5.9098	5.8436	5.8436	5.897	5.897	5.7252	5.7252	5.7379	5.7379	5.5312	5.5312	5.5092	5.5092		0.0063	5.9836	5.9836	5.9941	5.9941	5.8679	5.8679	5.8293	5.8293	5.5815	5.5815	5.5509	5.5509	5.6032	5.6032
	0.00635	5.8793	6.1793	6.0585	6.0585	6.1089	6.1089	5.927	5.927	5.6855	5.6855	5.6536	5.6536	5.5918	5.5918	5.5528	5.5528		0.00635	5.8899	5.8899	5.9083	5.9083	5.8737	5.8737	5.7218	5.7218	5.7622	5.7622	5.4967	5.4967	5.506	5.506		0.00635	5.9752	5.9752	6.0372	6.0372	5.8784	5.8784	5.8108	5.8108	5.5979	5.5979	5.5697	5.5697	5.6324	5.6324
	0.0064	5.9313	6.2313	6.1218	6.1218	6.0661	6.0661	5.9443	5.9443	5.6603	5.6603	5.6364	5.6364	5.6252	5.6252	5.5528	5.5528		0.0064	5.8647	5.8647	5.8952	5.8952	5.8803	5.8803	5.7195	5.7195	5.7118	5.7118	5.5097	5.5097	5.4636	5.4636		0.0064	5.9586	5.9586	6.0519	6.0519	5.9639	5.9639	5.7956	5.7956	5.618	5.618	5.5206	5.5206	5.5938	5.5938
	0.00645	5.899	6.199	6.092	6.092	6.0253	6.0253	5.8961	5.8961	5.6477	5.6477	5.5806	5.5806	5.5948	5.5948	5.5075	5.5075		0.00645	5.8525	5.8525	5.9124	5.9124	5.8361	5.8361	5.7531	5.7531	5.7545	5.7545	5.4295	5.4295	5.4415	5.4415		0.00645	6.0544	6.0544	6.0231	6.0231	5.9254	5.9254	5.7846	5.7846	5.6616	5.6616	5.4548	5.4548	5.6334	5.6334
	0.0065	5.8616	6.1616	6.0158	6.0158	6.0665	6.0665	5.8317	5.8317	5.6546	5.6546	5.5343	5.5343	5.5623	5.5623	5.5344	5.5344		0.0065	5.8177	5.8177	5.8918	5.8918	5.8241	5.8241	5.7653	5.7653	5.752	5.752	5.4066	5.4066	5.3987	5.3987		0.0065	6.1079	6.1079	6.0472	6.0472	5.8886	5.8886	5.8179	5.8179	5.6566	5.6566	5.4331	5.4331	5.6101	5.6101
	0.00655	5.8544	6.1544	6.0586	6.0586	6.1003	6.1003	5.8587	5.8587	5.6533	5.6533	5.5876	5.5876	5.5357	5.5357	5.5493	5.5493		0.00655	5.7536	5.7536	5.861	5.861	5.8867	5.8867	5.8244	5.8244	5.6934	5.6934	5.4805	5.4805	5.4033	5.4033		0.00655	6.0922	6.0922	6.0352	6.0352	5.9021	5.9021	5.7913	5.7913	5.7237	5.7237	5.4013	5.4013	5.5984	5.5984
	0.0066	5.9381	6.2381	6.0721	6.0721	6.0508	6.0508	5.9054	5.9054	5.698	5.698	5.6354	5.6354	5.4445	5.4445	5.5084	5.5084		0.0066	5.7184	5.7184	5.8754	5.8754	5.9248	5.9248	5.8573	5.8573	5.6606	5.6606	5.4999	5.4999	5.5147	5.5147		0.0066	6.0294	6.0294	6.0078	6.0078	5.9833	5.9833	5.7611	5.7611	5.7164	5.7164	5.4295	5.4295	5.5357	5.5357
	0.00665	6.0199	6.3199	6.019	6.019	5.9566	5.9566	5.881	5.881	5.792	5.792	5.6642	5.6642	5.4749	5.4749	5.4272	5.4272		0.00665	5.777	5.777	5.9021	5.9021	5.9241	5.9241	5.8081	5.8081	5.662	5.662	5.4278	5.4278	5.6224	5.6224		0.00665	5.9906	5.9906	5.9438	5.9438	6.0158	6.0158	5.7383	5.7383	5.7578	5.7578	5.4125	5.4125	5.5447	5.5447
	0.0067	6.037	6.337	6.047	6.047	5.9759	5.9759	5.8778	5.8778	5.8677	5.8677	5.7045	5.7045	5.488	5.488	5.4516	5.4516		0.0067	5.8023	5.8023	6.0183	6.0183	5.9218	5.9218	5.7446	5.7446	5.7099	5.7099	5.3693	5.3693	5.6398	5.6398		0.0067	5.9449	5.9449	5.9964	5.9964	5.9926	5.9926	5.7434	5.7434	5.7608	5.7608	5.4489	5.4489	5.5667	5.5667
	0.00675	6.0006	6.3006	6.0421	6.0421	6.033	6.033	5.8296	5.8296	5.7949	5.7949	5.7498	5.7498	5.5267	5.5267	5.4282	5.4282		0.00675	5.8139	5.8139	6.0459	6.0459	5.9226	5.9226	5.8011	5.8011	5.6597	5.6597	5.4667	5.4667	5.523	5.523		0.00675	5.9265	5.9265	5.9932	5.9932	5.98	5.98	5.7304	5.7304	5.7299	5.7299	5.4747	5.4747	5.5777	5.5777
	0.0068	5.9985	6.2985	6.1176	6.1176	6.0756	6.0756	5.8657	5.8657	5.7427	5.7427	5.7062	5.7062	5.5795	5.5795	5.4271	5.4271		0.0068	5.8735	5.8735	5.983	5.983	5.9315	5.9315	5.7707	5.7707	5.6643	5.6643	5.533	5.533	5.4422	5.4422		0.0068	5.9593	5.9593	5.955	5.955	5.9172	5.9172	5.6877	5.6877	5.6973	5.6973	5.5133	5.5133	5.6099	5.6099
	0.00685	5.9702	6.2702	6.1464	6.1464	6.1262	6.1262	5.8312	5.8312	5.8317	5.8317	5.666	5.666	5.5501	5.5501	5.3726	5.3726		0.00685	5.9033	5.9033	5.9281	5.9281	5.9711	5.9711	5.7453	5.7453	5.7461	5.7461	5.5235	5.5235	5.4569	5.4569		0.00685	6.0677	6.0677	6.0362	6.0362	5.8915	5.8915	5.7426	5.7426	5.7082	5.7082	5.5166	5.5166	5.6322	5.6322
	0.0069	5.9271	6.2271	6.0945	6.0945	6.0908	6.0908	5.8506	5.8506	5.813	5.813	5.6596	5.6596	5.6001	5.6001	5.4519	5.4519		0.0069	5.9315	5.9315	5.9031	5.9031	5.9894	5.9894	5.6993	5.6993	5.7181	5.7181	5.5731	5.5731	5.4258	5.4258		0.0069	6.0525	6.0525	6.0557	6.0557	5.9313	5.9313	5.8414	5.8414	5.64	5.64	5.5815	5.5815	5.6272	5.6272
	0.00695	5.9034	6.2034	6.133	6.133	6.0128	6.0128	5.8658	5.8658	5.7368	5.7368	5.6597	5.6597	5.635	5.635	5.463	5.463		0.00695	5.9175	5.9175	5.9438	5.9438	5.9749	5.9749	5.759	5.759	5.6306	5.6306	5.5318	5.5318	5.379	5.379		0.00695	6.0009	6.0009	6.0811	6.0811	5.8973	5.8973	5.8362	5.8362	5.7088	5.7088	5.5658	5.5658	5.6202	5.6202
	0.007	5.9121	6.2121	6.0995	6.0995	6.0023	6.0023	5.823	5.823	5.6949	5.6949	5.6355	5.6355	5.6649	5.6649	5.5121	5.5121		0.007	5.883	5.883	6.0127	6.0127	5.878	5.878	5.8208	5.8208	5.6256	5.6256	5.4816	5.4816	5.3982	5.3982		0.007	5.9664	5.9664	6.068	6.068	5.9481	5.9481	5.8584	5.8584	5.7435	5.7435	5.4378	5.4378	5.6258	5.6258
	0.00705	5.9328	6.2328	6.0634	6.0634	6.0225	6.0225	5.8525	5.8525	5.6897	5.6897	5.6517	5.6517	5.7069	5.7069	5.5521	5.5521		0.00705	5.8629	5.8629	6.0906	6.0906	5.8924	5.8924	5.8064	5.8064	5.6804	5.6804	5.4533	5.4533	5.4256	5.4256		0.00705	5.9846	5.9846	6.104	6.104	6.0339	6.0339	5.8083	5.8083	5.7522	5.7522	5.3725	5.3725	5.6003	5.6003
	0.0071	5.8647	6.1647	5.9932	5.9932	6.055	6.055	5.862	5.862	5.6369	5.6369	5.6594	5.6594	5.6585	5.6585	5.525	5.525		0.0071	5.8222	5.8222	6.0846	6.0846	5.9323	5.9323	5.8135	5.8135	5.6477	5.6477	5.4729	5.4729	5.4407	5.4407		0.0071	6.0095	6.0095	6.069	6.069	6.0585	6.0585	5.7543	5.7543	5.8321	5.8321	5.3904	5.3904	5.5873	5.5873
	0.00715	5.9014	6.2014	6.0244	6.0244	5.9951	5.9951	5.8564	5.8564	5.6693	5.6693	5.6134	5.6134	5.5701	5.5701	5.4546	5.4546		0.00715	5.8177	5.8177	6.0363	6.0363	5.9748	5.9748	5.8251	5.8251	5.626	5.626	5.5358	5.5358	5.4536	5.4536		0.00715	5.9998	5.9998	6.0292	6.0292	5.9977	5.9977	5.7754	5.7754	5.8024	5.8024	5.4594	5.4594	5.6392	5.6392
	0.0072	5.9306	6.2306	6.0831	6.0831	5.9203	5.9203	5.8669	5.8669	5.7232	5.7232	5.6601	5.6601	5.5831	5.5831	5.4905	5.4905		0.0072	5.8378	5.8378	6.0367	6.0367	5.9747	5.9747	5.7465	5.7465	5.6935	5.6935	5.5166	5.5166	5.4718	5.4718		0.0072	6.0559	6.0559	6.022	6.022	5.9378	5.9378	5.8015	5.8015	5.7382	5.7382	5.5644	5.5644	5.6266	5.6266
	0.00725	5.9331	6.2331	6.0495	6.0495	5.9461	5.9461	5.8014	5.8014	5.7322	5.7322	5.6862	5.6862	5.5521	5.5521	5.562	5.562		0.00725	5.845	5.845	6.0222	6.0222	5.8917	5.8917	5.7375	5.7375	5.6488	5.6488	5.4336	5.4336	5.4569	5.4569		0.00725	6.0973	6.0973	6.0456	6.0456	5.9209	5.9209	5.8596	5.8596	5.6988	5.6988	5.6049	5.6049	5.5643	5.5643
	0.0073	5.903	6.203	6.1101	6.1101	5.9646	5.9646	5.7585	5.7585	5.7309	5.7309	5.6682	5.6682	5.48	5.48	5.5417	5.5417		0.0073	5.8575	5.8575	5.9962	5.9962	5.8689	5.8689	5.679	5.679	5.6002	5.6002	5.4243	5.4243	5.4735	5.4735		0.0073	6.0526	6.0526	5.9784	5.9784	5.936	5.936	5.8701	5.8701	5.703	5.703	5.5249	5.5249	5.5765	5.5765
	0.00735	5.8877	6.1876	6.1194	6.1194	5.8958	5.8958	5.7387	5.7387	5.691	5.691	5.577	5.577	5.517	5.517	5.4201	5.4201		0.00735	5.894	5.894	5.9846	5.9846	5.9235	5.9235	5.6851	5.6851	5.6183	5.6183	5.531	5.531	5.4518	5.4518		0.00735	6.0433	6.0433	6.0139	6.0139	5.9339	5.9339	5.9033	5.9033	5.7111	5.7111	5.4682	5.4682	5.5384	5.5384
	0.0074	5.8924	6.1924	6.167	6.167	5.9939	5.9939	5.7779	5.7779	5.6354	5.6354	5.544	5.544	5.5586	5.5586	5.4707	5.4707		0.0074	5.9206	5.9206	5.9609	5.9609	5.928	5.928	5.7438	5.7438	5.5769	5.5769	5.5325	5.5325	5.4679	5.4679		0.0074	6.0479	6.0479	6.0214	6.0214	5.9345	5.9345	5.8825	5.8825	5.7182	5.7182	5.5384	5.5384	5.5903	5.5903
	0.00745	5.8692	6.1692	6.1697	6.1697	6.028	6.028	5.8164	5.8164	5.7171	5.7171	5.584	5.584	5.5236	5.5236	5.4987	5.4987		0.00745	5.8561	5.8561	5.9398	5.9398	5.8929	5.8929	5.7347	5.7347	5.5598	5.5598	5.502	5.502	5.4991	5.4991		0.00745	6.0527	6.0527	6.0145	6.0145	5.9253	5.9253	5.8715	5.8715	5.7622	5.7622	5.5299	5.5299	5.6056	5.6056
	0.0075	5.8172	6.1172	6.1379	6.1379	6.0008	6.0008	5.8476	5.8476	5.7752	5.7752	5.5691	5.5691	5.5771	5.5771	5.4341	5.4341		0.0075	5.8903	5.8903	5.9791	5.9791	5.9077	5.9077	5.6965	5.6965	5.6254	5.6254	5.5718	5.5718	5.4544	5.4544		0.0075	6.0149	6.0149	6.0108	6.0108	5.9382	5.9382	5.7931	5.7931	5.7418	5.7418	5.5794	5.5794	5.6498	5.6498
	0.00755	5.8029	6.1029	6.1287	6.1287	5.948	5.948	5.8275	5.8275	5.7635	5.7635	5.5542	5.5542	5.5871	5.5871	5.481	5.481		0.00755	5.9493	5.9493	5.9957	5.9957	5.906	5.906	5.7326	5.7326	5.6313	5.6313	5.5844	5.5844	5.4367	5.4367		0.00755	6.037	6.037	5.9913	5.9913	5.9265	5.9265	5.7645	5.7645	5.7023	5.7023	5.6313	5.6313	5.6672	5.6672
	0.0076	5.8937	6.1937	6.1535	6.1535	5.9584	5.9584	5.7948	5.7948	5.799	5.799	5.5621	5.5621	5.5684	5.5684	5.5528	5.5528		0.0076	5.9051	5.9051	5.9496	5.9496	5.9573	5.9573	5.7877	5.7877	5.6368	5.6368	5.4556	5.4556	5.411	5.411		0.0076	6.0023	6.0023	5.9625	5.9625	5.9139	5.9139	5.7369	5.7369	5.6491	5.6491	5.5414	5.5414	5.618	5.618
	0.00765	5.9612	6.2612	6.1526	6.1526	6.0279	6.0279	5.8101	5.8101	5.8011	5.8011	5.6785	5.6785	5.5841	5.5841	5.4826	5.4826		0.00765	5.9501	5.9501	5.9794	5.9794	5.8619	5.8619	5.7251	5.7251	5.6688	5.6688	5.4372	5.4372	5.3916	5.3916		0.00765	5.9876	5.9876	6.0214	6.0214	5.9014	5.9014	5.7263	5.7263	5.701	5.701	5.5538	5.5538	5.584	5.584
	0.0077	5.9783	6.2782	6.1318	6.1318	5.9912	5.9912	5.817	5.817	5.7775	5.7775	5.6099	5.6099	5.5647	5.5647	5.4202	5.4202		0.0077	5.9557	5.9557	6.0061	6.0061	5.8524	5.8524	5.7213	5.7213	5.633	5.633	5.4606	5.4606	5.4336	5.4336		0.0077	5.9798	5.9798	6.0641	6.0641	5.8882	5.8882	5.7805	5.7805	5.6861	5.6861	5.5754	5.5754	5.6052	5.6052
	0.00775	6.0045	6.3045	6.1083	6.1083	5.909	5.909	5.8208	5.8208	5.7198	5.7198	5.6406	5.6406	5.565	5.565	5.4474	5.4474		0.00775	5.9468	5.9468	6.0664	6.0664	5.873	5.873	5.7559	5.7559	5.6276	5.6276	5.4776	5.4776	5.4471	5.4471		0.00775	6.0089	6.0089	6.0122	6.0122	5.8804	5.8804	5.8224	5.8224	5.6276	5.6276	5.6334	5.6334	5.6536	5.6536
	0.0078	5.9667	6.2667	6.1077	6.1077	5.9193	5.9193	5.8164	5.8164	5.7112	5.7112	5.6216	5.6216	5.5923	5.5923	5.467	5.467		0.0078	5.8687	5.8687	6.0539	6.0539	5.8711	5.8711	5.7986	5.7986	5.6281	5.6281	5.4531	5.4531	5.4339	5.4339		0.0078	5.9956	5.9956	6.0584	6.0584	5.954	5.954	5.8022	5.8022	5.6	5.6	5.6479	5.6479	5.6542	5.6542
	0.00785	5.9384	6.2384	6.1066	6.1066	5.9235	5.9235	5.8151	5.8151	5.7837	5.7837	5.5928	5.5928	5.5391	5.5391	5.4465	5.4465		0.00785	5.8436	5.8436	6.063	6.063	5.8684	5.8684	5.7714	5.7714	5.6324	5.6324	5.4149	5.4149	5.3486	5.3486		0.00785	5.9606	5.9606	6.0424	6.0424	5.9552	5.9552	5.7548	5.7548	5.6192	5.6192	5.6079	5.6079	5.6187	5.6187
	0.0079	5.9557	6.2557	6.121	6.121	5.9094	5.9094	5.8239	5.8239	5.6856	5.6856	5.636	5.636	5.5042	5.5042	5.5031	5.5031		0.0079	5.8611	5.8611	6.0417	6.0417	5.8742	5.8742	5.7453	5.7453	5.6511	5.6511	5.4477	5.4477	5.3359	5.3359		0.0079	5.9757	5.9757	5.9979	5.9979	5.9477	5.9477	5.7184	5.7184	5.6576	5.6576	5.5257	5.5257	5.5336	5.5336
	0.00795	5.9426	6.2426	6.2255	6.2255	5.9519	5.9519	5.8467	5.8467	5.612	5.612	5.6482	5.6482	5.4778	5.4778	5.5092	5.5092		0.00795	5.8434	5.8434	6.052	6.052	5.8085	5.8085	5.6947	5.6947	5.6547	5.6547	5.4687	5.4687	5.3866	5.3866		0.00795	6.007	6.007	6.0666	6.0666	5.9256	5.9256	5.7264	5.7264	5.6968	5.6968	5.5193	5.5193	5.4971	5.4971
	0.008	5.9629	6.2629	6.243	6.243	5.9651	5.9651	5.7861	5.7861	5.6241	5.6241	5.5695	5.5695	5.5217	5.5217	5.4124	5.4124		0.008	5.8732	5.8732	6.0645	6.0645	5.7916	5.7916	5.6515	5.6515	5.6708	5.6708	5.4296	5.4296	5.3986	5.3986		0.008	5.9734	5.9734	6.1322	6.1322	5.8792	5.8792	5.6911	5.6911	5.6222	5.6222	5.5623	5.5623	5.5556	5.5556
	0.00805	5.9714	6.2714	6.1774	6.1774	6.0715	6.0715	5.7857	5.7857	5.6241	5.6241	5.5776	5.5776	5.5607	5.5607	5.3545	5.3545		0.00805	5.8299	5.8299	6.0936	6.0936	5.835	5.835	5.647	5.647	5.6837	5.6837	5.477	5.477	5.3782	5.3782		0.00805	6.0189	6.0189	6.0922	6.0922	5.8449	5.8449	5.6988	5.6988	5.6577	5.6577	5.4909	5.4909	5.596	5.596
	0.0081	5.9456	6.2456	6.0754	6.0754	6.1205	6.1205	5.8506	5.8506	5.6768	5.6768	5.5686	5.5686	5.5939	5.5939	5.4462	5.4462		0.0081	5.8004	5.8004	6.1023	6.1023	5.8755	5.8755	5.6958	5.6958	5.6823	5.6823	5.5075	5.5075	5.4237	5.4237		0.0081	6.033	6.033	6.1047	6.1047	5.901	5.901	5.7843	5.7843	5.671	5.671	5.488	5.488	5.5888	5.5888
	0.00815	5.9128	6.2128	6.0446	6.0446	6.0596	6.0596	5.8734	5.8734	5.7416	5.7416	5.5224	5.5224	5.4884	5.4884	5.5031	5.5031		0.00815	5.7581	5.7581	5.9963	5.9963	5.8339	5.8339	5.7008	5.7008	5.6509	5.6509	5.4722	5.4722	5.4017	5.4017		0.00815	5.9767	5.9767	6.0843	6.0843	5.9436	5.9436	5.7583	5.7583	5.6844	5.6844	5.4854	5.4854	5.6366	5.6366
	0.0082	5.8917	6.1917	5.9825	5.9825	5.9633	5.9633	5.8411	5.8411	5.8179	5.8179	5.574	5.574	5.417	5.417	5.5323	5.5323		0.0082	5.8303	5.8303	5.9592	5.9592	5.8306	5.8306	5.7127	5.7127	5.6109	5.6109	5.4477	5.4477	5.3978	5.3978		0.0082	5.9413	5.9413	6.024	6.024	5.8904	5.8904	5.7751	5.7751	5.6544	5.6544	5.5209	5.5209	5.6531	5.6531
	0.00825	5.9056	6.2056	6.0729	6.0729	5.9615	5.9615	5.8161	5.8161	5.7934	5.7934	5.649	5.649	5.4371	5.4371	5.5629	5.5629		0.00825	5.9135	5.9135	5.9132	5.9132	5.7919	5.7919	5.7363	5.7363	5.6103	5.6103	5.451	5.451	5.4501	5.4501		0.00825	5.8871	5.8871	6.0566	6.0566	5.8847	5.8847	5.8351	5.8351	5.6699	5.6699	5.5176	5.5176	5.6517	5.6517
	0.0083	5.942	6.242	6.1218	6.1218	5.949	5.949	5.7621	5.7621	5.7977	5.7977	5.6566	5.6566	5.535	5.535	5.54	5.54		0.0083	5.8664	5.8664	5.9444	5.9444	5.8171	5.8171	5.8403	5.8403	5.6878	5.6878	5.4472	5.4472	5.4609	5.4609		0.0083	5.8971	5.8971	5.9885	5.9885	5.8676	5.8676	5.8347	5.8347	5.7326	5.7326	5.4119	5.4119	5.5783	5.5783
	0.00835	5.9323	6.2323	6.1083	6.1083	5.8788	5.8788	5.7762	5.7762	5.6665	5.6665	5.6808	5.6808	5.5763	5.5763	5.5312	5.5312		0.00835	5.8565	5.8565	5.9126	5.9126	5.8218	5.8218	5.8198	5.8198	5.7139	5.7139	5.4525	5.4525	5.4292	5.4292		0.00835	5.9462	5.9462	5.9788	5.9788	5.8446	5.8446	5.8448	5.8448	5.7415	5.7415	5.4065	5.4065	5.6075	5.6075
	0.0084	5.9585	6.2585	6.083	6.083	5.9006	5.9006	5.8521	5.8521	5.6579	5.6579	5.6555	5.6555	5.589	5.589	5.4942	5.4942		0.0084	5.8413	5.8413	5.9275	5.9275	5.7884	5.7884	5.7835	5.7835	5.7169	5.7169	5.4602	5.4602	5.4152	5.4152		0.0084	6.0091	6.0091	5.9456	5.9456	5.8204	5.8204	5.7928	5.7928	5.6872	5.6872	5.4884	5.4884	5.6481	5.6481
	0.00845	5.9383	6.2383	6.1017	6.1017	5.9133	5.9133	5.8954	5.8954	5.6656	5.6656	5.6191	5.6191	5.544	5.544	5.4831	5.4831		0.00845	5.8783	5.8783	5.9186	5.9186	5.8411	5.8411	5.8078	5.8078	5.6398	5.6398	5.4387	5.4387	5.3887	5.3887		0.00845	6.0259	6.0259	5.9309	5.9309	5.8798	5.8798	5.7777	5.7777	5.651	5.651	5.4376	5.4376	5.5948	5.5948
	0.0085	5.8751	6.1751	6.0728	6.0728	5.8646	5.8646	5.856	5.856	5.7126	5.7126	5.6086	5.6086	5.5741	5.5741	5.5068	5.5068		0.0085	5.9253	5.9253	5.9312	5.9312	5.8758	5.8758	5.8186	5.8186	5.6259	5.6259	5.4509	5.4509	5.5072	5.5072		0.0085	5.9676	5.9676	5.9325	5.9325	5.9168	5.9168	5.8229	5.8229	5.6764	5.6764	5.4268	5.4268	5.5908	5.5908
	0.00855	5.9126	6.2126	6.0649	6.0649	5.865	5.865	5.7944	5.7944	5.7436	5.7436	5.6094	5.6094	5.5425	5.5425	5.4643	5.4643		0.00855	6.0017	6.0017	5.8695	5.8695	5.9327	5.9327	5.8213	5.8213	5.7358	5.7358	5.401	5.401	5.4796	5.4796		0.00855	5.9057	5.9057	6.009	6.009	5.9594	5.9594	5.7999	5.7999	5.6976	5.6976	5.4994	5.4994	5.6351	5.6351
	0.0086	5.8855	6.1855	6.0699	6.0699	5.9746	5.9746	5.7809	5.7809	5.7232	5.7232	5.6059	5.6059	5.5583	5.5583	5.5165	5.5165		0.0086	5.9721	5.9721	5.9041	5.9041	5.953	5.953	5.769	5.769	5.7347	5.7347	5.4288	5.4288	5.492	5.492		0.0086	5.9477	5.9477	6.0704	6.0704	5.9632	5.9632	5.7855	5.7855	5.7151	5.7151	5.548	5.548	5.6298	5.6298
	0.00865	5.9003	6.2003	6.0659	6.0659	6.0405	6.0405	5.7836	5.7836	5.7381	5.7381	5.5535	5.5535	5.4981	5.4981	5.5364	5.5364		0.00865	5.9465	5.9465	5.8744	5.8744	5.9251	5.9251	5.6702	5.6702	5.698	5.698	5.4526	5.4526	5.3889	5.3889		0.00865	5.9538	5.9538	6.0743	6.0743	5.9542	5.9542	5.7556	5.7556	5.6632	5.6632	5.5237	5.5237	5.4831	5.4831
	0.0087	5.8736	6.1736	5.9854	5.9854	5.9912	5.9912	5.7744	5.7744	5.6937	5.6937	5.534	5.534	5.4394	5.4394	5.6134	5.6134		0.0087	5.8789	5.8789	5.9162	5.9162	5.8942	5.8942	5.6699	5.6699	5.6504	5.6504	5.4292	5.4292	5.3881	5.3881		0.0087	6.0033	6.0033	6.0555	6.0555	5.8756	5.8756	5.7353	5.7353	5.6634	5.6634	5.518	5.518	5.433	5.433
	0.00875	5.8818	6.1818	6.0607	6.0607	5.9963	5.9963	5.7641	5.7641	5.6408	5.6408	5.6023	5.6023	5.4594	5.4594	5.5187	5.5187		0.00875	5.8804	5.8804	5.9805	5.9805	5.8574	5.8574	5.7269	5.7269	5.6403	5.6403	5.4463	5.4463	5.4213	5.4213		0.00875	6.0306	6.0306	6.0937	6.0937	5.8639	5.8639	5.8027	5.8027	5.668	5.668	5.5182	5.5182	5.5474	5.5474
	0.0088	5.8501	6.1501	6.1361	6.1361	6.0392	6.0392	5.7703	5.7703	5.6682	5.6682	5.6494	5.6494	5.4743	5.4743	5.4804	5.4804		0.0088	5.894	5.894	5.9065	5.9065	5.7908	5.7908	5.7449	5.7449	5.6873	5.6873	5.4836	5.4836	5.4596	5.4596		0.0088	5.9795	5.9795	6.0886	6.0886	5.8912	5.8912	5.7278	5.7278	5.5742	5.5742	5.5295	5.5295	5.5917	5.5917
	0.00885	5.9475	6.2475	6.154	6.154	6.0637	6.0637	5.7942	5.7942	5.722	5.722	5.5574	5.5574	5.4699	5.4699	5.5299	5.5299		0.00885	5.8554	5.8554	5.8791	5.8791	5.7959	5.7959	5.6701	5.6701	5.6515	5.6515	5.4905	5.4905	5.4429	5.4429		0.00885	5.9623	5.9623	6.036	6.036	5.8965	5.8965	5.6947	5.6947	5.5383	5.5383	5.5314	5.5314	5.6004	5.6004
	0.0089	5.9919	6.2919	6.1632	6.1632	5.9916	5.9916	5.8452	5.8452	5.6733	5.6733	5.5108	5.5108	5.5017	5.5017	5.5049	5.5049		0.0089	5.8464	5.8464	5.9005	5.9005	5.8598	5.8598	5.7127	5.7127	5.6322	5.6322	5.4428	5.4428	5.4533	5.4533		0.0089	5.9098	5.9098	6.0909	6.0909	5.9019	5.9019	5.6958	5.6958	5.6268	5.6268	5.5174	5.5174	5.5694	5.5694
	0.00895	6.0532	6.3532	6.1241	6.1241	5.9032	5.9032	5.8278	5.8278	5.6814	5.6814	5.5995	5.5995	5.5088	5.5088	5.4738	5.4738		0.00895	5.8887	5.8887	5.9239	5.9239	5.8551	5.8551	5.7846	5.7846	5.6414	5.6414	5.4341	5.4341	5.4299	5.4299		0.00895	5.9428	5.9428	6.0625	6.0625	5.8875	5.8875	5.781	5.781	5.5928	5.5928	5.5393	5.5393	5.5527	5.5527
	0.009	6.0161	6.3161	6.1992	6.1992	5.9455	5.9455	5.8037	5.8037	5.6732	5.6732	5.5721	5.5721	5.5306	5.5306	5.4806	5.4806		0.009	5.9109	5.9109	5.9003	5.9003	5.8374	5.8374	5.7612	5.7612	5.6596	5.6596	5.4138	5.4138	5.4625	5.4625		0.009	6.0337	6.0337	6.0634	6.0634	5.899	5.899	5.8049	5.8049	5.5263	5.5263	5.515	5.515	5.6162	5.6162
	0.00905	5.9616	6.2616	6.2164	6.2164	5.9503	5.9503	5.7927	5.7927	5.7058	5.7058	5.5561	5.5561	5.5195	5.5195	5.4607	5.4607		0.00905	5.848	5.848	5.918	5.918	5.79	5.79	5.7316	5.7316	5.6298	5.6298	5.4394	5.4394	5.4872	5.4872		0.00905	5.9911	5.9911	5.9933	5.9933	5.8573	5.8573	5.756	5.756	5.5633	5.5633	5.4893	5.4893	5.6213	5.6213
	0.0091	5.9849	6.2849	6.1146	6.1146	5.9144	5.9144	5.805	5.805	5.6584	5.6584	5.5793	5.5793	5.4624	5.4624	5.4336	5.4336		0.0091	5.832	5.832	5.9713	5.9713	5.7644	5.7644	5.7009	5.7009	5.6253	5.6253	5.497	5.497	5.4184	5.4184		0.0091	6.0097	6.0097	5.983	5.983	5.8544	5.8544	5.7656	5.7656	5.6348	5.6348	5.4413	5.4413	5.6897	5.6897
	0.00915	5.9882	6.2882	6.1206	6.1206	5.9021	5.9021	5.826	5.826	5.6239	5.6239	5.6567	5.6567	5.4565	5.4565	5.3843	5.3843		0.00915	5.9142	5.9142	5.9833	5.9833	5.7347	5.7347	5.6958	5.6958	5.6467	5.6467	5.4537	5.4537	5.3588	5.3588		0.00915	6.045	6.045	5.953	5.953	5.8544	5.8544	5.818	5.818	5.5923	5.5923	5.5109	5.5109	5.7596	5.7596
	0.0092	5.9701	6.2701	6.1374	6.1374	5.9462	5.9462	5.8459	5.8459	5.6118	5.6118	5.6413	5.6413	5.524	5.524	5.4588	5.4588		0.0092	5.8926	5.8926	5.9545	5.9545	5.7171	5.7171	5.6884	5.6884	5.7202	5.7202	5.4179	5.4179	5.3907	5.3907		0.0092	6.0306	6.0306	6.0001	6.0001	5.8303	5.8303	5.7656	5.7656	5.5538	5.5538	5.5167	5.5167	5.7723	5.7723
	0.00925	5.9234	6.2234	6.1083	6.1083	5.9829	5.9829	5.8258	5.8258	5.6295	5.6295	5.5846	5.5846	5.5247	5.5247	5.5006	5.5006		0.00925	5.8555	5.8555	6.0066	6.0066	5.7565	5.7565	5.6695	5.6695	5.6547	5.6547	5.405	5.405	5.3879	5.3879		0.00925	6.0955	6.0955	6.0195	6.0195	5.8421	5.8421	5.7373	5.7373	5.5752	5.5752	5.4956	5.4956	5.7569	5.7569
	0.0093	5.887	6.187	6.0891	6.0891	5.8995	5.8995	5.7648	5.7648	5.6914	5.6914	5.5449	5.5449	5.522	5.522	5.5528	5.5528		0.0093	5.7787	5.7787	6.0086	6.0086	5.8223	5.8223	5.6505	5.6505	5.5739	5.5739	5.3817	5.3817	5.4422	5.4422		0.0093	6.0939	6.0939	6.0216	6.0216	5.8972	5.8972	5.75	5.75	5.6264	5.6264	5.4674	5.4674	5.6643	5.6643
	0.00935	5.8632	6.1632	6.1188	6.1188	5.8241	5.8241	5.7677	5.7677	5.7133	5.7133	5.4968	5.4968	5.4802	5.4802	5.5441	5.5441		0.00935	5.7496	5.7496	5.9976	5.9976	5.8623	5.8623	5.6844	5.6844	5.653	5.653	5.4312	5.4312	5.4117	5.4117		0.00935	6.0546	6.0546	6.0464	6.0464	5.9068	5.9068	5.7677	5.7677	5.5957	5.5957	5.4262	5.4262	5.6432	5.6432
	0.0094	5.9008	6.2008	6.1359	6.1359	5.8125	5.8125	5.7597	5.7597	5.6389	5.6389	5.5258	5.5258	5.443	5.443	5.4685	5.4685		0.0094	5.7764	5.7764	5.9697	5.9697	5.792	5.792	5.6545	5.6545	5.6031	5.6031	5.4501	5.4501	5.4124	5.4124		0.0094	6.0696	6.0696	6.0508	6.0508	5.885	5.885	5.7962	5.7962	5.583	5.583	5.3764	5.3764	5.6297	5.6297
	0.00945	5.9872	6.2872	6.1662	6.1662	5.797	5.797	5.7923	5.7923	5.6465	5.6465	5.5563	5.5563	5.4975	5.4975	5.462	5.462		0.00945	5.7955	5.7955	5.9602	5.9602	5.8207	5.8207	5.6244	5.6244	5.6237	5.6237	5.4173	5.4173	5.3618	5.3618		0.00945	6.0903	6.0903	6.1002	6.1002	5.8936	5.8936	5.7363	5.7363	5.6105	5.6105	5.3973	5.3973	5.5795	5.5795
	0.0095	5.9735	6.2735	6.1007	6.1007	5.9618	5.9618	5.871	5.871	5.6831	5.6831	5.638	5.638	5.5428	5.5428	5.449	5.449		0.0095	5.8186	5.8186	5.8816	5.8816	5.8166	5.8166	5.5954	5.5954	5.6253	5.6253	5.3717	5.3717	5.3909	5.3909		0.0095	6.0071	6.0071	6.0915	6.0915	5.9169	5.9169	5.7273	5.7273	5.6152	5.6152	5.3887	5.3887	5.597	5.597
	0.00955	5.9705	6.2705	6.0319	6.0319	5.9779	5.9779	5.8476	5.8476	5.7923	5.7923	5.638	5.638	5.5109	5.5109	5.4573	5.4573		0.00955	5.9073	5.9073	5.8345	5.8345	5.7516	5.7516	5.5285	5.5285	5.5923	5.5923	5.3101	5.3101	5.4134	5.4134		0.00955	6.0008	6.0008	6.0183	6.0183	5.9218	5.9218	5.7576	5.7576	5.5553	5.5553	5.4235	5.4235	5.6321	5.6321
	0.0096	5.9973	6.2973	6.0382	6.0382	5.9581	5.9581	5.8061	5.8061	5.8034	5.8034	5.5316	5.5316	5.4909	5.4909	5.4693	5.4693		0.0096	5.9146	5.9146	5.8822	5.8822	5.7542	5.7542	5.5548	5.5548	5.5858	5.5858	5.3185	5.3185	5.4867	5.4867		0.0096	5.9814	5.9814	5.9615	5.9615	5.8955	5.8955	5.7675	5.7675	5.5743	5.5743	5.4368	5.4368	5.5741	5.5741
	0.00965	5.991	6.291	6.108	6.108	5.9577	5.9577	5.7865	5.7865	5.6937	5.6937	5.4584	5.4584	5.5547	5.5547	5.491	5.491		0.00965	5.89	5.89	5.9598	5.9598	5.8128	5.8128	5.5945	5.5945	5.5899	5.5899	5.3945	5.3945	5.4892	5.4892		0.00965	5.9727	5.9727	5.9418	5.9418	5.8638	5.8638	5.8066	5.8066	5.5669	5.5669	5.4499	5.4499	5.5802	5.5802
	0.0097	5.9377	6.2377	6.1045	6.1045	5.9444	5.9444	5.8427	5.8427	5.6056	5.6056	5.4738	5.4738	5.5233	5.5233	5.4222	5.4222		0.0097	5.9035	5.9035	5.9246	5.9246	5.8501	5.8501	5.6585	5.6585	5.6564	5.6564	5.4464	5.4464	5.4157	5.4157		0.0097	5.9929	5.9929	6.0382	6.0382	5.8405	5.8405	5.7764	5.7764	5.6249	5.6249	5.4441	5.4441	5.6028	5.6028
	0.00975	5.9314	6.2313	6.1565	6.1565	5.9051	5.9051	5.8659	5.8659	5.607	5.607	5.5008	5.5008	5.4726	5.4726	5.3293	5.3293		0.00975	5.8507	5.8507	5.9126	5.9126	5.8692	5.8692	5.6584	5.6584	5.6912	5.6912	5.5254	5.5254	5.4033	5.4033		0.00975	5.9433	5.9433	6.0516	6.0516	5.863	5.863	5.6874	5.6874	5.6293	5.6293	5.5179	5.5179	5.5872	5.5872
	0.0098	5.9302	6.2302	6.1417	6.1417	5.8615	5.8615	5.8418	5.8418	5.5823	5.5823	5.5231	5.5231	5.511	5.511	5.2664	5.2664		0.0098	5.8063	5.8063	5.9016	5.9016	5.8273	5.8273	5.7284	5.7284	5.7115	5.7115	5.4785	5.4785	5.395	5.395		0.0098	5.9032	5.9032	5.9982	5.9982	5.8903	5.8903	5.6501	5.6501	5.6452	5.6452	5.5535	5.5535	5.6467	5.6467
	0.00985	5.8998	6.1998	6.1396	6.1396	5.876	5.876	5.7879	5.7879	5.5286	5.5286	5.558	5.558	5.4905	5.4905	5.336	5.336		0.00985	5.8887	5.8887	5.8773	5.8773	5.7954	5.7954	5.7639	5.7639	5.6376	5.6376	5.4852	5.4852	5.3576	5.3576		0.00985	5.9324	5.9324	6.0702	6.0702	5.9003	5.9003	5.739	5.739	5.6184	5.6184	5.4555	5.4555	5.6739	5.6739
	0.0099	5.9377	6.2377	6.0834	6.0834	5.9191	5.9191	5.8037	5.8037	5.5761	5.5761	5.5525	5.5525	5.4869	5.4869	5.4353	5.4353		0.0099	5.9055	5.9055	5.9191	5.9191	5.7818	5.7818	5.7017	5.7017	5.6002	5.6002	5.4767	5.4767	5.3363	5.3363		0.0099	6.0253	6.0253	6.1546	6.1546	5.8732	5.8732	5.7221	5.7221	5.6326	5.6326	5.4653	5.4653	5.604	5.604
	0.00995	5.8052	6.1052	6.0462	6.0462	5.9118	5.9118	5.8298	5.8298	5.5359	5.5359	5.5656	5.5656	5.4966	5.4966	5.4074	5.4074		0.00995	5.8466	5.8466	5.8581	5.8581	5.8271	5.8271	5.6898	5.6898	5.4599	5.4599	5.4736	5.4736	5.3146	5.3146		0.00995	6.0188	6.0188	6.1629	6.1629	5.8595	5.8595	5.6457	5.6457	5.6454	5.6454	5.4885	5.4885	5.5496	5.5496
	0.01	5.7999	6.0999	6.0855	6.0855	5.944	5.944	5.7982	5.7982	5.5691	5.5691	5.5799	5.5799	5.4728	5.4728	5.3118	5.3118		0.01	5.7972	5.7972	5.866	5.866	5.8137	5.8137	5.7382	5.7382	5.462	5.462	5.4986	5.4986	5.3535	5.3535		0.01	6.0222	6.0222	6.0949	6.0949	5.9137	5.9137	5.715	5.715	5.6314	5.6314	5.5413	5.5413	5.5892	5.5892
	0.01005	5.8563	6.1563	6.1507	6.1507	5.9489	5.9489	5.8348	5.8348	5.5976	5.5976	5.5219	5.5219	5.4518	5.4518	5.353	5.353		0.01005	5.8677	5.8677	5.9187	5.9187	5.8403	5.8403	5.7082	5.7082	5.502	5.502	5.4803	5.4803	5.325	5.325		0.01005	6.0545	6.0545	6.1033	6.1033	5.8601	5.8601	5.8397	5.8397	5.5682	5.5682	5.4805	5.4805	5.5843	5.5843
	0.0101	5.8672	6.1672	6.0841	6.0841	5.9286	5.9286	5.8228	5.8228	5.583	5.583	5.5373	5.5373	5.4309	5.4309	5.5054	5.5054		0.0101	5.8506	5.8506	6.0022	6.0022	5.8003	5.8003	5.7684	5.7684	5.5359	5.5359	5.4484	5.4484	5.2893	5.2893		0.0101	6.0783	6.0783	6.0982	6.0982	5.8583	5.8583	5.7368	5.7368	5.5952	5.5952	5.4259	5.4259	5.5783	5.5783
	0.01015	5.8795	6.1795	6.0595	6.0595	5.9179	5.9179	5.7793	5.7793	5.6091	5.6091	5.5437	5.5437	5.4431	5.4431	5.502	5.502		0.01015	5.8083	5.8083	5.9294	5.9294	5.7751	5.7751	5.8441	5.8441	5.5564	5.5564	5.399	5.399	5.343	5.343		0.01015	6.0276	6.0276	6.1042	6.1042	5.9279	5.9279	5.7182	5.7182	5.6519	5.6519	5.4553	5.4553	5.5627	5.5627
	0.0102	5.9392	6.2392	6.0086	6.0086	5.94	5.94	5.6949	5.6949	5.664	5.664	5.5594	5.5594	5.4862	5.4862	5.4175	5.4175		0.0102	5.8595	5.8595	5.8263	5.8263	5.799	5.799	5.8408	5.8408	5.5717	5.5717	5.4106	5.4106	5.3689	5.3689		0.0102	6.0438	6.0438	6.0908	6.0908	5.8948	5.8948	5.7453	5.7453	5.7153	5.7153	5.4241	5.4241	5.5106	5.5106
	0.01025	6.0687	6.3687	6.0242	6.0242	5.951	5.951	5.7016	5.7016	5.6559	5.6559	5.5699	5.5699	5.4619	5.4619	5.3071	5.3071		0.01025	5.9355	5.9355	5.8218	5.8218	5.829	5.829	5.7019	5.7019	5.5619	5.5619	5.462	5.462	5.4083	5.4083		0.01025	6.0885	6.0885	6.0536	6.0536	5.8407	5.8407	5.7006	5.7006	5.6486	5.6486	5.4462	5.4462	5.484	5.484
	0.0103	6.0443	6.3442	6.0805	6.0805	5.9589	5.9589	5.6864	5.6864	5.6083	5.6083	5.5601	5.5601	5.4298	5.4298	5.3298	5.3298		0.0103	5.9246	5.9246	5.8492	5.8492	5.86	5.86	5.6821	5.6821	5.519	5.519	5.5096	5.5096	5.4623	5.4623		0.0103	6.015	6.015	6.121	6.121	5.8914	5.8914	5.7491	5.7491	5.5312	5.5312	5.4744	5.4744	5.4766	5.4766
	0.01035	5.9982	6.2982	6.1001	6.1001	5.918	5.918	5.7533	5.7533	5.6054	5.6054	5.5237	5.5237	5.4383	5.4383	5.3575	5.3575		0.01035	5.8826	5.8826	5.8606	5.8606	5.8908	5.8908	5.6662	5.6662	5.5416	5.5416	5.5204	5.5204	5.4363	5.4363		0.01035	5.9168	5.9168	6.1557	6.1557	5.906	5.906	5.8225	5.8225	5.5053	5.5053	5.4343	5.4343	5.5161	5.5161
	0.0104	5.9925	6.2925	6.0565	6.0565	5.8739	5.8739	5.7989	5.7989	5.6421	5.6421	5.5593	5.5593	5.4528	5.4528	5.3681	5.3681		0.0104	5.8445	5.8445	5.8727	5.8727	5.8814	5.8814	5.6943	5.6943	5.5328	5.5328	5.4675	5.4675	5.3854	5.3854		0.0104	5.9115	5.9115	6.0257	6.0257	5.8507	5.8507	5.8307	5.8307	5.5076	5.5076	5.41	5.41	5.5311	5.5311
	0.01045	5.8713	6.1713	6.0672	6.0672	5.9182	5.9182	5.7519	5.7519	5.7061	5.7061	5.5344	5.5344	5.4885	5.4885	5.368	5.368		0.01045	5.8425	5.8425	5.9718	5.9718	5.8229	5.8229	5.7333	5.7333	5.4844	5.4844	5.5012	5.5012	5.3706	5.3706		0.01045	5.9358	5.9358	6.0841	6.0841	5.888	5.888	5.8159	5.8159	5.5317	5.5317	5.4411	5.4411	5.5671	5.5671
	0.0105	5.858	6.158	6.1042	6.1042	5.9601	5.9601	5.6895	5.6895	5.6596	5.6596	5.5511	5.5511	5.4456	5.4456	5.4778	5.4778		0.0105	5.7767	5.7767	6.0073	6.0073	5.7749	5.7749	5.7189	5.7189	5.5046	5.5046	5.4944	5.4944	5.3286	5.3286		0.0105	5.9592	5.9592	6.1461	6.1461	5.8154	5.8154	5.7623	5.7623	5.5352	5.5352	5.4442	5.4442	5.6013	5.6013
	0.01055	5.836	6.136	6.0759	6.0759	5.9484	5.9484	5.7789	5.7789	5.6177	5.6177	5.4944	5.4944	5.4914	5.4914	5.4892	5.4892		0.01055	5.8192	5.8192	5.9423	5.9423	5.7888	5.7888	5.7846	5.7846	5.5228	5.5228	5.5093	5.5093	5.3281	5.3281		0.01055	5.9592	5.9592	6.0622	6.0622	5.8041	5.8041	5.7487	5.7487	5.5126	5.5126	5.386	5.386	5.6047	5.6047
	0.0106	5.8608	6.1608	6.0967	6.0967	5.9039	5.9039	5.8011	5.8011	5.6326	5.6326	5.45	5.45	5.5029	5.5029	5.5089	5.5089		0.0106	5.8386	5.8386	5.9813	5.9813	5.7836	5.7836	5.7702	5.7702	5.5894	5.5894	5.4786	5.4786	5.3643	5.3643		0.0106	5.9485	5.9485	6.0302	6.0302	5.7482	5.7482	5.755	5.755	5.507	5.507	5.3183	5.3183	5.6419	5.6419
	0.01065	5.8325	6.1325	6.1099	6.1099	5.9365	5.9365	5.7473	5.7473	5.6852	5.6852	5.4816	5.4816	5.4634	5.4634	5.4497	5.4497		0.01065	5.8814	5.8814	5.9721	5.9721	5.8529	5.8529	5.7558	5.7558	5.6294	5.6294	5.5085	5.5085	5.4337	5.4337		0.01065	5.9579	5.9579	6.0028	6.0028	5.752	5.752	5.7694	5.7694	5.5844	5.5844	5.3713	5.3713	5.5781	5.5781
	0.0107	5.8397	6.1397	6.1139	6.1139	5.9355	5.9355	5.7919	5.7919	5.699	5.699	5.4636	5.4636	5.4336	5.4336	5.4467	5.4467		0.0107	5.873	5.873	6.0172	6.0172	5.9027	5.9027	5.7128	5.7128	5.5991	5.5991	5.5159	5.5159	5.408	5.408		0.0107	5.9918	5.9918	5.9337	5.9337	5.8823	5.8823	5.7914	5.7914	5.6972	5.6972	5.3593	5.3593	5.5471	5.5471
	0.01075	5.924	6.2239	6.1065	6.1065	5.8798	5.8798	5.8138	5.8138	5.6916	5.6916	5.4143	5.4143	5.4723	5.4723	5.4818	5.4818		0.01075	5.841	5.841	5.9471	5.9471	5.8727	5.8727	5.7184	5.7184	5.5679	5.5679	5.4624	5.4624	5.355	5.355		0.01075	6.0714	6.0714	5.9704	5.9704	5.8813	5.8813	5.8459	5.8459	5.6575	5.6575	5.349	5.349	5.555	5.555
	0.0108	5.9109	6.2109	6.1306	6.1306	5.9059	5.9059	5.8224	5.8224	5.6612	5.6612	5.4371	5.4371	5.4845	5.4845	5.4662	5.4662		0.0108	5.8447	5.8447	5.9239	5.9239	5.8454	5.8454	5.6993	5.6993	5.5876	5.5876	5.4169	5.4169	5.3359	5.3359		0.0108	6.0613	6.0613	6.0419	6.0419	5.8447	5.8447	5.8535	5.8535	5.5813	5.5813	5.3723	5.3723	5.6094	5.6094
	0.01085	5.8571	6.1571	6.0813	6.0813	5.9057	5.9057	5.8299	5.8299	5.6565	5.6565	5.4737	5.4737	5.4614	5.4614	5.4637	5.4637		0.01085	5.8481	5.8481	5.9229	5.9229	5.9148	5.9148	5.6784	5.6784	5.6115	5.6115	5.4799	5.4799	5.3739	5.3739		0.01085	6.0529	6.0529	6.1232	6.1232	5.8101	5.8101	5.7458	5.7458	5.5484	5.5484	5.4185	5.4185	5.5616	5.5616
	0.0109	5.834	6.134	6.0635	6.0635	5.8928	5.8928	5.8363	5.8363	5.6394	5.6394	5.5269	5.5269	5.4735	5.4735	5.4514	5.4514		0.0109	5.8293	5.8293	5.8793	5.8793	5.9658	5.9658	5.718	5.718	5.5963	5.5963	5.4947	5.4947	5.4034	5.4034		0.0109	6.0563	6.0563	6.0832	6.0832	5.8191	5.8191	5.7606	5.7606	5.5834	5.5834	5.4504	5.4504	5.5503	5.5503
	0.01095	5.8992	6.1992	6.0592	6.0592	5.8885	5.8885	5.8745	5.8745	5.6008	5.6008	5.5747	5.5747	5.4908	5.4908	5.3953	5.3953		0.01095	5.8239	5.8239	5.9016	5.9016	5.8884	5.8884	5.7631	5.7631	5.5724	5.5724	5.4103	5.4103	5.3499	5.3499		0.01095	6.0806	6.0806	6.0377	6.0377	5.8103	5.8103	5.7354	5.7354	5.6206	5.6206	5.4402	5.4402	5.477	5.477
	0.011	5.9431	6.2431	6.0455	6.0455	5.844	5.844	5.8731	5.8731	5.6061	5.6061	5.537	5.537	5.4738	5.4738	5.3974	5.3974		0.011	5.8766	5.8766	5.928	5.928	5.8349	5.8349	5.7012	5.7012	5.6073	5.6073	5.4074	5.4074	5.3271	5.3271		0.011	6.0499	6.0499	6.0715	6.0715	5.9164	5.9164	5.6737	5.6737	5.6073	5.6073	5.42	5.42	5.5429	5.5429
	0.01105	5.979	6.279	6.0095	6.0095	5.8372	5.8372	5.7974	5.7974	5.5872	5.5872	5.5112	5.5112	5.4623	5.4623	5.3694	5.3694		0.01105	5.9062	5.9062	5.9654	5.9654	5.82	5.82	5.6757	5.6757	5.5528	5.5528	5.4506	5.4506	5.3373	5.3373		0.01105	6.021	6.021	6.0651	6.0651	5.9247	5.9247	5.7175	5.7175	5.6221	5.6221	5.3989	5.3989	5.5482	5.5482
	0.0111	6.0091	6.3091	6.0616	6.0616	5.8081	5.8081	5.7441	5.7441	5.6185	5.6185	5.612	5.612	5.4622	5.4622	5.3665	5.3665		0.0111	5.941	5.941	5.9704	5.9704	5.8501	5.8501	5.7055	5.7055	5.5175	5.5175	5.4729	5.4729	5.3571	5.3571		0.0111	6.0348	6.0348	6.0106	6.0106	5.844	5.844	5.7205	5.7205	5.6025	5.6025	5.3499	5.3499	5.583	5.583
	0.01115	5.9868	6.2868	6.0909	6.0909	5.8027	5.8027	5.669	5.669	5.6475	5.6475	5.579	5.579	5.3967	5.3967	5.3806	5.3806		0.01115	5.8729	5.8729	5.9919	5.9919	5.883	5.883	5.6705	5.6705	5.5613	5.5613	5.4446	5.4446	5.3778	5.3778		0.01115	6.0655	6.0655	5.9533	5.9533	5.8154	5.8154	5.6936	5.6936	5.5419	5.5419	5.3786	5.3786	5.586	5.586
	0.0112	6.0249	6.3249	6.1482	6.1482	5.8655	5.8655	5.7145	5.7145	5.6768	5.6768	5.5112	5.5112	5.4628	5.4628	5.3763	5.3763		0.0112	5.8087	5.8087	5.9769	5.9769	5.7712	5.7712	5.6985	5.6985	5.5908	5.5908	5.3807	5.3807	5.3858	5.3858		0.0112	6.0073	6.0073	5.9583	5.9583	5.8158	5.8158	5.7929	5.7929	5.5067	5.5067	5.4089	5.4089	5.5635	5.5635
	0.01125	6.0409	6.3409	6.1579	6.1579	5.9054	5.9054	5.749	5.749	5.6596	5.6596	5.5498	5.5498	5.5386	5.5386	5.3715	5.3715		0.01125	5.78	5.78	5.9858	5.9858	5.7638	5.7638	5.7004	5.7004	5.5613	5.5613	5.4367	5.4367	5.3928	5.3928		0.01125	6.027	6.027	6.0303	6.0303	5.8157	5.8157	5.8376	5.8376	5.479	5.479	5.5135	5.5135	5.5646	5.5646
	0.0113	6.0086	6.3086	6.1153	6.1153	5.8988	5.8988	5.7678	5.7678	5.6886	5.6886	5.5388	5.5388	5.575	5.575	5.4209	5.4209		0.0113	5.8184	5.8184	5.9176	5.9176	5.787	5.787	5.7458	5.7458	5.5341	5.5341	5.3889	5.3889	5.4369	5.4369		0.0113	5.9908	5.9908	6.0661	6.0661	5.8002	5.8002	5.8279	5.8279	5.546	5.546	5.4481	5.4481	5.5834	5.5834
	0.01135	5.9437	6.2437	6.0961	6.0961	5.9648	5.9648	5.8035	5.8035	5.6568	5.6568	5.5048	5.5048	5.4645	5.4645	5.4557	5.4557		0.01135	5.9096	5.9096	5.9367	5.9367	5.8086	5.8086	5.7699	5.7699	5.5487	5.5487	5.4118	5.4118	5.3861	5.3861		0.01135	6.0281	6.0281	6.0195	6.0195	5.8204	5.8204	5.8577	5.8577	5.5988	5.5988	5.4151	5.4151	5.5859	5.5859
	0.0114	5.8928	6.1928	6.1338	6.1338	5.9651	5.9651	5.8777	5.8777	5.6448	5.6448	5.5082	5.5082	5.4262	5.4262	5.4965	5.4965		0.0114	5.8976	5.8976	5.9361	5.9361	5.824	5.824	5.7775	5.7775	5.5621	5.5621	5.4438	5.4438	5.3484	5.3484		0.0114	5.9884	5.9884	6.014	6.014	5.7872	5.7872	5.7276	5.7276	5.5586	5.5586	5.4038	5.4038	5.6113	5.6113
	0.01145	5.9078	6.2078	6.0851	6.0851	5.8713	5.8713	5.8499	5.8499	5.6441	5.6441	5.5214	5.5214	5.4719	5.4719	5.4817	5.4817		0.01145	5.8913	5.8913	5.9744	5.9744	5.7779	5.7779	5.7106	5.7106	5.5513	5.5513	5.4746	5.4746	5.3416	5.3416		0.01145	6.0244	6.0244	6.0203	6.0203	5.8475	5.8475	5.6329	5.6329	5.5982	5.5982	5.2833	5.2833	5.6235	5.6235
	0.0115	5.9044	6.2044	6.0695	6.0695	5.8882	5.8882	5.7529	5.7529	5.6265	5.6265	5.5113	5.5113	5.4547	5.4547	5.5076	5.5076		0.0115	5.9205	5.9205	5.9999	5.9999	5.794	5.794	5.6325	5.6325	5.5658	5.5658	5.5014	5.5014	5.3668	5.3668		0.0115	6.0133	6.0133	6.0023	6.0023	5.8395	5.8395	5.6864	5.6864	5.6019	5.6019	5.3493	5.3493	5.6143	5.6143
	0.01155	5.8478	6.1478	6.1234	6.1234	5.9234	5.9234	5.7057	5.7057	5.6399	5.6399	5.5387	5.5387	5.4378	5.4378	5.4575	5.4575		0.01155	5.947	5.947	6.0309	6.0309	5.7816	5.7816	5.6413	5.6413	5.6389	5.6389	5.469	5.469	5.3819	5.3819		0.01155	6.053	6.053	6.0042	6.0042	5.8666	5.8666	5.7295	5.7295	5.5396	5.5396	5.4328	5.4328	5.6493	5.6493
	0.0116	5.8412	6.1412	6.094	6.094	5.9334	5.9334	5.7007	5.7007	5.7062	5.7062	5.5889	5.5889	5.5121	5.5121	5.4043	5.4043		0.0116	5.9078	5.9078	6.0359	6.0359	5.8218	5.8218	5.65	5.65	5.624	5.624	5.498	5.498	5.3825	5.3825		0.0116	6.0405	6.0405	5.9364	5.9364	5.9081	5.9081	5.7059	5.7059	5.5063	5.5063	5.4311	5.4311	5.6147	5.6147
	0.01165	5.8406	6.1406	6.0854	6.0854	5.9308	5.9308	5.6571	5.6571	5.6353	5.6353	5.6126	5.6126	5.5716	5.5716	5.3977	5.3977		0.01165	5.9503	5.9503	6.0097	6.0097	5.7749	5.7749	5.6205	5.6205	5.6328	5.6328	5.4677	5.4677	5.3611	5.3611		0.01165	6.0125	6.0125	6.0011	6.0011	5.8562	5.8562	5.6347	5.6347	5.5131	5.5131	5.337	5.337	5.6146	5.6146
	0.0117	5.8467	6.1467	6.0177	6.0177	5.9386	5.9386	5.6934	5.6934	5.6207	5.6207	5.5723	5.5723	5.5248	5.5248	5.4946	5.4946		0.0117	5.9218	5.9218	5.9285	5.9285	5.7394	5.7394	5.6692	5.6692	5.6119	5.6119	5.4705	5.4705	5.3624	5.3624		0.0117	6.0166	6.0166	6.0122	6.0122	5.7716	5.7716	5.6691	5.6691	5.5864	5.5864	5.3326	5.3326	5.6151	5.6151
	0.01175	5.8437	6.1437	6.0545	6.0545	5.8323	5.8323	5.6968	5.6968	5.6256	5.6256	5.6333	5.6333	5.5103	5.5103	5.4583	5.4583		0.01175	5.8671	5.8671	5.9276	5.9276	5.6499	5.6499	5.6929	5.6929	5.5884	5.5884	5.4542	5.4542	5.3484	5.3484		0.01175	6.0853	6.0853	6.0422	6.0422	5.7091	5.7091	5.7568	5.7568	5.6516	5.6516	5.4666	5.4666	5.5558	5.5558
	0.0118	5.8679	6.1679	6.0735	6.0735	5.7989	5.7989	5.6475	5.6475	5.586	5.586	5.6182	5.6182	5.4809	5.4809	5.4002	5.4002		0.0118	5.8353	5.8353	5.888	5.888	5.7096	5.7096	5.6857	5.6857	5.5866	5.5866	5.4349	5.4349	5.3266	5.3266		0.0118	6.065	6.065	6.072	6.072	5.7308	5.7308	5.8096	5.8096	5.5914	5.5914	5.4914	5.4914	5.5445	5.5445
	0.01185	5.9049	6.2049	6.0738	6.0738	5.809	5.809	5.6875	5.6875	5.4919	5.4919	5.5462	5.5462	5.5483	5.5483	5.2889	5.2889		0.01185	5.7666	5.7666	5.8898	5.8898	5.767	5.767	5.6559	5.6559	5.6613	5.6613	5.3559	5.3559	5.3643	5.3643		0.01185	6.0266	6.0266	6.0823	6.0823	5.7627	5.7627	5.8083	5.8083	5.5828	5.5828	5.4875	5.4875	5.5843	5.5843
	0.0119	5.8602	6.1602	6.1023	6.1023	5.8973	5.8973	5.7128	5.7128	5.4652	5.4652	5.5148	5.5148	5.5544	5.5544	5.3339	5.3339		0.0119	5.7517	5.7517	5.905	5.905	5.7832	5.7832	5.6581	5.6581	5.6812	5.6812	5.3774	5.3774	5.3954	5.3954		0.0119	5.9605	5.9605	6.0413	6.0413	5.8324	5.8324	5.784	5.784	5.6329	5.6329	5.4764	5.4764	5.55	5.55
	0.01195	5.9289	6.2288	6.0874	6.0874	5.9133	5.9133	5.7581	5.7581	5.5524	5.5524	5.5419	5.5419	5.5007	5.5007	5.3477	5.3477		0.01195	5.7938	5.7938	5.9685	5.9685	5.767	5.767	5.7156	5.7156	5.6006	5.6006	5.3805	5.3805	5.4523	5.4523		0.01195	5.9592	5.9592	5.9543	5.9543	5.8808	5.8808	5.7621	5.7621	5.5898	5.5898	5.5337	5.5337	5.509	5.509
	0.012	6.0139	6.3139	6.0368	6.0368	6.0001	6.0001	5.7725	5.7725	5.6198	5.6198	5.5668	5.5668	5.4229	5.4229	5.3518	5.3518		0.012	5.8059	5.8059	5.9738	5.9738	5.7585	5.7585	5.7148	5.7148	5.5523	5.5523	5.3967	5.3967	5.3828	5.3828		0.012	6.0169	6.0169	5.9293	5.9293	5.8593	5.8593	5.7665	5.7665	5.6036	5.6036	5.5201	5.5201	5.5762	5.5762
	0.01205	5.9325	6.2325	6.0302	6.0302	5.9935	5.9935	5.7475	5.7475	5.6381	5.6381	5.5695	5.5695	5.4563	5.4563	5.4708	5.4708		0.01205	5.8059	5.8059	6.0354	6.0354	5.8216	5.8216	5.7334	5.7334	5.5584	5.5584	5.4369	5.4369	5.3996	5.3996		0.01205	6.0931	6.0931	6.0142	6.0142	5.8623	5.8623	5.7653	5.7653	5.5757	5.5757	5.5549	5.5549	5.5646	5.5646
	0.0121	5.9487	6.2487	5.9782	5.9782	5.9538	5.9538	5.8087	5.8087	5.6409	5.6409	5.4945	5.4945	5.4672	5.4672	5.5182	5.5182		0.0121	5.7547	5.7547	5.9998	5.9998	5.852	5.852	5.7716	5.7716	5.5831	5.5831	5.3931	5.3931	5.4139	5.4139		0.0121	6.0516	6.0516	5.9594	5.9594	5.8913	5.8913	5.7953	5.7953	5.5214	5.5214	5.5067	5.5067	5.5743	5.5743
	0.01215	6.0276	6.3276	6.0033	6.0033	5.9632	5.9632	5.8616	5.8616	5.7002	5.7002	5.4856	5.4856	5.4619	5.4619	5.5316	5.5316		0.01215	5.7184	5.7184	5.9472	5.9472	5.8252	5.8252	5.705	5.705	5.5954	5.5954	5.3447	5.3447	5.3752	5.3752		0.01215	5.9953	5.9953	6.0145	6.0145	5.8974	5.8974	5.7491	5.7491	5.5149	5.5149	5.4467	5.4467	5.6171	5.6171
	0.0122	5.9675	6.2675	5.958	5.958	5.9823	5.9823	5.8923	5.8923	5.653	5.653	5.5097	5.5097	5.4997	5.4997	5.5289	5.5289		0.0122	5.7599	5.7599	5.9106	5.9106	5.777	5.777	5.6236	5.6236	5.5736	5.5736	5.3947	5.3947	5.4197	5.4197		0.0122	6.0321	6.0321	6.106	6.106	5.8735	5.8735	5.7586	5.7586	5.5584	5.5584	5.4054	5.4054	5.6178	5.6178
	0.01225	5.9079	6.2079	6.0168	6.0168	5.9489	5.9489	5.7857	5.7857	5.6472	5.6472	5.5778	5.5778	5.5422	5.5422	5.4972	5.4972		0.01225	5.8504	5.8504	5.9247	5.9247	5.7296	5.7296	5.6407	5.6407	5.5061	5.5061	5.4027	5.4027	5.3591	5.3591		0.01225	6.0303	6.0303	6.0534	6.0534	5.8498	5.8498	5.699	5.699	5.606	5.606	5.3864	5.3864	5.6015	5.6015
	0.0123	5.9235	6.2235	6.0809	6.0809	5.9328	5.9328	5.7079	5.7079	5.66	5.66	5.4954	5.4954	5.4912	5.4912	5.4646	5.4646		0.0123	5.8734	5.8734	5.8994	5.8994	5.7568	5.7568	5.6856	5.6856	5.4669	5.4669	5.4197	5.4197	5.3091	5.3091		0.0123	6.0148	6.0148	6.1472	6.1472	5.7453	5.7453	5.8065	5.8065	5.6045	5.6045	5.3719	5.3719	5.456	5.456
	0.01235	5.9224	6.2224	6.0279	6.0279	5.9149	5.9149	5.7012	5.7012	5.6143	5.6143	5.477	5.477	5.4078	5.4078	5.4809	5.4809		0.01235	5.8275	5.8275	5.9081	5.9081	5.7998	5.7998	5.6371	5.6371	5.5254	5.5254	5.4596	5.4596	5.3408	5.3408		0.01235	5.9406	5.9406	6.1026	6.1026	5.7745	5.7745	5.7994	5.7994	5.5067	5.5067	5.3356	5.3356	5.4476	5.4476
	0.0124	5.9049	6.2049	6.0196	6.0196	5.8609	5.8609	5.6613	5.6613	5.6522	5.6522	5.4973	5.4973	5.4139	5.4139	5.4681	5.4681		0.0124	5.8363	5.8363	5.9702	5.9702	5.7903	5.7903	5.6744	5.6744	5.6037	5.6037	5.4578	5.4578	5.375	5.375		0.0124	5.9216	5.9216	5.9729	5.9729	5.8572	5.8572	5.7587	5.7587	5.4858	5.4858	5.3501	5.3501	5.5274	5.5274
	0.01245	5.8925	6.1925	6.029	6.029	5.8644	5.8644	5.6555	5.6555	5.67	5.67	5.5749	5.5749	5.4237	5.4237	5.459	5.459		0.01245	5.8172	5.8172	5.9644	5.9644	5.8435	5.8435	5.6717	5.6717	5.6367	5.6367	5.391	5.391	5.3934	5.3934		0.01245	5.8803	5.8803	5.9461	5.9461	5.9253	5.9253	5.7713	5.7713	5.4744	5.4744	5.3345	5.3345	5.5412	5.5412
	0.0125	5.9298	6.2298	5.969	5.969	5.9181	5.9181	5.7236	5.7236	5.6468	5.6468	5.5994	5.5994	5.3743	5.3743	5.439	5.439		0.0125	5.7843	5.7843	5.9044	5.9044	5.8395	5.8395	5.6489	5.6489	5.6108	5.6108	5.3472	5.3472	5.4425	5.4425		0.0125	5.9051	5.9051	6.0091	6.0091	5.9006	5.9006	5.835	5.835	5.4632	5.4632	5.3552	5.3552	5.5517	5.5517
	0.01255	5.9672	6.2672	6.0266	6.0266	5.89	5.89	5.706	5.706	5.577	5.577	5.5461	5.5461	5.413	5.413	5.4741	5.4741		0.01255	5.8005	5.8005	5.8892	5.8892	5.7771	5.7771	5.6339	5.6339	5.5198	5.5198	5.3255	5.3255	5.4132	5.4132		0.01255	5.9657	5.9657	6.0602	6.0602	5.8391	5.8391	5.7657	5.7657	5.5961	5.5961	5.3902	5.3902	5.5976	5.5976
	0.0126	5.9599	6.2599	6.0561	6.0561	5.848	5.848	5.6312	5.6312	5.6471	5.6471	5.5078	5.5078	5.4288	5.4288	5.4465	5.4465		0.0126	5.8619	5.8619	5.8624	5.8624	5.7583	5.7583	5.5952	5.5952	5.4816	5.4816	5.3162	5.3162	5.3784	5.3784		0.0126	5.9549	5.9549	6.1071	6.1071	5.8201	5.8201	5.7132	5.7132	5.6463	5.6463	5.4643	5.4643	5.5723	5.5723
	0.01265	6.0153	6.3153	6.0254	6.0254	5.7999	5.7999	5.6609	5.6609	5.6323	5.6323	5.4996	5.4996	5.4245	5.4245	5.3868	5.3868		0.01265	5.9046	5.9046	5.8371	5.8371	5.7224	5.7224	5.5783	5.5783	5.554	5.554	5.3485	5.3485	5.3581	5.3581		0.01265	5.8622	5.8622	6.059	6.059	5.7972	5.7972	5.7421	5.7421	5.5419	5.5419	5.4738	5.4738	5.6023	5.6023
	0.0127	5.9698	6.2698	6.0262	6.0262	5.8148	5.8148	5.6286	5.6286	5.5641	5.5641	5.4447	5.4447	5.4428	5.4428	5.3516	5.3516		0.0127	5.8841	5.8841	5.8922	5.8922	5.7164	5.7164	5.6187	5.6187	5.5915	5.5915	5.3493	5.3493	5.3315	5.3315		0.0127	5.8722	5.8722	5.9886	5.9886	5.7406	5.7406	5.7267	5.7267	5.5379	5.5379	5.4618	5.4618	5.6682	5.6682
	0.01275	5.9241	6.2241	6.0503	6.0503	5.8626	5.8626	5.6919	5.6919	5.5765	5.5765	5.4061	5.4061	5.4103	5.4103	5.3944	5.3944		0.01275	5.8164	5.8164	5.9178	5.9178	5.7618	5.7618	5.6303	5.6303	5.6532	5.6532	5.4305	5.4305	5.3503	5.3503		0.01275	5.9876	5.9876	5.985	5.985	5.8059	5.8059	5.7118	5.7118	5.5809	5.5809	5.4049	5.4049	5.6782	5.6782
	0.0128	5.9331	6.233	6.0188	6.0188	5.8587	5.8587	5.7584	5.7584	5.69	5.69	5.4235	5.4235	5.4566	5.4566	5.3691	5.3691		0.0128	5.7961	5.7961	5.9102	5.9102	5.8051	5.8051	5.6663	5.6663	5.6237	5.6237	5.456	5.456	5.4011	5.4011		0.0128	6.0093	6.0093	5.9899	5.9899	5.7445	5.7445	5.7514	5.7514	5.5856	5.5856	5.3493	5.3493	5.552	5.552
	0.01285	5.8965	6.1964	6.0518	6.0518	5.9038	5.9038	5.8374	5.8374	5.6382	5.6382	5.4673	5.4673	5.3903	5.3903	5.3427	5.3427		0.01285	5.7882	5.7882	5.9608	5.9608	5.8151	5.8151	5.6924	5.6924	5.6027	5.6027	5.3347	5.3347	5.3524	5.3524		0.01285	6.0611	6.0611	5.9452	5.9452	5.7786	5.7786	5.7467	5.7467	5.5946	5.5946	5.3988	5.3988	5.557	5.557
	0.0129	5.8889	6.1888	6.0832	6.0832	5.9537	5.9537	5.8454	5.8454	5.6079	5.6079	5.5018	5.5018	5.3349	5.3349	5.3755	5.3755		0.0129	5.851	5.851	5.95	5.95	5.7464	5.7464	5.6118	5.6118	5.6074	5.6074	5.3511	5.3511	5.3324	5.3324		0.0129	6.0985	6.0985	6.0357	6.0357	5.7898	5.7898	5.7276	5.7276	5.5403	5.5403	5.4614	5.4614	5.5535	5.5535
	0.01295	5.8768	6.1768	6.052	6.052	5.9572	5.9572	5.7771	5.7771	5.6264	5.6264	5.4672	5.4672	5.4084	5.4084	5.4503	5.4503		0.01295	5.8832	5.8832	5.9174	5.9174	5.7405	5.7405	5.6613	5.6613	5.5441	5.5441	5.3676	5.3676	5.309	5.309		0.01295	6.0212	6.0212	6.0696	6.0696	5.737	5.737	5.7571	5.7571	5.5163	5.5163	5.4651	5.4651	5.5511	5.5511
	0.013	5.8337	6.1337	5.9973	5.9973	5.9159	5.9159	5.6686	5.6686	5.6399	5.6399	5.4028	5.4028	5.4775	5.4775	5.4514	5.4514		0.013	5.8439	5.8439	5.9198	5.9198	5.7694	5.7694	5.6921	5.6921	5.567	5.567	5.4031	5.4031	5.2853	5.2853		0.013	6.005	6.005	5.9279	5.9279	5.7341	5.7341	5.7773	5.7773	5.4701	5.4701	5.4456	5.4456	5.555	5.555
	0.01305	5.8851	6.1851	6.069	6.069	5.903	5.903	5.6482	5.6482	5.5246	5.5246	5.4297	5.4297	5.5362	5.5362	5.3766	5.3766		0.01305	5.8567	5.8567	5.9559	5.9559	5.7998	5.7998	5.6897	5.6897	5.6411	5.6411	5.3709	5.3709	5.2426	5.2426		0.01305	6.0047	6.0047	5.959	5.959	5.7723	5.7723	5.8213	5.8213	5.4813	5.4813	5.4567	5.4567	5.5553	5.5553
	0.0131	5.9262	6.2262	6.1122	6.1122	5.7912	5.7912	5.7197	5.7197	5.584	5.584	5.441	5.441	5.5705	5.5705	5.2965	5.2965		0.0131	5.8289	5.8289	5.9642	5.9642	5.7735	5.7735	5.6356	5.6356	5.5964	5.5964	5.3675	5.3675	5.2681	5.2681		0.0131	5.9727	5.9727	5.9956	5.9956	5.7935	5.7935	5.8177	5.8177	5.5173	5.5173	5.437	5.437	5.5758	5.5758
	0.01315	5.9552	6.2552	6.0157	6.0157	5.7132	5.7132	5.7465	5.7465	5.7293	5.7293	5.4851	5.4851	5.5507	5.5507	5.2875	5.2875		0.01315	5.8184	5.8184	5.9394	5.9394	5.8282	5.8282	5.6573	5.6573	5.5782	5.5782	5.4072	5.4072	5.2728	5.2728		0.01315	5.9878	5.9878	5.9705	5.9705	5.8435	5.8435	5.7013	5.7013	5.5265	5.5265	5.4853	5.4853	5.5811	5.5811
	0.0132	5.8935	6.1935	5.9649	5.9649	5.8476	5.8476	5.767	5.767	5.6998	5.6998	5.5577	5.5577	5.4902	5.4902	5.3096	5.3096		0.0132	5.7657	5.7657	5.9252	5.9252	5.8134	5.8134	5.7246	5.7246	5.5545	5.5545	5.4068	5.4068	5.3295	5.3295		0.0132	6.0409	6.0409	5.9962	5.9962	5.8057	5.8057	5.6634	5.6634	5.5239	5.5239	5.441	5.441	5.5625	5.5625
	0.01325	5.8938	6.1938	5.9774	5.9774	5.8742	5.8742	5.8095	5.8095	5.6296	5.6296	5.5335	5.5335	5.4532	5.4532	5.369	5.369		0.01325	5.7551	5.7551	5.9335	5.9335	5.8651	5.8651	5.6987	5.6987	5.5475	5.5475	5.3608	5.3608	5.3304	5.3304		0.01325	6.0363	6.0363	6.0933	6.0933	5.853	5.853	5.702	5.702	5.4675	5.4675	5.4496	5.4496	5.53	5.53
	0.0133	5.9006	6.2006	5.9806	5.9806	5.7406	5.7406	5.8248	5.8248	5.6672	5.6672	5.5322	5.5322	5.53	5.53	5.4404	5.4404		0.0133	5.8309	5.8309	5.9632	5.9632	5.7732	5.7732	5.6969	5.6969	5.5621	5.5621	5.3742	5.3742	5.2166	5.2166		0.0133	5.9951	5.9951	6.0925	6.0925	5.9363	5.9363	5.7098	5.7098	5.4137	5.4137	5.3613	5.3613	5.5289	5.5289
	0.01335	5.8699	6.1699	5.997	5.997	5.7879	5.7879	5.8523	5.8523	5.5668	5.5668	5.5639	5.5639	5.518	5.518	5.3975	5.3975		0.01335	5.914	5.914	5.922	5.922	5.7818	5.7818	5.7882	5.7882	5.5262	5.5262	5.3606	5.3606	5.1986	5.1986		0.01335	6.0169	6.0169	6.1131	6.1131	5.9603	5.9603	5.6503	5.6503	5.4349	5.4349	5.3215	5.3215	5.5048	5.5048
	0.0134	5.8792	6.1792	6.0253	6.0253	5.7855	5.7855	5.9011	5.9011	5.5166	5.5166	5.523	5.523	5.4414	5.4414	5.4608	5.4608		0.0134	5.9028	5.9028	5.8629	5.8629	5.8569	5.8569	5.8165	5.8165	5.5204	5.5204	5.3447	5.3447	5.2359	5.2359		0.0134	5.9957	5.9957	5.985	5.985	5.8594	5.8594	5.6983	5.6983	5.5646	5.5646	5.329	5.329	5.4816	5.4816
	0.01345	5.9806	6.2806	6.0356	6.0356	5.8421	5.8421	5.8426	5.8426	5.4811	5.4811	5.545	5.545	5.4177	5.4177	5.4742	5.4742		0.01345	5.8825	5.8825	5.8749	5.8749	5.8364	5.8364	5.7672	5.7672	5.4838	5.4838	5.3231	5.3231	5.2959	5.2959		0.01345	6.0254	6.0254	5.9955	5.9955	5.7677	5.7677	5.6937	5.6937	5.6063	5.6063	5.3873	5.3873	5.4988	5.4988
	0.0135	6.0015	6.3015	6.0094	6.0094	5.8888	5.8888	5.8451	5.8451	5.5466	5.5466	5.5116	5.5116	5.4397	5.4397	5.4547	5.4547		0.0135	5.8716	5.8716	5.9035	5.9035	5.772	5.772	5.6695	5.6695	5.4812	5.4812	5.3291	5.3291	5.328	5.328		0.0135	6.0006	6.0006	6.0502	6.0502	5.8034	5.8034	5.6871	5.6871	5.6082	5.6082	5.4364	5.4364	5.5113	5.5113
	0.01355	5.9524	6.2524	6	6	5.8764	5.8764	5.7559	5.7559	5.575	5.575	5.5107	5.5107	5.3968	5.3968	5.4045	5.4045		0.01355	5.8213	5.8213	5.9279	5.9279	5.7858	5.7858	5.6493	5.6493	5.4738	5.4738	5.3334	5.3334	5.3431	5.3431		0.01355	5.9795	5.9795	6.0182	6.0182	5.8198	5.8198	5.649	5.649	5.5465	5.5465	5.4787	5.4787	5.5293	5.5293
	0.0136	5.9062	6.2062	6.07	6.07	5.923	5.923	5.7649	5.7649	5.6164	5.6164	5.4983	5.4983	5.3594	5.3594	5.4167	5.4167		0.0136	5.8037	5.8037	5.9917	5.9917	5.8315	5.8315	5.6671	5.6671	5.4649	5.4649	5.3986	5.3986	5.3101	5.3101		0.0136	5.9554	5.9554	6.0461	6.0461	5.7536	5.7536	5.6938	5.6938	5.5085	5.5085	5.4793	5.4793	5.4978	5.4978
	0.01365	5.9391	6.2391	6.1292	6.1292	5.9021	5.9021	5.7761	5.7761	5.6646	5.6646	5.4461	5.4461	5.3986	5.3986	5.4556	5.4556		0.01365	5.8113	5.8113	6.0443	6.0443	5.797	5.797	5.6641	5.6641	5.4932	5.4932	5.3797	5.3797	5.358	5.358		0.01365	5.9589	5.9589	5.9577	5.9577	5.7846	5.7846	5.6811	5.6811	5.4829	5.4829	5.4699	5.4699	5.5493	5.5493
	0.0137	5.9822	6.2822	6.1918	6.1918	5.819	5.819	5.8043	5.8043	5.7168	5.7168	5.457	5.457	5.3914	5.3914	5.5144	5.5144		0.0137	5.8356	5.8356	5.9227	5.9227	5.7458	5.7458	5.6001	5.6001	5.5121	5.5121	5.3452	5.3452	5.3123	5.3123		0.0137	6.0153	6.0153	5.9318	5.9318	5.8421	5.8421	5.7482	5.7482	5.4654	5.4654	5.4264	5.4264	5.5005	5.5005
	0.01375	5.9884	6.2884	6.0943	6.0943	5.8577	5.8577	5.8321	5.8321	5.7191	5.7191	5.4857	5.4857	5.3474	5.3474	5.4618	5.4618		0.01375	5.8223	5.8223	5.8074	5.8074	5.7898	5.7898	5.6355	5.6355	5.5371	5.5371	5.3105	5.3105	5.3366	5.3366		0.01375	6.0007	6.0007	5.931	5.931	5.814	5.814	5.7065	5.7065	5.4147	5.4147	5.392	5.392	5.4922	5.4922
	0.0138	5.9837	6.2837	6.0626	6.0626	5.9376	5.9376	5.8245	5.8245	5.6642	5.6642	5.5052	5.5052	5.384	5.384	5.4333	5.4333		0.0138	5.8666	5.8666	5.7581	5.7581	5.7949	5.7949	5.6515	5.6515	5.5743	5.5743	5.2888	5.2888	5.3427	5.3427		0.0138	5.9267	5.9267	5.9214	5.9214	5.8067	5.8067	5.5931	5.5931	5.4351	5.4351	5.3707	5.3707	5.5605	5.5605
	0.01385	5.9586	6.2586	6.0093	6.0093	5.931	5.931	5.8045	5.8045	5.5997	5.5997	5.5686	5.5686	5.4014	5.4014	5.4461	5.4461		0.01385	5.9203	5.9203	5.7939	5.7939	5.863	5.863	5.6321	5.6321	5.5848	5.5848	5.341	5.341	5.3523	5.3523		0.01385	5.9681	5.9681	6.0323	6.0323	5.7352	5.7352	5.5496	5.5496	5.3621	5.3621	5.3205	5.3205	5.5306	5.5306
	0.0139	5.9591	6.2591	6.0055	6.0055	5.9409	5.9409	5.76	5.76	5.6008	5.6008	5.5355	5.5355	5.4344	5.4344	5.4034	5.4034		0.0139	5.8392	5.8392	5.8583	5.8583	5.8254	5.8254	5.6224	5.6224	5.5321	5.5321	5.3667	5.3667	5.3749	5.3749		0.0139	5.9754	5.9754	5.9708	5.9708	5.7039	5.7039	5.6193	5.6193	5.3578	5.3578	5.3045	5.3045	5.4739	5.4739
	0.01395	5.9453	6.2453	6.0537	6.0537	5.9808	5.9808	5.7492	5.7492	5.6306	5.6306	5.4887	5.4887	5.4111	5.4111	5.3953	5.3953		0.01395	5.813	5.813	5.8634	5.8634	5.7748	5.7748	5.6089	5.6089	5.4737	5.4737	5.3842	5.3842	5.4377	5.4377		0.01395	5.9649	5.9649	6.0108	6.0108	5.7727	5.7727	5.778	5.778	5.4535	5.4535	5.3515	5.3515	5.5003	5.5003
	0.014	5.9221	6.2221	6.0716	6.0716	5.9293	5.9293	5.7505	5.7505	5.6783	5.6783	5.5186	5.5186	5.3886	5.3886	5.3732	5.3732		0.014	5.898	5.898	5.942	5.942	5.7267	5.7267	5.6013	5.6013	5.4322	5.4322	5.4223	5.4223	5.3804	5.3804		0.014	5.9486	5.9486	5.9755	5.9755	5.7941	5.7941	5.7877	5.7877	5.491	5.491	5.3053	5.3053	5.5423	5.5423
	0.01405	6.0017	6.3017	6.07	6.07	5.8849	5.8849	5.7392	5.7392	5.5963	5.5963	5.5324	5.5324	5.3986	5.3986	5.4418	5.4418		0.01405	5.8566	5.8566	5.9829	5.9829	5.7826	5.7826	5.597	5.597	5.4817	5.4817	5.4054	5.4054	5.344	5.344		0.01405	5.9488	5.9488	5.9967	5.9967	5.8249	5.8249	5.7313	5.7313	5.5239	5.5239	5.311	5.311	5.5715	5.5715
	0.0141	5.9778	6.2778	6.0384	6.0384	5.8833	5.8833	5.7584	5.7584	5.5193	5.5193	5.5486	5.5486	5.3591	5.3591	5.4849	5.4849		0.0141	5.8275	5.8275	5.9471	5.9471	5.7584	5.7584	5.6362	5.6362	5.484	5.484	5.3998	5.3998	5.3584	5.3584		0.0141	5.9235	5.9235	6.0105	6.0105	5.8176	5.8176	5.714	5.714	5.5028	5.5028	5.3694	5.3694	5.547	5.547
	0.01415	5.889	6.189	5.9722	5.9722	5.905	5.905	5.731	5.731	5.5255	5.5255	5.5714	5.5714	5.4009	5.4009	5.5209	5.5209		0.01415	5.8047	5.8047	5.9873	5.9873	5.7314	5.7314	5.6724	5.6724	5.4981	5.4981	5.4352	5.4352	5.3077	5.3077		0.01415	5.947	5.947	5.8955	5.8955	5.8156	5.8156	5.6754	5.6754	5.5101	5.5101	5.3861	5.3861	5.5305	5.5305
	0.0142	5.8904	6.1904	5.9525	5.9525	5.9486	5.9486	5.7571	5.7571	5.5309	5.5309	5.5323	5.5323	5.4638	5.4638	5.5832	5.5832		0.0142	5.7396	5.7396	6.0473	6.0473	5.7123	5.7123	5.6779	5.6779	5.4801	5.4801	5.3637	5.3637	5.3446	5.3446		0.0142	5.9036	5.9036	5.8347	5.8347	5.8404	5.8404	5.6806	5.6806	5.5683	5.5683	5.4276	5.4276	5.5184	5.5184
	0.01425	5.891	6.191	6.0097	6.0097	5.9688	5.9688	5.7161	5.7161	5.5395	5.5395	5.5229	5.5229	5.4667	5.4667	5.5624	5.5624		0.01425	5.7389	5.7389	6.0228	6.0228	5.7462	5.7462	5.6604	5.6604	5.4609	5.4609	5.3345	5.3345	5.4051	5.4051		0.01425	5.9033	5.9033	5.9198	5.9198	5.7846	5.7846	5.6214	5.6214	5.581	5.581	5.4505	5.4505	5.5339	5.5339
	0.0143	5.9343	6.2343	6.0256	6.0256	5.9513	5.9513	5.6894	5.6894	5.5412	5.5412	5.505	5.505	5.3872	5.3872	5.4938	5.4938		0.0143	5.8114	5.8114	5.9917	5.9917	5.725	5.725	5.666	5.666	5.4503	5.4503	5.3908	5.3908	5.3444	5.3444		0.0143	5.9344	5.9344	5.9214	5.9214	5.7274	5.7274	5.5999	5.5999	5.5537	5.5537	5.4701	5.4701	5.5478	5.5478
	0.01435	5.9779	6.2779	6.0596	6.0596	5.8277	5.8277	5.7288	5.7288	5.5302	5.5302	5.5054	5.5054	5.4008	5.4008	5.473	5.473		0.01435	5.8794	5.8794	5.9289	5.9289	5.7781	5.7781	5.6305	5.6305	5.4176	5.4176	5.4544	5.4544	5.295	5.295		0.01435	5.9878	5.9878	5.9329	5.9329	5.8264	5.8264	5.7139	5.7139	5.558	5.558	5.5089	5.5089	5.5256	5.5256
	0.0144	5.9826	6.2826	6.0441	6.0441	5.8544	5.8544	5.8094	5.8094	5.5828	5.5828	5.4624	5.4624	5.417	5.417	5.4588	5.4588		0.0144	5.8069	5.8069	5.9247	5.9247	5.7334	5.7334	5.6168	5.6168	5.4435	5.4435	5.4829	5.4829	5.2274	5.2274		0.0144	5.9787	5.9787	5.9146	5.9146	5.8488	5.8488	5.7447	5.7447	5.5341	5.5341	5.4256	5.4256	5.5343	5.5343
	0.01445	6.002	6.302	6.0493	6.0493	5.92	5.92	5.7699	5.7699	5.5895	5.5895	5.453	5.453	5.3828	5.3828	5.3997	5.3997		0.01445	5.7922	5.7922	5.9158	5.9158	5.733	5.733	5.6418	5.6418	5.4798	5.4798	5.4579	5.4579	5.2587	5.2587		0.01445	5.9524	5.9524	5.9328	5.9328	5.8243	5.8243	5.7839	5.7839	5.5017	5.5017	5.4824	5.4824	5.5671	5.5671
	0.0145	6.0393	6.3393	6.0351	6.0351	5.8984	5.8984	5.6915	5.6915	5.5318	5.5318	5.4811	5.4811	5.4292	5.4292	5.318	5.318		0.0145	5.7579	5.7579	5.9227	5.9227	5.7297	5.7297	5.6427	5.6427	5.4835	5.4835	5.3766	5.3766	5.3177	5.3177		0.0145	5.9745	5.9745	5.9663	5.9663	5.7997	5.7997	5.7345	5.7345	5.5112	5.5112	5.4452	5.4452	5.5774	5.5774
	0.01455	6.0399	6.3399	6.0736	6.0736	5.9633	5.9633	5.6757	5.6757	5.5405	5.5405	5.5237	5.5237	5.4086	5.4086	5.2985	5.2985		0.01455	5.7895	5.7895	5.8991	5.8991	5.6799	5.6799	5.7209	5.7209	5.4277	5.4277	5.3831	5.3831	5.3478	5.3478		0.01455	5.9811	5.9811	6.0278	6.0278	5.8108	5.8108	5.7007	5.7007	5.5613	5.5613	5.3785	5.3785	5.5105	5.5105
	0.0146	5.9838	6.2838	6.0551	6.0551	5.9796	5.9796	5.6976	5.6976	5.5727	5.5727	5.5397	5.5397	5.3499	5.3499	5.3251	5.3251		0.0146	5.8481	5.8481	5.9183	5.9183	5.5812	5.5812	5.7352	5.7352	5.4185	5.4185	5.4357	5.4357	5.3831	5.3831		0.0146	5.9296	5.9296	6.026	6.026	5.8481	5.8481	5.765	5.765	5.4755	5.4755	5.4714	5.4714	5.5095	5.5095
	0.01465	5.9464	6.2464	6.1044	6.1044	5.899	5.899	5.6834	5.6834	5.5628	5.5628	5.5411	5.5411	5.4233	5.4233	5.4008	5.4008		0.01465	5.8684	5.8684	5.9913	5.9913	5.6685	5.6685	5.692	5.692	5.5089	5.5089	5.4212	5.4212	5.3628	5.3628		0.01465	5.9668	5.9668	6.0211	6.0211	5.884	5.884	5.7598	5.7598	5.4767	5.4767	5.4885	5.4885	5.5585	5.5585
	0.0147	5.9524	6.2524	6.1279	6.1279	5.8468	5.8468	5.7006	5.7006	5.4951	5.4951	5.5464	5.5464	5.45	5.45	5.4114	5.4114		0.0147	5.8664	5.8664	6.0167	6.0167	5.7595	5.7595	5.6701	5.6701	5.5515	5.5515	5.3699	5.3699	5.2958	5.2958		0.0147	5.9594	5.9594	6.0854	6.0854	5.8906	5.8906	5.7774	5.7774	5.4647	5.4647	5.4281	5.4281	5.5593	5.5593
	0.01475	5.9206	6.2206	6.2079	6.2079	5.8352	5.8352	5.7426	5.7426	5.6124	5.6124	5.5104	5.5104	5.4354	5.4354	5.4347	5.4347		0.01475	5.8471	5.8471	5.9837	5.9837	5.8343	5.8343	5.6571	5.6571	5.5309	5.5309	5.3613	5.3613	5.2835	5.2835		0.01475	6.0253	6.0253	6.0588	6.0588	5.8787	5.8787	5.7348	5.7348	5.4432	5.4432	5.4244	5.4244	5.5142	5.5142
	0.0148	5.9391	6.239	6.1653	6.1653	5.8337	5.8337	5.746	5.746	5.646	5.646	5.5103	5.5103	5.4225	5.4225	5.4387	5.4387		0.0148	5.8304	5.8304	5.9368	5.9368	5.7896	5.7896	5.6144	5.6144	5.5371	5.5371	5.3881	5.3881	5.2591	5.2591		0.0148	5.9523	5.9523	6.0125	6.0125	5.8778	5.8778	5.6857	5.6857	5.4868	5.4868	5.4166	5.4166	5.4725	5.4725
	0.01485	5.8917	6.1917	6.1091	6.1091	5.8802	5.8802	5.754	5.754	5.5835	5.5835	5.4806	5.4806	5.4438	5.4438	5.4379	5.4379		0.01485	5.8166	5.8166	5.9253	5.9253	5.7856	5.7856	5.5491	5.5491	5.5464	5.5464	5.3466	5.3466	5.2796	5.2796		0.01485	5.8975	5.8975	5.9983	5.9983	5.8326	5.8326	5.6915	5.6915	5.5325	5.5325	5.3559	5.3559	5.4934	5.4934
	0.0149	5.8487	6.1487	6.0585	6.0585	5.8621	5.8621	5.7304	5.7304	5.566	5.566	5.4211	5.4211	5.4254	5.4254	5.3744	5.3744		0.0149	5.8262	5.8262	5.9347	5.9347	5.7953	5.7953	5.5928	5.5928	5.5632	5.5632	5.4127	5.4127	5.2868	5.2868		0.0149	5.9478	5.9478	5.9846	5.9846	5.7885	5.7885	5.7256	5.7256	5.5287	5.5287	5.3585	5.3585	5.5416	5.5416
	0.01495	5.9227	6.2227	6.0894	6.0894	5.8338	5.8338	5.6976	5.6976	5.6091	5.6091	5.4117	5.4117	5.3547	5.3547	5.3068	5.3068		0.01495	5.8842	5.8842	5.8915	5.8915	5.8079	5.8079	5.6077	5.6077	5.5195	5.5195	5.5207	5.5207	5.2845	5.2845		0.01495	5.9794	5.9794	5.9613	5.9613	5.8363	5.8363	5.8092	5.8092	5.4944	5.4944	5.3294	5.3294	5.5486	5.5486
	0.015	5.9659	6.2659	6.0897	6.0897	5.8272	5.8272	5.656	5.656	5.6099	5.6099	5.4393	5.4393	5.3413	5.3413	5.3294	5.3294		0.015	5.8914	5.8914	5.8902	5.8902	5.8364	5.8364	5.6311	5.6311	5.5578	5.5578	5.527	5.527	5.2958	5.2958		0.015	6.0022	6.0022	5.9425	5.9425	5.8738	5.8738	5.7351	5.7351	5.5063	5.5063	5.3473	5.3473	5.5504	5.5504
	0.01505	5.9709	6.2709	6.0732	6.0732	5.8209	5.8209	5.6557	5.6557	5.673	5.673	5.4278	5.4278	5.3337	5.3337	5.2668	5.2668		0.01505	5.9124	5.9124	5.8931	5.8931	5.8198	5.8198	5.6525	5.6525	5.5285	5.5285	5.4727	5.4727	5.3067	5.3067		0.01505	6.0334	6.0334	5.9409	5.9409	5.8495	5.8495	5.6901	5.6901	5.6446	5.6446	5.321	5.321	5.586	5.586
	0.0151	5.9918	6.2918	6.0652	6.0652	5.7514	5.7514	5.6871	5.6871	5.668	5.668	5.4022	5.4022	5.3378	5.3378	5.3321	5.3321		0.0151	5.924	5.924	5.9184	5.9184	5.8598	5.8598	5.6482	5.6482	5.5403	5.5403	5.4541	5.4541	5.3237	5.3237		0.0151	6.0509	6.0509	5.9609	5.9609	5.8379	5.8379	5.6993	5.6993	5.6372	5.6372	5.3174	5.3174	5.5928	5.5928
	0.01515	6.0206	6.3206	6.097	6.097	5.7968	5.7968	5.6928	5.6928	5.625	5.625	5.4499	5.4499	5.3437	5.3437	5.3981	5.3981		0.01515	5.897	5.897	5.9448	5.9448	5.8289	5.8289	5.6284	5.6284	5.4843	5.4843	5.4731	5.4731	5.3113	5.3113		0.01515	6.0574	6.0574	5.9993	5.9993	5.7746	5.7746	5.6739	5.6739	5.5309	5.5309	5.3399	5.3399	5.5553	5.5553
	0.0152	5.9443	6.2443	6.1358	6.1358	5.9657	5.9657	5.689	5.689	5.627	5.627	5.5109	5.5109	5.3778	5.3778	5.4873	5.4873		0.0152	5.8489	5.8489	5.9359	5.9359	5.7315	5.7315	5.6588	5.6588	5.4914	5.4914	5.4353	5.4353	5.3075	5.3075		0.0152	6.0759	6.0759	6.0496	6.0496	5.7895	5.7895	5.7007	5.7007	5.5088	5.5088	5.3683	5.3683	5.5511	5.5511
	0.01525	5.9053	6.2053	6.1669	6.1669	6.0044	6.0044	5.7203	5.7203	5.5706	5.5706	5.5179	5.5179	5.4452	5.4452	5.4927	5.4927		0.01525	5.8013	5.8013	5.9154	5.9154	5.6764	5.6764	5.702	5.702	5.5322	5.5322	5.4242	5.4242	5.2833	5.2833		0.01525	6.0786	6.0786	6.0389	6.0389	5.7786	5.7786	5.687	5.687	5.4625	5.4625	5.4381	5.4381	5.5797	5.5797
	0.0153	5.9232	6.2232	6.0781	6.0781	5.9548	5.9548	5.6941	5.6941	5.4665	5.4665	5.5481	5.5481	5.4712	5.4712	5.4574	5.4574		0.0153	5.8103	5.8103	5.928	5.928	5.7182	5.7182	5.7099	5.7099	5.6026	5.6026	5.3439	5.3439	5.2761	5.2761		0.0153	6.1171	6.1171	6.058	6.058	5.7466	5.7466	5.6936	5.6936	5.4697	5.4697	5.4405	5.4405	5.5573	5.5573
	0.01535	5.8892	6.1892	5.9743	5.9743	5.9271	5.9271	5.6786	5.6786	5.4629	5.4629	5.5407	5.5407	5.4501	5.4501	5.4015	5.4015		0.01535	5.8253	5.8253	5.9837	5.9837	5.7381	5.7381	5.6125	5.6125	5.5883	5.5883	5.3475	5.3475	5.2697	5.2697		0.01535	6.1083	6.1083	6.0199	6.0199	5.7702	5.7702	5.7145	5.7145	5.5361	5.5361	5.3924	5.3924	5.5175	5.5175
	0.0154	5.934	6.234	6.0149	6.0149	5.8906	5.8906	5.7546	5.7546	5.592	5.592	5.5224	5.5224	5.4739	5.4739	5.3641	5.3641		0.0154	5.846	5.846	5.9257	5.9257	5.7838	5.7838	5.5286	5.5286	5.545	5.545	5.3527	5.3527	5.2959	5.2959		0.0154	6.0322	6.0322	5.9659	5.9659	5.7558	5.7558	5.7414	5.7414	5.5699	5.5699	5.4048	5.4048	5.557	5.557
	0.01545	5.914	6.214	6.0798	6.0798	5.8727	5.8727	5.7614	5.7614	5.6639	5.6639	5.5005	5.5005	5.4687	5.4687	5.3868	5.3868		0.01545	5.8942	5.8942	5.9334	5.9334	5.8075	5.8075	5.5224	5.5224	5.5142	5.5142	5.4211	5.4211	5.3271	5.3271		0.01545	5.9972	5.9972	5.955	5.955	5.7635	5.7635	5.7082	5.7082	5.5515	5.5515	5.4252	5.4252	5.5539	5.5539
	0.0155	5.8587	6.1587	6.0624	6.0624	5.8792	5.8792	5.741	5.741	5.5869	5.5869	5.4321	5.4321	5.464	5.464	5.3851	5.3851		0.0155	5.8945	5.8945	5.8807	5.8807	5.7303	5.7303	5.5197	5.5197	5.552	5.552	5.3581	5.3581	5.331	5.331		0.0155	5.9133	5.9133	5.9712	5.9712	5.7686	5.7686	5.696	5.696	5.5608	5.5608	5.4176	5.4176	5.5394	5.5394
	0.01555	5.8625	6.1625	6.0186	6.0186	5.8216	5.8216	5.7568	5.7568	5.5575	5.5575	5.354	5.354	5.4837	5.4837	5.4659	5.4659		0.01555	5.8532	5.8532	5.8737	5.8737	5.7245	5.7245	5.5122	5.5122	5.5767	5.5767	5.3366	5.3366	5.3005	5.3005		0.01555	5.9554	5.9554	6.0368	6.0368	5.8183	5.8183	5.7396	5.7396	5.5603	5.5603	5.336	5.336	5.5824	5.5824
	0.0156	5.9015	6.2015	6.0383	6.0383	5.8495	5.8495	5.7416	5.7416	5.5406	5.5406	5.3579	5.3579	5.4581	5.4581	5.4422	5.4422		0.0156	5.8685	5.8685	5.875	5.875	5.7302	5.7302	5.5882	5.5882	5.5285	5.5285	5.3459	5.3459	5.2743	5.2743		0.0156	6.0381	6.0381	6.0526	6.0526	5.8781	5.8781	5.7668	5.7668	5.5201	5.5201	5.3263	5.3263	5.5283	5.5283
	0.01565	5.9484	6.2484	6.0862	6.0862	5.8672	5.8672	5.6925	5.6925	5.5901	5.5901	5.4236	5.4236	5.4197	5.4197	5.4506	5.4506		0.01565	5.8698	5.8698	5.9114	5.9114	5.7272	5.7272	5.6622	5.6622	5.4689	5.4689	5.3453	5.3453	5.2493	5.2493		0.01565	6.0281	6.0281	6.0594	6.0594	5.9168	5.9168	5.7212	5.7212	5.4977	5.4977	5.3474	5.3474	5.4918	5.4918
	0.0157	6.0242	6.3242	6.0572	6.0572	5.8582	5.8582	5.6572	5.6572	5.5469	5.5469	5.4377	5.4377	5.4031	5.4031	5.5343	5.5343		0.0157	5.8495	5.8495	5.9315	5.9315	5.6954	5.6954	5.6621	5.6621	5.5112	5.5112	5.3843	5.3843	5.3015	5.3015		0.0157	5.948	5.948	6.0658	6.0658	5.9277	5.9277	5.729	5.729	5.4752	5.4752	5.4062	5.4062	5.485	5.485
	0.01575	6.0022	6.3022	6.0726	6.0726	5.8575	5.8575	5.7387	5.7387	5.5191	5.5191	5.4632	5.4632	5.4137	5.4137	5.5219	5.5219		0.01575	5.8067	5.8067	5.9469	5.9469	5.7811	5.7811	5.6262	5.6262	5.5528	5.5528	5.4049	5.4049	5.338	5.338		0.01575	6.0202	6.0202	6.1325	6.1325	5.9321	5.9321	5.7319	5.7319	5.4837	5.4837	5.5215	5.5215	5.5114	5.5114
	0.0158	5.951	6.251	6.04	6.04	5.8351	5.8351	5.7839	5.7839	5.5875	5.5875	5.4898	5.4898	5.4703	5.4703	5.5052	5.5052		0.0158	5.8621	5.8621	5.9316	5.9316	5.8409	5.8409	5.6062	5.6062	5.5348	5.5348	5.4546	5.4546	5.3345	5.3345		0.0158	6.0394	6.0394	6.104	6.104	5.8991	5.8991	5.648	5.648	5.4745	5.4745	5.5203	5.5203	5.5457	5.5457
	0.01585	5.9677	6.2677	6.0051	6.0051	5.8737	5.8737	5.7444	5.7444	5.5873	5.5873	5.5341	5.5341	5.4105	5.4105	5.4634	5.4634		0.01585	5.9113	5.9113	5.9205	5.9205	5.8037	5.8037	5.6817	5.6817	5.4918	5.4918	5.4901	5.4901	5.3358	5.3358		0.01585	6.0152	6.0152	5.9786	5.9786	5.893	5.893	5.667	5.667	5.5395	5.5395	5.4839	5.4839	5.5829	5.5829
	0.0159	5.9943	6.2943	6.0432	6.0432	5.8634	5.8634	5.794	5.794	5.6344	5.6344	5.5719	5.5719	5.3545	5.3545	5.4083	5.4083		0.0159	5.8235	5.8235	5.9225	5.9225	5.7332	5.7332	5.7405	5.7405	5.4629	5.4629	5.5277	5.5277	5.3135	5.3135		0.0159	5.9882	5.9882	5.9051	5.9051	5.8752	5.8752	5.6747	5.6747	5.5869	5.5869	5.4473	5.4473	5.6671	5.6671
	0.01595	5.9809	6.2809	6.0879	6.0879	5.8738	5.8738	5.8107	5.8107	5.6991	5.6991	5.55	5.55	5.3508	5.3508	5.36	5.36		0.01595	5.7579	5.7579	5.9232	5.9232	5.7442	5.7442	5.7268	5.7268	5.4976	5.4976	5.4335	5.4335	5.2653	5.2653		0.01595	5.9452	5.9452	5.8783	5.8783	5.7586	5.7586	5.6823	5.6823	5.591	5.591	5.3847	5.3847	5.6992	5.6992
	0.016	5.9817	6.2817	6.0829	6.0829	5.9202	5.9202	5.7835	5.7835	5.6249	5.6249	5.5016	5.5016	5.2956	5.2956	5.3441	5.3441		0.016	5.8184	5.8184	5.9812	5.9812	5.7974	5.7974	5.5479	5.5479	5.5443	5.5443	5.3679	5.3679	5.2521	5.2521		0.016	5.9216	5.9216	5.9396	5.9396	5.7342	5.7342	5.7045	5.7045	5.6101	5.6101	5.3935	5.3935	5.6278	5.6278
	0.01605	5.9961	6.2961	5.9863	5.9863	5.9898	5.9898	5.7902	5.7902	5.6238	5.6238	5.4804	5.4804	5.3214	5.3214	5.4527	5.4527		0.01605	5.8526	5.8526	5.9731	5.9731	5.8056	5.8056	5.5372	5.5372	5.5552	5.5552	5.4047	5.4047	5.2717	5.2717		0.01605	5.9778	5.9778	5.9883	5.9883	5.7552	5.7552	5.7473	5.7473	5.6001	5.6001	5.4054	5.4054	5.542	5.542
	0.0161	5.9709	6.2709	6.0252	6.0252	6.0209	6.0209	5.7463	5.7463	5.6314	5.6314	5.5118	5.5118	5.3787	5.3787	5.4682	5.4682		0.0161	5.7949	5.7949	5.943	5.943	5.7714	5.7714	5.5907	5.5907	5.4689	5.4689	5.405	5.405	5.3159	5.3159		0.0161	5.9892	5.9892	5.9959	5.9959	5.7324	5.7324	5.7434	5.7434	5.5885	5.5885	5.396	5.396	5.5215	5.5215
	0.01615	6.022	6.322	6.0484	6.0484	6.005	6.005	5.6994	5.6994	5.514	5.514	5.5053	5.5053	5.3059	5.3059	5.4486	5.4486		0.01615	5.8224	5.8224	5.9321	5.9321	5.8567	5.8567	5.582	5.582	5.3912	5.3912	5.3878	5.3878	5.2976	5.2976		0.01615	6.0254	6.0254	6.0107	6.0107	5.7905	5.7905	5.7131	5.7131	5.5849	5.5849	5.4579	5.4579	5.5094	5.5094
	0.0162	5.9913	6.2913	6.0508	6.0508	6.0198	6.0198	5.718	5.718	5.4799	5.4799	5.4991	5.4991	5.3469	5.3469	5.4143	5.4143		0.0162	5.8537	5.8537	5.9098	5.9098	5.8917	5.8917	5.6741	5.6741	5.4974	5.4974	5.3844	5.3844	5.2567	5.2567		0.0162	5.9618	5.9618	5.969	5.969	5.894	5.894	5.6868	5.6868	5.5431	5.5431	5.5544	5.5544	5.533	5.533
	0.01625	5.9865	6.2865	6.073	6.073	6.023	6.023	5.7757	5.7757	5.4412	5.4412	5.479	5.479	5.4483	5.4483	5.4317	5.4317		0.01625	5.8358	5.8358	5.8594	5.8594	5.8833	5.8833	5.6423	5.6423	5.5353	5.5353	5.3837	5.3837	5.2366	5.2366		0.01625	5.9523	5.9523	5.8872	5.8872	5.8539	5.8539	5.6888	5.6888	5.4738	5.4738	5.5211	5.5211	5.5763	5.5763
	0.0163	5.9756	6.2756	6.069	6.069	5.9656	5.9656	5.8046	5.8046	5.4858	5.4858	5.4775	5.4775	5.4946	5.4946	5.4586	5.4586		0.0163	5.8426	5.8426	5.8003	5.8003	5.8717	5.8717	5.5863	5.5863	5.4789	5.4789	5.3928	5.3928	5.3043	5.3043		0.0163	6.0199	6.0199	5.8837	5.8837	5.8203	5.8203	5.7074	5.7074	5.5061	5.5061	5.3985	5.3985	5.5125	5.5125
	0.01635	5.9451	6.2451	6.0507	6.0507	5.952	5.952	5.7235	5.7235	5.5811	5.5811	5.5293	5.5293	5.4567	5.4567	5.4056	5.4056		0.01635	5.7979	5.7979	5.8609	5.8609	5.8484	5.8484	5.5781	5.5781	5.4456	5.4456	5.3655	5.3655	5.3581	5.3581		0.01635	6.0198	6.0198	5.9659	5.9659	5.818	5.818	5.7009	5.7009	5.549	5.549	5.3493	5.3493	5.4333	5.4333
	0.0164	5.9278	6.2278	6.0469	6.0469	5.9805	5.9805	5.6484	5.6484	5.54	5.54	5.551	5.551	5.4495	5.4495	5.4123	5.4123		0.0164	5.8556	5.8556	5.9236	5.9236	5.7743	5.7743	5.6291	5.6291	5.4886	5.4886	5.3817	5.3817	5.4206	5.4206		0.0164	6.0141	6.0141	5.9365	5.9365	5.8327	5.8327	5.7425	5.7425	5.6171	5.6171	5.4148	5.4148	5.4599	5.4599
	0.01645	5.9486	6.2485	6.0338	6.0338	6.026	6.026	5.6482	5.6482	5.5156	5.5156	5.5197	5.5197	5.4178	5.4178	5.4145	5.4145		0.01645	5.8591	5.8591	5.8755	5.8755	5.8106	5.8106	5.6788	5.6788	5.4987	5.4987	5.4087	5.4087	5.4606	5.4606		0.01645	6.0128	6.0128	5.9501	5.9501	5.8295	5.8295	5.7318	5.7318	5.6966	5.6966	5.4162	5.4162	5.5444	5.5444
	0.0165	5.9564	6.2564	6.0374	6.0374	5.8798	5.8798	5.6534	5.6534	5.552	5.552	5.4679	5.4679	5.4762	5.4762	5.3663	5.3663		0.0165	5.7989	5.7989	5.8249	5.8249	5.7554	5.7554	5.6567	5.6567	5.4515	5.4515	5.3804	5.3804	5.3594	5.3594		0.0165	5.9841	5.9841	5.8937	5.8937	5.7493	5.7493	5.6677	5.6677	5.5618	5.5618	5.4475	5.4475	5.516	5.516
	0.01655	5.9261	6.2261	6.0171	6.0171	5.834	5.834	5.6496	5.6496	5.5187	5.5187	5.4484	5.4484	5.4356	5.4356	5.449	5.449		0.01655	5.7647	5.7647	5.8603	5.8603	5.684	5.684	5.6353	5.6353	5.4841	5.4841	5.3768	5.3768	5.3285	5.3285		0.01655	5.9829	5.9829	5.8794	5.8794	5.7704	5.7704	5.7469	5.7469	5.5034	5.5034	5.4269	5.4269	5.5127	5.5127
	0.0166	5.9388	6.2388	6.0209	6.0209	5.8486	5.8486	5.6663	5.6663	5.5179	5.5179	5.4525	5.4525	5.4403	5.4403	5.4202	5.4202		0.0166	5.7769	5.7769	5.9136	5.9136	5.6884	5.6884	5.6572	5.6572	5.4956	5.4956	5.4286	5.4286	5.2849	5.2849		0.0166	5.9034	5.9034	5.9471	5.9471	5.7914	5.7914	5.7164	5.7164	5.4977	5.4977	5.3709	5.3709	5.5556	5.5556
	0.01665	5.9609	6.2609	6.0677	6.0677	5.8436	5.8436	5.7268	5.7268	5.4914	5.4914	5.4561	5.4561	5.4488	5.4488	5.4162	5.4162		0.01665	5.7559	5.7559	5.9199	5.9199	5.8064	5.8064	5.6582	5.6582	5.4454	5.4454	5.4138	5.4138	5.3011	5.3011		0.01665	5.909	5.909	5.9184	5.9184	5.8269	5.8269	5.6992	5.6992	5.5727	5.5727	5.3678	5.3678	5.5134	5.5134
	0.0167	5.9651	6.2651	6.112	6.112	5.8819	5.8819	5.8011	5.8011	5.4959	5.4959	5.4183	5.4183	5.4402	5.4402	5.3464	5.3464		0.0167	5.76	5.76	5.9288	5.9288	5.8754	5.8754	5.6081	5.6081	5.4596	5.4596	5.4394	5.4394	5.3958	5.3958		0.0167	5.971	5.971	5.9975	5.9975	5.915	5.915	5.7247	5.7247	5.5773	5.5773	5.3822	5.3822	5.5307	5.5307
	0.01675	5.9503	6.2503	6.1947	6.1947	5.9158	5.9158	5.7603	5.7603	5.5277	5.5277	5.4759	5.4759	5.3879	5.3879	5.3463	5.3463		0.01675	5.7911	5.7911	5.9246	5.9246	5.8571	5.8571	5.6682	5.6682	5.482	5.482	5.4676	5.4676	5.3349	5.3349		0.01675	5.9575	5.9575	6.032	6.032	5.8737	5.8737	5.7088	5.7088	5.561	5.561	5.3879	5.3879	5.575	5.575
	0.0168	5.9002	6.2002	6.2099	6.2099	5.9006	5.9006	5.7036	5.7036	5.4848	5.4848	5.5142	5.5142	5.4084	5.4084	5.2905	5.2905		0.0168	5.8165	5.8165	5.9264	5.9264	5.771	5.771	5.6927	5.6927	5.5105	5.5105	5.4065	5.4065	5.359	5.359		0.0168	5.9661	5.9661	6.0672	6.0672	5.8069	5.8069	5.6666	5.6666	5.5502	5.5502	5.3874	5.3874	5.539	5.539
	0.01685	5.9287	6.2287	6.1667	6.1667	5.8606	5.8606	5.7237	5.7237	5.4886	5.4886	5.4498	5.4498	5.4609	5.4609	5.36	5.36		0.01685	5.8703	5.8703	5.8135	5.8135	5.7315	5.7315	5.7201	5.7201	5.5195	5.5195	5.4023	5.4023	5.3825	5.3825		0.01685	5.995	5.995	6.1515	6.1515	5.7605	5.7605	5.6471	5.6471	5.5104	5.5104	5.3969	5.3969	5.4989	5.4989
	0.0169	5.9748	6.2748	6.1507	6.1507	5.8213	5.8213	5.7297	5.7297	5.5241	5.5241	5.4615	5.4615	5.442	5.442	5.4183	5.4183		0.0169	5.8549	5.8549	5.8445	5.8445	5.715	5.715	5.6584	5.6584	5.5622	5.5622	5.4139	5.4139	5.3331	5.3331		0.0169	6.0642	6.0642	6.1108	6.1108	5.8439	5.8439	5.7401	5.7401	5.5732	5.5732	5.4472	5.4472	5.5335	5.5335
	0.01695	5.9644	6.2644	6.0507	6.0507	5.8338	5.8338	5.7958	5.7958	5.5339	5.5339	5.461	5.461	5.4248	5.4248	5.3357	5.3357		0.01695	5.8124	5.8124	5.8614	5.8614	5.753	5.753	5.6115	5.6115	5.5525	5.5525	5.4591	5.4591	5.2058	5.2058		0.01695	6.0441	6.0441	6.0065	6.0065	5.8777	5.8777	5.7445	5.7445	5.5083	5.5083	5.4284	5.4284	5.5586	5.5586
	0.017	5.9649	6.2649	5.9816	5.9816	5.817	5.817	5.8382	5.8382	5.5741	5.5741	5.4483	5.4483	5.371	5.371	5.2852	5.2852		0.017	5.7836	5.7836	5.9007	5.9007	5.8275	5.8275	5.6874	5.6874	5.4943	5.4943	5.4512	5.4512	5.2111	5.2111		0.017	6.0129	6.0129	5.9521	5.9521	5.8566	5.8566	5.6631	5.6631	5.4655	5.4655	5.4015	5.4015	5.5572	5.5572
	0.01705	5.9158	6.2158	6.0119	6.0119	5.7971	5.7971	5.805	5.805	5.6311	5.6311	5.4553	5.4553	5.3643	5.3643	5.3403	5.3403		0.01705	5.8561	5.8561	5.9327	5.9327	5.8252	5.8252	5.6782	5.6782	5.4322	5.4322	5.4365	5.4365	5.297	5.297		0.01705	5.9716	5.9716	5.9582	5.9582	5.7874	5.7874	5.6323	5.6323	5.5075	5.5075	5.3553	5.3553	5.5476	5.5476
	0.0171	5.9487	6.2487	6.0587	6.0587	5.841	5.841	5.749	5.749	5.6804	5.6804	5.4269	5.4269	5.3861	5.3861	5.381	5.381		0.0171	5.8402	5.8402	5.9161	5.9161	5.8277	5.8277	5.7002	5.7002	5.4345	5.4345	5.4798	5.4798	5.3195	5.3195		0.0171	5.9978	5.9978	5.8822	5.8822	5.7312	5.7312	5.6445	5.6445	5.5055	5.5055	5.3583	5.3583	5.5265	5.5265
	0.01715	6.0167	6.3167	6.0352	6.0352	5.8263	5.8263	5.7123	5.7123	5.5714	5.5714	5.4209	5.4209	5.4131	5.4131	5.3279	5.3279		0.01715	5.8174	5.8174	5.9426	5.9426	5.7553	5.7553	5.7	5.7	5.4801	5.4801	5.4989	5.4989	5.2763	5.2763		0.01715	6.0496	6.0496	5.8725	5.8725	5.7491	5.7491	5.6642	5.6642	5.5484	5.5484	5.4437	5.4437	5.5852	5.5852
	0.0172	6.0104	6.3104	6.0431	6.0431	5.8804	5.8804	5.6715	5.6715	5.5787	5.5787	5.4138	5.4138	5.4174	5.4174	5.3649	5.3649		0.0172	5.7575	5.7575	5.9041	5.9041	5.7253	5.7253	5.6458	5.6458	5.5423	5.5423	5.5201	5.5201	5.2179	5.2179		0.0172	6.0234	6.0234	5.9493	5.9493	5.7929	5.7929	5.6533	5.6533	5.52	5.52	5.4122	5.4122	5.6396	5.6396
	0.01725	5.999	6.299	6.0425	6.0425	5.9543	5.9543	5.6553	5.6553	5.6284	5.6284	5.4185	5.4185	5.4244	5.4244	5.3924	5.3924		0.01725	5.7126	5.7126	5.8731	5.8731	5.7625	5.7625	5.6418	5.6418	5.572	5.572	5.4683	5.4683	5.1731	5.1731		0.01725	6.013	6.013	5.9702	5.9702	5.7699	5.7699	5.7017	5.7017	5.5115	5.5115	5.4334	5.4334	5.6394	5.6394
	0.0173	5.9824	6.2824	6.0726	6.0726	5.9962	5.9962	5.6375	5.6375	5.6075	5.6075	5.4264	5.4264	5.4069	5.4069	5.4004	5.4004		0.0173	5.7288	5.7288	5.9027	5.9027	5.8066	5.8066	5.6274	5.6274	5.551	5.551	5.4045	5.4045	5.2308	5.2308		0.0173	5.9718	5.9718	6.1028	6.1028	5.7429	5.7429	5.742	5.742	5.5907	5.5907	5.4116	5.4116	5.6002	5.6002
	0.01735	5.9703	6.2703	6.0401	6.0401	6.0123	6.0123	5.6814	5.6814	5.5505	5.5505	5.4917	5.4917	5.4177	5.4177	5.4116	5.4116		0.01735	5.8103	5.8103	5.9274	5.9274	5.7452	5.7452	5.6167	5.6167	5.5452	5.5452	5.3118	5.3118	5.2677	5.2677		0.01735	5.9562	5.9562	6.1055	6.1055	5.728	5.728	5.7278	5.7278	5.6088	5.6088	5.4563	5.4563	5.5998	5.5998
	0.0174	5.9778	6.2778	6.031	6.031	5.9476	5.9476	5.6791	5.6791	5.5742	5.5742	5.4472	5.4472	5.4058	5.4058	5.4212	5.4212		0.0174	5.8846	5.8846	5.9234	5.9234	5.7214	5.7214	5.6044	5.6044	5.5101	5.5101	5.3263	5.3263	5.3024	5.3024		0.0174	6.0461	6.0461	5.9553	5.9553	5.6993	5.6993	5.679	5.679	5.5179	5.5179	5.3956	5.3956	5.5526	5.5526
	0.01745	5.9335	6.2335	6.0106	6.0106	5.8515	5.8515	5.7075	5.7075	5.4821	5.4821	5.4113	5.4113	5.4092	5.4092	5.3969	5.3969		0.01745	5.9365	5.9365	5.9048	5.9048	5.7429	5.7429	5.633	5.633	5.4766	5.4766	5.3382	5.3382	5.3219	5.3219		0.01745	6.0394	6.0394	5.8634	5.8634	5.7811	5.7811	5.7203	5.7203	5.4991	5.4991	5.4297	5.4297	5.5541	5.5541
	0.0175	5.9008	6.2008	5.9791	5.9791	5.7837	5.7837	5.722	5.722	5.495	5.495	5.4105	5.4105	5.4187	5.4187	5.3511	5.3511		0.0175	5.9948	5.9948	5.926	5.926	5.7191	5.7191	5.6934	5.6934	5.4425	5.4425	5.3568	5.3568	5.3405	5.3405		0.0175	6.0139	6.0139	5.8933	5.8933	5.8533	5.8533	5.7122	5.7122	5.5732	5.5732	5.466	5.466	5.5332	5.5332
	0.01755	5.9318	6.2318	6.0302	6.0302	5.8702	5.8702	5.724	5.724	5.4569	5.4569	5.3824	5.3824	5.4262	5.4262	5.3636	5.3636		0.01755	5.9728	5.9728	5.9738	5.9738	5.7713	5.7713	5.7219	5.7219	5.4534	5.4534	5.3097	5.3097	5.2495	5.2495		0.01755	6.0514	6.0514	5.8267	5.8267	5.8169	5.8169	5.6382	5.6382	5.6142	5.6142	5.4077	5.4077	5.551	5.551
	0.0176	5.9104	6.2104	6.0359	6.0359	5.9178	5.9178	5.7468	5.7468	5.4965	5.4965	5.4333	5.4333	5.4505	5.4505	5.4375	5.4375		0.0176	5.9358	5.9358	5.9817	5.9817	5.7346	5.7346	5.6601	5.6601	5.4427	5.4427	5.2931	5.2931	5.2829	5.2829		0.0176	5.9965	5.9965	5.8256	5.8256	5.7983	5.7983	5.6815	5.6815	5.609	5.609	5.4156	5.4156	5.5825	5.5825
	0.01765	5.8813	6.1813	6.0135	6.0135	5.8568	5.8568	5.7039	5.7039	5.5864	5.5864	5.4079	5.4079	5.3777	5.3777	5.4981	5.4981		0.01765	5.8713	5.8713	5.9639	5.9639	5.768	5.768	5.632	5.632	5.4917	5.4917	5.3032	5.3032	5.3546	5.3546		0.01765	5.949	5.949	5.9139	5.9139	5.8416	5.8416	5.7262	5.7262	5.6641	5.6641	5.4767	5.4767	5.5938	5.5938
	0.0177	5.8757	6.1757	6.0566	6.0566	5.8543	5.8543	5.7016	5.7016	5.5968	5.5968	5.4022	5.4022	5.4127	5.4127	5.4568	5.4568		0.0177	5.7888	5.7888	5.8982	5.8982	5.8231	5.8231	5.5996	5.5996	5.5241	5.5241	5.2996	5.2996	5.318	5.318		0.0177	5.9964	5.9964	5.9651	5.9651	5.8368	5.8368	5.7813	5.7813	5.6386	5.6386	5.5047	5.5047	5.6245	5.6245
	0.01775	5.9305	6.2305	6.1156	6.1156	5.9338	5.9338	5.7644	5.7644	5.5711	5.5711	5.3893	5.3893	5.3676	5.3676	5.3927	5.3927		0.01775	5.8246	5.8246	5.8586	5.8586	5.7528	5.7528	5.5908	5.5908	5.5123	5.5123	5.2912	5.2912	5.2973	5.2973		0.01775	6.0028	6.0028	5.9921	5.9921	5.8098	5.8098	5.749	5.749	5.49	5.49	5.4945	5.4945	5.5512	5.5512
	0.0178	5.9682	6.2682	6.0688	6.0688	5.9014	5.9014	5.7568	5.7568	5.5127	5.5127	5.3748	5.3748	5.3482	5.3482	5.3711	5.3711		0.0178	5.8073	5.8073	5.9118	5.9118	5.6999	5.6999	5.6504	5.6504	5.4532	5.4532	5.3274	5.3274	5.3065	5.3065		0.0178	6.0296	6.0296	5.9308	5.9308	5.7729	5.7729	5.7223	5.7223	5.5134	5.5134	5.4374	5.4374	5.5388	5.5388
	0.01785	5.9377	6.2377	6.0103	6.0103	5.8457	5.8457	5.6596	5.6596	5.5507	5.5507	5.3938	5.3938	5.3367	5.3367	5.4145	5.4145		0.01785	5.8025	5.8025	5.92	5.92	5.7575	5.7575	5.5786	5.5786	5.4724	5.4724	5.271	5.271	5.2939	5.2939		0.01785	6.0478	6.0478	5.9024	5.9024	5.7394	5.7394	5.7116	5.7116	5.5838	5.5838	5.4145	5.4145	5.5346	5.5346
	0.0179	6.0132	6.3132	5.9995	5.9995	5.7477	5.7477	5.6432	5.6432	5.5132	5.5132	5.3973	5.3973	5.3977	5.3977	5.5193	5.5193		0.0179	5.8061	5.8061	5.9493	5.9493	5.7299	5.7299	5.5852	5.5852	5.4662	5.4662	5.2812	5.2812	5.2763	5.2763		0.0179	6.0766	6.0766	5.9454	5.9454	5.7432	5.7432	5.6755	5.6755	5.5274	5.5274	5.4282	5.4282	5.5277	5.5277
	0.01795	6.0306	6.3305	6.0039	6.0039	5.7932	5.7932	5.5919	5.5919	5.6025	5.6025	5.3974	5.3974	5.4046	5.4046	5.528	5.528		0.01795	5.8846	5.8846	5.9405	5.9405	5.6799	5.6799	5.5836	5.5836	5.4096	5.4096	5.3365	5.3365	5.3155	5.3155		0.01795	6.0132	6.0132	5.9416	5.9416	5.8185	5.8185	5.6984	5.6984	5.4699	5.4699	5.419	5.419	5.5151	5.5151
	0.018	6.0557	6.3557	6.0005	6.0005	5.84	5.84	5.5314	5.5314	5.6664	5.6664	5.3861	5.3861	5.4106	5.4106	5.4292	5.4292		0.018	5.8594	5.8594	6.0066	6.0066	5.698	5.698	5.6461	5.6461	5.4256	5.4256	5.3776	5.3776	5.2649	5.2649		0.018	5.9152	5.9152	5.9021	5.9021	5.8519	5.8519	5.7369	5.7369	5.4839	5.4839	5.4264	5.4264	5.4425	5.4425
	0.01805	6.0339	6.3339	6.048	6.048	5.8584	5.8584	5.5809	5.5809	5.5889	5.5889	5.372	5.372	5.4429	5.4429	5.4314	5.4314		0.01805	5.8341	5.8341	5.97	5.97	5.6882	5.6882	5.6632	5.6632	5.4494	5.4494	5.3237	5.3237	5.277	5.277		0.01805	5.9819	5.9819	5.9062	5.9062	5.816	5.816	5.7098	5.7098	5.4467	5.4467	5.4042	5.4042	5.4392	5.4392
	0.0181	6.0013	6.3013	6.0571	6.0571	5.9302	5.9302	5.6855	5.6855	5.6237	5.6237	5.4164	5.4164	5.4682	5.4682	5.4587	5.4587		0.0181	5.7858	5.7858	5.8636	5.8636	5.7078	5.7078	5.675	5.675	5.3982	5.3982	5.3379	5.3379	5.3485	5.3485		0.0181	6.0149	6.0149	5.9672	5.9672	5.8325	5.8325	5.7233	5.7233	5.4661	5.4661	5.46	5.46	5.5047	5.5047
	0.01815	5.9163	6.2163	6.0694	6.0694	5.9047	5.9047	5.7534	5.7534	5.6209	5.6209	5.497	5.497	5.4541	5.4541	5.4548	5.4548		0.01815	5.7863	5.7863	5.7904	5.7904	5.7255	5.7255	5.6251	5.6251	5.4425	5.4425	5.3835	5.3835	5.3357	5.3357		0.01815	6.0416	6.0416	5.9675	5.9675	5.8171	5.8171	5.8059	5.8059	5.5374	5.5374	5.5318	5.5318	5.5434	5.5434
	0.0182	5.8958	6.1958	6.0778	6.0778	5.8502	5.8502	5.7956	5.7956	5.5663	5.5663	5.5409	5.5409	5.4225	5.4225	5.355	5.355		0.0182	5.7662	5.7662	5.7807	5.7807	5.6821	5.6821	5.5711	5.5711	5.3991	5.3991	5.4027	5.4027	5.3259	5.3259		0.0182	6.0613	6.0613	5.9552	5.9552	5.8089	5.8089	5.7648	5.7648	5.5528	5.5528	5.491	5.491	5.5038	5.5038
	0.01825	5.9312	6.2312	6.0941	6.0941	5.8045	5.8045	5.7527	5.7527	5.5355	5.5355	5.4794	5.4794	5.404	5.404	5.3646	5.3646		0.01825	5.7583	5.7583	5.7969	5.7969	5.7497	5.7497	5.5341	5.5341	5.3852	5.3852	5.3432	5.3432	5.3486	5.3486		0.01825	6.0564	6.0564	5.97	5.97	5.8054	5.8054	5.6507	5.6507	5.5986	5.5986	5.4044	5.4044	5.496	5.496
	0.0183	5.9707	6.2707	6.0985	6.0985	5.7522	5.7522	5.7222	5.7222	5.5584	5.5584	5.4085	5.4085	5.3223	5.3223	5.4096	5.4096		0.0183	5.788	5.788	5.8155	5.8155	5.7884	5.7884	5.5675	5.5675	5.5003	5.5003	5.3896	5.3896	5.306	5.306		0.0183	6.046	6.046	6.0107	6.0107	5.7793	5.7793	5.6705	5.6705	5.5481	5.5481	5.3974	5.3974	5.5296	5.5296
	0.01835	5.9478	6.2478	6.0861	6.0861	5.79	5.79	5.7128	5.7128	5.6354	5.6354	5.3781	5.3781	5.3089	5.3089	5.3709	5.3709		0.01835	5.8309	5.8309	5.8991	5.8991	5.7768	5.7768	5.6112	5.6112	5.5581	5.5581	5.4235	5.4235	5.344	5.344		0.01835	6.0168	6.0168	5.9928	5.9928	5.7624	5.7624	5.7493	5.7493	5.531	5.531	5.4332	5.4332	5.5708	5.5708
	0.0184	5.8872	6.1872	6.0457	6.0457	5.9424	5.9424	5.696	5.696	5.5924	5.5924	5.3968	5.3968	5.3731	5.3731	5.3124	5.3124		0.0184	5.8662	5.8662	5.9209	5.9209	5.7937	5.7937	5.6037	5.6037	5.5632	5.5632	5.4052	5.4052	5.291	5.291		0.0184	5.944	5.944	5.966	5.966	5.7557	5.7557	5.7706	5.7706	5.4778	5.4778	5.3173	5.3173	5.6014	5.6014
	0.01845	5.896	6.196	6.1065	6.1065	5.9752	5.9752	5.6406	5.6406	5.5405	5.5405	5.4047	5.4047	5.4635	5.4635	5.3675	5.3675		0.01845	5.8015	5.8015	5.9526	5.9526	5.7757	5.7757	5.6121	5.6121	5.586	5.586	5.3742	5.3742	5.2418	5.2418		0.01845	5.891	5.891	5.9314	5.9314	5.7381	5.7381	5.7806	5.7806	5.4747	5.4747	5.3246	5.3246	5.6123	5.6123
	0.0185	5.9159	6.2159	6.0878	6.0878	5.8793	5.8793	5.5599	5.5599	5.5819	5.5819	5.417	5.417	5.515	5.515	5.4073	5.4073		0.0185	5.7571	5.7571	5.9517	5.9517	5.8033	5.8033	5.6289	5.6289	5.5452	5.5452	5.3346	5.3346	5.2299	5.2299		0.0185	5.9113	5.9113	5.9035	5.9035	5.7632	5.7632	5.7151	5.7151	5.5578	5.5578	5.3429	5.3429	5.619	5.619
	0.01855	5.8843	6.1842	6.0215	6.0215	5.8863	5.8863	5.5704	5.5704	5.6181	5.6181	5.3807	5.3807	5.4734	5.4734	5.4123	5.4123		0.01855	5.8358	5.8358	5.9915	5.9915	5.7824	5.7824	5.6073	5.6073	5.5511	5.5511	5.3447	5.3447	5.2715	5.2715		0.01855	5.9305	5.9305	5.9612	5.9612	5.7563	5.7563	5.6399	5.6399	5.5137	5.5137	5.3596	5.3596	5.5761	5.5761
	0.0186	5.9427	6.2427	6.0757	6.0757	5.9069	5.9069	5.6455	5.6455	5.5466	5.5466	5.3909	5.3909	5.4808	5.4808	5.3966	5.3966		0.0186	5.8223	5.8223	5.9719	5.9719	5.694	5.694	5.6047	5.6047	5.5341	5.5341	5.3128	5.3128	5.3324	5.3324		0.0186	5.9594	5.9594	5.9228	5.9228	5.7731	5.7731	5.6216	5.6216	5.4878	5.4878	5.3125	5.3125	5.5351	5.5351
	0.01865	5.9303	6.2303	6.0372	6.0372	5.8983	5.8983	5.7009	5.7009	5.456	5.456	5.4271	5.4271	5.5236	5.5236	5.4243	5.4243		0.01865	5.863	5.863	5.9889	5.9889	5.6698	5.6698	5.6065	5.6065	5.5524	5.5524	5.3198	5.3198	5.3166	5.3166		0.01865	5.9705	5.9705	5.8842	5.8842	5.7573	5.7573	5.729	5.729	5.5515	5.5515	5.3121	5.3121	5.5457	5.5457
	0.0187	5.9812	6.2812	6.0158	6.0158	5.9561	5.9561	5.7171	5.7171	5.4569	5.4569	5.4481	5.4481	5.4481	5.4481	5.3796	5.3796		0.0187	5.8582	5.8582	5.9493	5.9493	5.7013	5.7013	5.5152	5.5152	5.5271	5.5271	5.3413	5.3413	5.28	5.28		0.0187	6.0052	6.0052	5.858	5.858	5.8016	5.8016	5.7271	5.7271	5.5648	5.5648	5.3145	5.3145	5.5301	5.5301
	0.01875	6.0623	6.3623	6.0382	6.0382	6.013	6.013	5.7339	5.7339	5.5209	5.5209	5.5227	5.5227	5.4439	5.4439	5.4315	5.4315		0.01875	5.8784	5.8784	5.9222	5.9222	5.7341	5.7341	5.5438	5.5438	5.4231	5.4231	5.4172	5.4172	5.2744	5.2744		0.01875	5.9877	5.9877	5.9258	5.9258	5.8113	5.8113	5.6955	5.6955	5.4871	5.4871	5.302	5.302	5.5351	5.5351
	0.0188	6.0352	6.3352	6.0203	6.0203	6.0191	6.0191	5.721	5.721	5.5919	5.5919	5.5301	5.5301	5.4707	5.4707	5.4202	5.4202		0.0188	5.8872	5.8872	5.8988	5.8988	5.6958	5.6958	5.6301	5.6301	5.4048	5.4048	5.4413	5.4413	5.2784	5.2784		0.0188	5.9641	5.9641	5.9517	5.9517	5.8161	5.8161	5.653	5.653	5.5301	5.5301	5.3309	5.3309	5.5619	5.5619
	0.01885	5.9544	6.2544	6.025	6.025	5.8965	5.8965	5.6375	5.6375	5.5551	5.5551	5.4316	5.4316	5.4498	5.4498	5.4077	5.4077		0.01885	5.8853	5.8853	5.8696	5.8696	5.6979	5.6979	5.6517	5.6517	5.3948	5.3948	5.3937	5.3937	5.302	5.302		0.01885	5.945	5.945	5.9695	5.9695	5.7597	5.7597	5.725	5.725	5.5326	5.5326	5.3554	5.3554	5.5419	5.5419
	0.0189	5.8957	6.1957	6.0058	6.0058	5.8468	5.8468	5.5601	5.5601	5.5005	5.5005	5.4286	5.4286	5.419	5.419	5.3676	5.3676		0.0189	5.8536	5.8536	5.9475	5.9475	5.7428	5.7428	5.5976	5.5976	5.4121	5.4121	5.3587	5.3587	5.3799	5.3799		0.0189	5.9366	5.9366	6.0139	6.0139	5.7336	5.7336	5.7232	5.7232	5.4816	5.4816	5.3811	5.3811	5.5072	5.5072
	0.01895	5.8885	6.1885	5.9819	5.9819	5.8269	5.8269	5.595	5.595	5.524	5.524	5.3863	5.3863	5.3615	5.3615	5.3946	5.3946		0.01895	5.7982	5.7982	5.9859	5.9859	5.7683	5.7683	5.6185	5.6185	5.4429	5.4429	5.3545	5.3545	5.3811	5.3811		0.01895	5.9574	5.9574	6.0851	6.0851	5.7606	5.7606	5.6916	5.6916	5.5638	5.5638	5.3774	5.3774	5.5625	5.5625
	0.019	5.8391	6.1391	6.0402	6.0402	5.7948	5.7948	5.7114	5.7114	5.5794	5.5794	5.4111	5.4111	5.3154	5.3154	5.4463	5.4463		0.019	5.8078	5.8078	5.9982	5.9982	5.7823	5.7823	5.6326	5.6326	5.3793	5.3793	5.3956	5.3956	5.2905	5.2905		0.019	5.9417	5.9417	6.0624	6.0624	5.7883	5.7883	5.7357	5.7357	5.6408	5.6408	5.4285	5.4285	5.6007	5.6007
	0.01905	5.7871	6.0871	6.0795	6.0795	5.821	5.821	5.6897	5.6897	5.5587	5.5587	5.423	5.423	5.4103	5.4103	5.3245	5.3245		0.01905	5.8068	5.8068	5.9242	5.9242	5.7592	5.7592	5.6217	5.6217	5.3712	5.3712	5.3911	5.3911	5.3078	5.3078		0.01905	5.9291	5.9291	6.0198	6.0198	5.7833	5.7833	5.7353	5.7353	5.6446	5.6446	5.4489	5.4489	5.5554	5.5554
	0.0191	5.8119	6.1119	6.0824	6.0824	5.8621	5.8621	5.6578	5.6578	5.563	5.563	5.4173	5.4173	5.4258	5.4258	5.2783	5.2783		0.0191	5.801	5.801	5.866	5.866	5.7757	5.7757	5.6041	5.6041	5.4074	5.4074	5.3596	5.3596	5.3667	5.3667		0.0191	6.0266	6.0266	6.0607	6.0607	5.81	5.81	5.6262	5.6262	5.6239	5.6239	5.3863	5.3863	5.5177	5.5177
	0.01915	5.9083	6.2083	6.0508	6.0508	5.8856	5.8856	5.715	5.715	5.5993	5.5993	5.4494	5.4494	5.4782	5.4782	5.2677	5.2677		0.01915	5.8096	5.8096	5.8724	5.8724	5.7101	5.7101	5.5782	5.5782	5.478	5.478	5.397	5.397	5.3688	5.3688		0.01915	6.0276	6.0276	5.9962	5.9962	5.8335	5.8335	5.6096	5.6096	5.6008	5.6008	5.3402	5.3402	5.5081	5.5081
	0.0192	5.8556	6.1556	6.0865	6.0865	5.899	5.899	5.7288	5.7288	5.6387	5.6387	5.4763	5.4763	5.4697	5.4697	5.2497	5.2497		0.0192	5.8327	5.8327	5.8937	5.8937	5.7062	5.7062	5.6015	5.6015	5.5108	5.5108	5.4488	5.4488	5.3762	5.3762		0.0192	6.0124	6.0124	5.9184	5.9184	5.8183	5.8183	5.6961	5.6961	5.6399	5.6399	5.2903	5.2903	5.5565	5.5565
	0.01925	5.8821	6.1821	6.1132	6.1132	5.8628	5.8628	5.7661	5.7661	5.656	5.656	5.4499	5.4499	5.4109	5.4109	5.2876	5.2876		0.01925	5.823	5.823	5.9274	5.9274	5.7082	5.7082	5.6524	5.6524	5.4703	5.4703	5.4274	5.4274	5.3687	5.3687		0.01925	6.0316	6.0316	5.896	5.896	5.7852	5.7852	5.7305	5.7305	5.6455	5.6455	5.3215	5.3215	5.5773	5.5773
	0.0193	5.8744	6.1744	6.0418	6.0418	5.825	5.825	5.7275	5.7275	5.6202	5.6202	5.4516	5.4516	5.4021	5.4021	5.3234	5.3234		0.0193	5.8414	5.8414	5.9714	5.9714	5.6721	5.6721	5.7048	5.7048	5.497	5.497	5.4445	5.4445	5.3325	5.3325		0.0193	5.9985	5.9985	5.9451	5.9451	5.7479	5.7479	5.7523	5.7523	5.5769	5.5769	5.3294	5.3294	5.5703	5.5703
	0.01935	5.9176	6.2176	6.019	6.019	5.8656	5.8656	5.6439	5.6439	5.6337	5.6337	5.4418	5.4418	5.3924	5.3924	5.344	5.344		0.01935	5.8325	5.8325	6.0293	6.0293	5.6713	5.6713	5.6975	5.6975	5.5068	5.5068	5.465	5.465	5.3146	5.3146		0.01935	5.9605	5.9605	5.949	5.949	5.8044	5.8044	5.6587	5.6587	5.4935	5.4935	5.3482	5.3482	5.5862	5.5862
	0.0194	5.9221	6.2221	5.976	5.976	5.8065	5.8065	5.641	5.641	5.6118	5.6118	5.4229	5.4229	5.312	5.312	5.3475	5.3475		0.0194	5.8075	5.8075	5.9729	5.9729	5.7706	5.7706	5.7045	5.7045	5.4629	5.4629	5.4662	5.4662	5.3333	5.3333		0.0194	5.9217	5.9217	5.9454	5.9454	5.8004	5.8004	5.69	5.69	5.5231	5.5231	5.3989	5.3989	5.6524	5.6524
	0.01945	5.93	6.23	5.9703	5.9703	5.8343	5.8343	5.5872	5.5872	5.5572	5.5572	5.4379	5.4379	5.3641	5.3641	5.446	5.446		0.01945	5.7844	5.7844	5.899	5.899	5.7438	5.7438	5.7184	5.7184	5.461	5.461	5.469	5.469	5.3099	5.3099		0.01945	5.9874	5.9874	5.9825	5.9825	5.7842	5.7842	5.7512	5.7512	5.5859	5.5859	5.3924	5.3924	5.6279	5.6279
	0.0195	5.9672	6.2672	5.9359	5.9359	5.7414	5.7414	5.5676	5.5676	5.5989	5.5989	5.4703	5.4703	5.403	5.403	5.4194	5.4194		0.0195	5.7611	5.7611	5.9038	5.9038	5.7892	5.7892	5.7369	5.7369	5.4477	5.4477	5.485	5.485	5.3453	5.3453		0.0195	6.0129	6.0129	5.9563	5.9563	5.7337	5.7337	5.7381	5.7381	5.6155	5.6155	5.367	5.367	5.5655	5.5655
	0.01955	5.9394	6.2394	5.941	5.941	5.7892	5.7892	5.6245	5.6245	5.5972	5.5972	5.4947	5.4947	5.4316	5.4316	5.4212	5.4212		0.01955	5.8148	5.8148	5.8934	5.8934	5.7921	5.7921	5.7398	5.7398	5.4382	5.4382	5.464	5.464	5.3878	5.3878		0.01955	6.0285	6.0285	5.8794	5.8794	5.7734	5.7734	5.7297	5.7297	5.6032	5.6032	5.3835	5.3835	5.5781	5.5781
	0.0196	5.951	6.251	6.0102	6.0102	5.8064	5.8064	5.6324	5.6324	5.636	5.636	5.5391	5.5391	5.4261	5.4261	5.4088	5.4088		0.0196	5.8966	5.8966	5.9495	5.9495	5.7306	5.7306	5.693	5.693	5.4461	5.4461	5.4006	5.4006	5.3317	5.3317		0.0196	6.0121	6.0121	5.8876	5.8876	5.7814	5.7814	5.7786	5.7786	5.5116	5.5116	5.4379	5.4379	5.5908	5.5908
	0.01965	5.9501	6.2501	6.0416	6.0416	5.8363	5.8363	5.6038	5.6038	5.6176	5.6176	5.4232	5.4232	5.4804	5.4804	5.3593	5.3593		0.01965	5.9171	5.9171	5.9445	5.9445	5.7315	5.7315	5.6528	5.6528	5.4267	5.4267	5.3536	5.3536	5.3102	5.3102		0.01965	5.9949	5.9949	5.9064	5.9064	5.8119	5.8119	5.7817	5.7817	5.5224	5.5224	5.4876	5.4876	5.5122	5.5122
	0.0197	5.9388	6.2388	6.086	6.086	5.7661	5.7661	5.6436	5.6436	5.5989	5.5989	5.3559	5.3559	5.4172	5.4172	5.3726	5.3726		0.0197	5.8286	5.8286	5.9167	5.9167	5.771	5.771	5.6516	5.6516	5.4176	5.4176	5.3833	5.3833	5.3061	5.3061		0.0197	5.9669	5.9669	5.9098	5.9098	5.7897	5.7897	5.7284	5.7284	5.6317	5.6317	5.4859	5.4859	5.4775	5.4775
	0.01975	5.9237	6.2237	6.0752	6.0752	5.7458	5.7458	5.726	5.726	5.6374	5.6374	5.4249	5.4249	5.3206	5.3206	5.4451	5.4451		0.01975	5.8567	5.8567	5.91	5.91	5.7641	5.7641	5.6556	5.6556	5.4528	5.4528	5.3924	5.3924	5.3297	5.3297		0.01975	5.9869	5.9869	5.9684	5.9684	5.7858	5.7858	5.7458	5.7458	5.6266	5.6266	5.4671	5.4671	5.4516	5.4516
	0.0198	5.927	6.227	6.0696	6.0696	5.8021	5.8021	5.692	5.692	5.6068	5.6068	5.4629	5.4629	5.3358	5.3358	5.4651	5.4651		0.0198	5.8687	5.8687	5.8728	5.8728	5.6991	5.6991	5.6309	5.6309	5.4931	5.4931	5.385	5.385	5.3266	5.3266		0.0198	6.0024	6.0024	5.9881	5.9881	5.7725	5.7725	5.7022	5.7022	5.5655	5.5655	5.424	5.424	5.4718	5.4718
	0.01985	5.9019	6.2019	6.0838	6.0838	5.8833	5.8833	5.6784	5.6784	5.5787	5.5787	5.5049	5.5049	5.3722	5.3722	5.4901	5.4901		0.01985	5.8618	5.8618	5.8159	5.8159	5.6883	5.6883	5.6565	5.6565	5.5442	5.5442	5.3518	5.3518	5.3591	5.3591		0.01985	6.0024	6.0024	5.8809	5.8809	5.7807	5.7807	5.7371	5.7371	5.5458	5.5458	5.369	5.369	5.4945	5.4945
	0.0199	5.907	6.207	6.0968	6.0968	5.9849	5.9849	5.6456	5.6456	5.5063	5.5063	5.527	5.527	5.3793	5.3793	5.5053	5.5053		0.0199	5.8742	5.8742	5.9327	5.9327	5.6671	5.6671	5.6507	5.6507	5.5272	5.5272	5.3647	5.3647	5.3279	5.3279		0.0199	6.0151	6.0151	5.8681	5.8681	5.7652	5.7652	5.8042	5.8042	5.5373	5.5373	5.4327	5.4327	5.4868	5.4868
	0.01995	5.9282	6.2282	6.1003	6.1003	5.9524	5.9524	5.6612	5.6612	5.5743	5.5743	5.4421	5.4421	5.3991	5.3991	5.5171	5.5171		0.01995	5.9006	5.9006	5.9623	5.9623	5.6954	5.6954	5.6025	5.6025	5.4621	5.4621	5.326	5.326	5.3271	5.3271		0.01995	6.0433	6.0433	5.8801	5.8801	5.7529	5.7529	5.8127	5.8127	5.5224	5.5224	5.3792	5.3792	5.5345	5.5345
	0.02	5.9798	6.2798	6.0949	6.0949	5.9509	5.9509	5.7155	5.7155	5.5531	5.5531	5.379	5.379	5.3688	5.3688	5.4388	5.4388		0.02	5.8814	5.8814	5.9766	5.9766	5.6667	5.6667	5.5798	5.5798	5.4656	5.4656	5.3429	5.3429	5.3245	5.3245		0.02	6.11	6.11	5.865	5.865	5.7586	5.7586	5.8039	5.8039	5.5106	5.5106	5.438	5.438	5.5801	5.5801
	0.02005	5.996	6.296	6.0065	6.0065	5.9778	5.9778	5.7303	5.7303	5.5024	5.5024	5.398	5.398	5.3285	5.3285	5.4524	5.4524		0.02005	5.8877	5.8877	5.9823	5.9823	5.6087	5.6087	5.5308	5.5308	5.4441	5.4441	5.365	5.365	5.3448	5.3448		0.02005	6.0203	6.0203	5.9218	5.9218	5.7751	5.7751	5.8262	5.8262	5.5364	5.5364	5.4095	5.4095	5.6451	5.6451
	0.0201	5.9935	6.2935	5.907	5.907	5.9182	5.9182	5.7071	5.7071	5.4249	5.4249	5.4104	5.4104	5.3706	5.3706	5.3946	5.3946		0.0201	5.8606	5.8606	5.9271	5.9271	5.6706	5.6706	5.5307	5.5307	5.453	5.453	5.3882	5.3882	5.4305	5.4305		0.0201	5.9459	5.9459	5.9931	5.9931	5.8081	5.8081	5.769	5.769	5.5431	5.5431	5.3884	5.3884	5.5762	5.5762
	0.02015	5.8856	6.1856	5.8991	5.8991	5.9152	5.9152	5.7023	5.7023	5.467	5.467	5.4263	5.4263	5.364	5.364	5.3383	5.3383		0.02015	5.8658	5.8658	5.9036	5.9036	5.7752	5.7752	5.5603	5.5603	5.4549	5.4549	5.413	5.413	5.4581	5.4581		0.02015	5.9612	5.9612	5.9886	5.9886	5.7516	5.7516	5.7309	5.7309	5.5199	5.5199	5.4352	5.4352	5.5319	5.5319
	0.0202	5.8801	6.18	6.0132	6.0132	5.9078	5.9078	5.685	5.685	5.508	5.508	5.4127	5.4127	5.3566	5.3566	5.3362	5.3362		0.0202	5.85	5.85	5.8193	5.8193	5.8011	5.8011	5.5269	5.5269	5.4814	5.4814	5.3892	5.3892	5.4215	5.4215		0.0202	5.9635	5.9635	5.915	5.915	5.7263	5.7263	5.6905	5.6905	5.4864	5.4864	5.4436	5.4436	5.5467	5.5467
	0.02025	5.9369	6.2369	6.0023	6.0023	5.841	5.841	5.6825	5.6825	5.5407	5.5407	5.4155	5.4155	5.3874	5.3874	5.3823	5.3823		0.02025	5.9124	5.9124	5.8664	5.8664	5.7522	5.7522	5.5819	5.5819	5.4428	5.4428	5.3989	5.3989	5.3512	5.3512		0.02025	5.9206	5.9206	5.9096	5.9096	5.7833	5.7833	5.7768	5.7768	5.4483	5.4483	5.4194	5.4194	5.4887	5.4887
	0.0203	6.0171	6.3171	6.0449	6.0449	5.8109	5.8109	5.6694	5.6694	5.5366	5.5366	5.3606	5.3606	5.3608	5.3608	5.3865	5.3865		0.0203	5.8548	5.8548	5.931	5.931	5.7279	5.7279	5.6254	5.6254	5.3725	5.3725	5.425	5.425	5.3232	5.3232		0.0203	5.97	5.97	5.8706	5.8706	5.8283	5.8283	5.7546	5.7546	5.5143	5.5143	5.4519	5.4519	5.5288	5.5288
	0.02035	5.9898	6.2898	5.9593	5.9593	5.8112	5.8112	5.6959	5.6959	5.5553	5.5553	5.3384	5.3384	5.3164	5.3164	5.3756	5.3756		0.02035	5.8668	5.8668	5.8785	5.8785	5.7504	5.7504	5.6369	5.6369	5.3686	5.3686	5.364	5.364	5.3123	5.3123		0.02035	5.9736	5.9736	5.9049	5.9049	5.8436	5.8436	5.6564	5.6564	5.5995	5.5995	5.4614	5.4614	5.5581	5.5581
	0.0204	5.9784	6.2784	5.9894	5.9894	5.779	5.779	5.7361	5.7361	5.5707	5.5707	5.4007	5.4007	5.3102	5.3102	5.3562	5.3562		0.0204	5.9342	5.9342	5.9012	5.9012	5.7364	5.7364	5.6672	5.6672	5.3191	5.3191	5.3151	5.3151	5.3295	5.3295		0.0204	6.006	6.006	5.9455	5.9455	5.8432	5.8432	5.631	5.631	5.6303	5.6303	5.4443	5.4443	5.5489	5.5489
	0.02045	5.9436	6.2436	6.0266	6.0266	5.8799	5.8799	5.7081	5.7081	5.5443	5.5443	5.4861	5.4861	5.3842	5.3842	5.4211	5.4211		0.02045	5.932	5.932	5.9144	5.9144	5.7498	5.7498	5.6138	5.6138	5.3278	5.3278	5.3165	5.3165	5.3551	5.3551		0.02045	5.9804	5.9804	5.9844	5.9844	5.8109	5.8109	5.663	5.663	5.6148	5.6148	5.3473	5.3473	5.5758	5.5758
	0.0205	5.8744	6.1744	6.0455	6.0455	5.9084	5.9084	5.661	5.661	5.5011	5.5011	5.5094	5.5094	5.4467	5.4467	5.4916	5.4916		0.0205	5.8324	5.8324	5.8978	5.8978	5.734	5.734	5.5743	5.5743	5.3532	5.3532	5.3421	5.3421	5.3495	5.3495		0.0205	5.937	5.937	6.066	6.066	5.7647	5.7647	5.713	5.713	5.5544	5.5544	5.2456	5.2456	5.5401	5.5401
	0.02055	5.8812	6.1812	6.0723	6.0723	5.8992	5.8992	5.6678	5.6678	5.4075	5.4075	5.4972	5.4972	5.4445	5.4445	5.4277	5.4277		0.02055	5.6929	5.6929	5.8729	5.8729	5.7355	5.7355	5.5825	5.5825	5.3546	5.3546	5.4094	5.4094	5.3571	5.3571		0.02055	5.9586	5.9586	6.0565	6.0565	5.8289	5.8289	5.7581	5.7581	5.5261	5.5261	5.3191	5.3191	5.5474	5.5474
	0.0206	5.9669	6.2669	5.9777	5.9777	5.8344	5.8344	5.6691	5.6691	5.3987	5.3987	5.4478	5.4478	5.4029	5.4029	5.3884	5.3884		0.0206	5.734	5.734	5.8547	5.8547	5.7067	5.7067	5.5692	5.5692	5.3948	5.3948	5.4648	5.4648	5.3423	5.3423		0.0206	5.9815	5.9815	6.0012	6.0012	5.8386	5.8386	5.8575	5.8575	5.5624	5.5624	5.4113	5.4113	5.5578	5.5578
	0.02065	5.9562	6.2562	5.9983	5.9983	5.7726	5.7726	5.6465	5.6465	5.4901	5.4901	5.4179	5.4179	5.38	5.38	5.3574	5.3574		0.02065	5.8366	5.8366	5.856	5.856	5.7031	5.7031	5.5659	5.5659	5.4611	5.4611	5.4506	5.4506	5.3112	5.3112		0.02065	5.9843	5.9843	5.9759	5.9759	5.8294	5.8294	5.8352	5.8352	5.6357	5.6357	5.3712	5.3712	5.5447	5.5447
	0.0207	5.8911	6.1911	6.0545	6.0545	5.7869	5.7869	5.6507	5.6507	5.5038	5.5038	5.4434	5.4434	5.3997	5.3997	5.3937	5.3937		0.0207	5.8456	5.8456	5.8969	5.8969	5.6751	5.6751	5.5375	5.5375	5.4889	5.4889	5.4291	5.4291	5.2415	5.2415		0.0207	6.0232	6.0232	5.9451	5.9451	5.8244	5.8244	5.7811	5.7811	5.6596	5.6596	5.3595	5.3595	5.4799	5.4799
	0.02075	5.9634	6.2634	6.0876	6.0876	5.7206	5.7206	5.5928	5.5928	5.5457	5.5457	5.5303	5.5303	5.3524	5.3524	5.333	5.333		0.02075	5.7882	5.7882	5.891	5.891	5.6762	5.6762	5.5297	5.5297	5.5075	5.5075	5.4291	5.4291	5.2756	5.2756		0.02075	6.0237	6.0237	5.9699	5.9699	5.7953	5.7953	5.7375	5.7375	5.6007	5.6007	5.3316	5.3316	5.4418	5.4418
	0.0208	5.9594	6.2594	6.0116	6.0116	5.8371	5.8371	5.5844	5.5844	5.6277	5.6277	5.5441	5.5441	5.3972	5.3972	5.417	5.417		0.0208	5.7871	5.7871	5.9302	5.9302	5.7397	5.7397	5.5495	5.5495	5.4344	5.4344	5.3201	5.3201	5.3094	5.3094		0.0208	6.0661	6.0661	5.939	5.939	5.6894	5.6894	5.7181	5.7181	5.6039	5.6039	5.4034	5.4034	5.481	5.481
	0.02085	5.9281	6.2281	5.986	5.986	5.8439	5.8439	5.5878	5.5878	5.6377	5.6377	5.5215	5.5215	5.3558	5.3558	5.401	5.401		0.02085	5.7714	5.7714	5.9542	5.9542	5.7997	5.7997	5.6032	5.6032	5.4113	5.4113	5.3103	5.3103	5.3064	5.3064		0.02085	6.1109	6.1109	5.9907	5.9907	5.7027	5.7027	5.6192	5.6192	5.5795	5.5795	5.3314	5.3314	5.5749	5.5749
	0.0209	5.9077	6.2077	6.0711	6.0711	5.8548	5.8548	5.5765	5.5765	5.6291	5.6291	5.4036	5.4036	5.2933	5.2933	5.3457	5.3457		0.0209	5.7998	5.7998	5.9179	5.9179	5.7494	5.7494	5.6251	5.6251	5.3738	5.3738	5.2889	5.2889	5.283	5.283		0.0209	6.0806	6.0806	6.0658	6.0658	5.7571	5.7571	5.6167	5.6167	5.5954	5.5954	5.2742	5.2742	5.5843	5.5843
	0.02095	5.874	6.174	6.1658	6.1658	5.8636	5.8636	5.6691	5.6691	5.5123	5.5123	5.3023	5.3023	5.2528	5.2528	5.3369	5.3369		0.02095	5.8565	5.8565	5.8877	5.8877	5.72	5.72	5.5869	5.5869	5.3778	5.3778	5.332	5.332	5.3451	5.3451		0.02095	6.0022	6.0022	6.0475	6.0475	5.7273	5.7273	5.6537	5.6537	5.5549	5.5549	5.3297	5.3297	5.6256	5.6256
	0.021	5.8713	6.1713	6.1065	6.1065	5.8148	5.8148	5.6943	5.6943	5.4625	5.4625	5.3143	5.3143	5.2584	5.2584	5.3289	5.3289		0.021	5.923	5.923	5.8686	5.8686	5.7123	5.7123	5.5691	5.5691	5.4799	5.4799	5.3217	5.3217	5.389	5.389		0.021	5.9538	5.9538	6.0216	6.0216	5.7319	5.7319	5.641	5.641	5.5008	5.5008	5.3861	5.3861	5.6012	5.6012
	0.02105	5.8932	6.1932	6.1136	6.1136	5.8698	5.8698	5.6606	5.6606	5.4535	5.4535	5.4115	5.4115	5.3014	5.3014	5.3593	5.3593		0.02105	5.8656	5.8656	5.9237	5.9237	5.7313	5.7313	5.5876	5.5876	5.515	5.515	5.3345	5.3345	5.3033	5.3033		0.02105	5.8998	5.8998	6.0019	6.0019	5.6662	5.6662	5.7032	5.7032	5.5091	5.5091	5.3705	5.3705	5.5736	5.5736
	0.0211	5.9141	6.2141	6.1506	6.1506	5.9661	5.9661	5.6831	5.6831	5.4872	5.4872	5.4232	5.4232	5.3704	5.3704	5.3544	5.3544		0.0211	5.8268	5.8268	5.9461	5.9461	5.7472	5.7472	5.627	5.627	5.5174	5.5174	5.3069	5.3069	5.2763	5.2763		0.0211	5.8835	5.8835	5.942	5.942	5.6561	5.6561	5.6819	5.6819	5.4566	5.4566	5.4109	5.4109	5.5189	5.5189
	0.02115	5.9172	6.2172	6.067	6.067	5.9876	5.9876	5.7137	5.7137	5.6453	5.6453	5.4438	5.4438	5.3519	5.3519	5.4339	5.4339		0.02115	5.8152	5.8152	5.9728	5.9728	5.7448	5.7448	5.6368	5.6368	5.5189	5.5189	5.286	5.286	5.298	5.298		0.02115	5.9981	5.9981	5.9434	5.9434	5.7838	5.7838	5.7141	5.7141	5.5019	5.5019	5.4505	5.4505	5.543	5.543
	0.0212	5.9998	6.2998	5.9807	5.9807	5.9089	5.9089	5.7054	5.7054	5.6383	5.6383	5.4959	5.4959	5.2971	5.2971	5.4732	5.4732		0.0212	5.88	5.88	5.9687	5.9687	5.7667	5.7667	5.6545	5.6545	5.5007	5.5007	5.3151	5.3151	5.2966	5.2966		0.0212	6.0258	6.0258	5.9804	5.9804	5.7992	5.7992	5.7628	5.7628	5.5243	5.5243	5.4363	5.4363	5.5527	5.5527
	0.02125	5.9801	6.2801	5.9412	5.9412	5.9184	5.9184	5.6902	5.6902	5.5202	5.5202	5.4736	5.4736	5.3239	5.3239	5.4531	5.4531		0.02125	5.8366	5.8366	5.9887	5.9887	5.8337	5.8337	5.6362	5.6362	5.4687	5.4687	5.2976	5.2976	5.3591	5.3591		0.02125	5.9946	5.9946	6.0093	6.0093	5.8711	5.8711	5.6833	5.6833	5.4824	5.4824	5.4279	5.4279	5.531	5.531
	0.0213	5.9036	6.2036	5.9914	5.9914	5.9084	5.9084	5.7596	5.7596	5.5163	5.5163	5.4952	5.4952	5.41	5.41	5.4812	5.4812		0.0213	5.8165	5.8165	5.9736	5.9736	5.8379	5.8379	5.6351	5.6351	5.445	5.445	5.3459	5.3459	5.4038	5.4038		0.0213	5.9837	5.9837	6.034	6.034	5.8272	5.8272	5.6507	5.6507	5.5124	5.5124	5.3994	5.3994	5.4863	5.4863
	0.02135	5.9017	6.2017	6.0565	6.0565	5.8794	5.8794	5.7575	5.7575	5.6079	5.6079	5.4964	5.4964	5.4074	5.4074	5.4924	5.4924		0.02135	5.8911	5.8911	5.9577	5.9577	5.7722	5.7722	5.6619	5.6619	5.4559	5.4559	5.4248	5.4248	5.3174	5.3174		0.02135	5.9234	5.9234	5.9462	5.9462	5.8241	5.8241	5.6826	5.6826	5.4826	5.4826	5.3936	5.3936	5.516	5.516
	0.0214	5.9021	6.2021	6.0724	6.0724	5.8571	5.8571	5.6456	5.6456	5.5639	5.5639	5.4973	5.4973	5.3767	5.3767	5.4317	5.4317		0.0214	5.8836	5.8836	5.9391	5.9391	5.7393	5.7393	5.6983	5.6983	5.4758	5.4758	5.4074	5.4074	5.2884	5.2884		0.0214	5.8855	5.8855	5.9699	5.9699	5.8333	5.8333	5.639	5.639	5.5143	5.5143	5.3625	5.3625	5.49	5.49
	0.02145	5.9969	6.2969	5.9929	5.9929	5.8946	5.8946	5.5909	5.5909	5.5515	5.5515	5.526	5.526	5.4164	5.4164	5.3879	5.3879		0.02145	5.8938	5.8938	5.9339	5.9339	5.7077	5.7077	5.6474	5.6474	5.4501	5.4501	5.3809	5.3809	5.2704	5.2704		0.02145	5.9082	5.9082	5.9627	5.9627	5.8411	5.8411	5.7127	5.7127	5.5017	5.5017	5.3579	5.3579	5.5304	5.5304
	0.0215	6.0119	6.3119	5.9588	5.9588	5.9051	5.9051	5.5255	5.5255	5.4781	5.4781	5.4339	5.4339	5.4883	5.4883	5.3928	5.3928		0.0215	5.8404	5.8404	5.9171	5.9171	5.6708	5.6708	5.6412	5.6412	5.4471	5.4471	5.3496	5.3496	5.309	5.309		0.0215	5.9783	5.9783	5.9794	5.9794	5.7856	5.7856	5.8651	5.8651	5.5082	5.5082	5.3243	5.3243	5.5395	5.5395
	0.02155	5.9891	6.2891	5.924	5.924	5.9393	5.9393	5.5771	5.5771	5.4762	5.4762	5.4241	5.4241	5.437	5.437	5.3855	5.3855		0.02155	5.785	5.785	5.9285	5.9285	5.6307	5.6307	5.6852	5.6852	5.4643	5.4643	5.3544	5.3544	5.315	5.315		0.02155	6.0037	6.0037	5.9222	5.9222	5.7278	5.7278	5.9099	5.9099	5.4841	5.4841	5.3653	5.3653	5.4942	5.4942
	0.0216	5.9364	6.2364	5.9364	5.9364	5.8712	5.8712	5.6876	5.6876	5.4554	5.4554	5.4684	5.4684	5.4454	5.4454	5.4121	5.4121		0.0216	5.7698	5.7698	5.8721	5.8721	5.6723	5.6723	5.7043	5.7043	5.4679	5.4679	5.3894	5.3894	5.377	5.377		0.0216	5.9311	5.9311	5.8768	5.8768	5.6591	5.6591	5.8346	5.8346	5.4102	5.4102	5.3305	5.3305	5.5289	5.5289
	0.02165	5.968	6.268	5.9695	5.9695	5.8237	5.8237	5.6733	5.6733	5.4954	5.4954	5.4809	5.4809	5.4747	5.4747	5.4151	5.4151		0.02165	5.865	5.865	5.8833	5.8833	5.7042	5.7042	5.6234	5.6234	5.3831	5.3831	5.3854	5.3854	5.3575	5.3575		0.02165	5.9195	5.9195	5.9187	5.9187	5.6797	5.6797	5.7111	5.7111	5.501	5.501	5.3172	5.3172	5.5368	5.5368
	0.0217	5.9509	6.2509	6.0684	6.0684	5.8882	5.8882	5.7012	5.7012	5.5092	5.5092	5.4711	5.4711	5.4714	5.4714	5.3935	5.3935		0.0217	5.939	5.939	5.9355	5.9355	5.7043	5.7043	5.5858	5.5858	5.3956	5.3956	5.4003	5.4003	5.3201	5.3201		0.0217	5.9197	5.9197	5.8834	5.8834	5.7504	5.7504	5.8052	5.8052	5.6101	5.6101	5.3016	5.3016	5.5659	5.5659
	0.02175	5.902	6.202	6.0525	6.0525	5.925	5.925	5.6722	5.6722	5.5379	5.5379	5.4662	5.4662	5.4794	5.4794	5.3984	5.3984		0.02175	5.8662	5.8662	5.9152	5.9152	5.7185	5.7185	5.6474	5.6474	5.4192	5.4192	5.29	5.29	5.2939	5.2939		0.02175	5.869	5.869	5.8759	5.8759	5.7293	5.7293	5.8101	5.8101	5.6361	5.6361	5.2882	5.2882	5.5622	5.5622
	0.0218	5.891	6.191	6.0546	6.0546	5.9019	5.9019	5.6066	5.6066	5.526	5.526	5.4516	5.4516	5.5141	5.5141	5.3648	5.3648		0.0218	5.8172	5.8172	5.9175	5.9175	5.7242	5.7242	5.6473	5.6473	5.3751	5.3751	5.268	5.268	5.346	5.346		0.0218	5.8667	5.8667	5.9181	5.9181	5.7107	5.7107	5.7732	5.7732	5.5226	5.5226	5.2765	5.2765	5.5769	5.5769
	0.02185	5.916	6.216	6.0158	6.0158	5.9475	5.9475	5.6038	5.6038	5.5252	5.5252	5.4315	5.4315	5.4833	5.4833	5.443	5.443		0.02185	5.834	5.834	5.9493	5.9493	5.7391	5.7391	5.6262	5.6262	5.4268	5.4268	5.2939	5.2939	5.3978	5.3978		0.02185	5.8825	5.8825	5.9704	5.9704	5.7391	5.7391	5.7723	5.7723	5.5184	5.5184	5.4412	5.4412	5.6094	5.6094
	0.0219	5.9365	6.2365	5.9686	5.9686	5.9332	5.9332	5.6512	5.6512	5.5499	5.5499	5.4677	5.4677	5.4128	5.4128	5.4334	5.4334		0.0219	5.8339	5.8339	5.9494	5.9494	5.7451	5.7451	5.5778	5.5778	5.4787	5.4787	5.2739	5.2739	5.348	5.348		0.0219	5.962	5.962	5.9672	5.9672	5.7758	5.7758	5.8137	5.8137	5.5894	5.5894	5.5265	5.5265	5.5945	5.5945
	0.02195	5.899	6.199	5.9796	5.9796	5.9292	5.9292	5.6178	5.6178	5.6248	5.6248	5.4443	5.4443	5.3492	5.3492	5.416	5.416		0.02195	5.8394	5.8394	5.94	5.94	5.7688	5.7688	5.5117	5.5117	5.5205	5.5205	5.2477	5.2477	5.2698	5.2698		0.02195	5.9966	5.9966	5.9903	5.9903	5.7614	5.7614	5.774	5.774	5.5709	5.5709	5.4728	5.4728	5.6352	5.6352
	0.022	5.8851	6.1851	6.0085	6.0085	5.8423	5.8423	5.6424	5.6424	5.5828	5.5828	5.4297	5.4297	5.379	5.379	5.4027	5.4027		0.022	5.8405	5.8405	5.9686	5.9686	5.7924	5.7924	5.4888	5.4888	5.4437	5.4437	5.2978	5.2978	5.2235	5.2235		0.022	5.9323	5.9323	5.9933	5.9933	5.7471	5.7471	5.8451	5.8451	5.5565	5.5565	5.4175	5.4175	5.5994	5.5994
	0.02205	5.8867	6.1867	6.122	6.122	5.78	5.78	5.7013	5.7013	5.4981	5.4981	5.4569	5.4569	5.3886	5.3886	5.3677	5.3677		0.02205	5.8411	5.8411	5.9652	5.9652	5.7876	5.7876	5.5125	5.5125	5.4177	5.4177	5.35	5.35	5.2345	5.2345		0.02205	5.9184	5.9184	6.0172	6.0172	5.7416	5.7416	5.8447	5.8447	5.5429	5.5429	5.332	5.332	5.5553	5.5553
	0.0221	5.8451	6.1451	6.0836	6.0836	5.8464	5.8464	5.6963	5.6963	5.4933	5.4933	5.437	5.437	5.3902	5.3902	5.3675	5.3675		0.0221	5.8455	5.8455	5.9222	5.9222	5.7457	5.7457	5.5808	5.5808	5.4506	5.4506	5.3709	5.3709	5.2161	5.2161		0.0221	6.0171	6.0171	6.0125	6.0125	5.7924	5.7924	5.7238	5.7238	5.502	5.502	5.3801	5.3801	5.6013	5.6013
	0.02215	5.8853	6.1853	6.0347	6.0347	5.8697	5.8697	5.6441	5.6441	5.5248	5.5248	5.4151	5.4151	5.4131	5.4131	5.3755	5.3755		0.02215	5.8704	5.8704	5.9076	5.9076	5.7822	5.7822	5.5922	5.5922	5.5049	5.5049	5.3604	5.3604	5.2375	5.2375		0.02215	5.9937	5.9937	5.9971	5.9971	5.8274	5.8274	5.6462	5.6462	5.5413	5.5413	5.4105	5.4105	5.5988	5.5988
	0.0222	5.8302	6.1302	6.0067	6.0067	5.8772	5.8772	5.7273	5.7273	5.5302	5.5302	5.4221	5.4221	5.3673	5.3673	5.4488	5.4488		0.0222	5.8405	5.8405	5.8728	5.8728	5.7895	5.7895	5.5388	5.5388	5.5049	5.5049	5.3454	5.3454	5.223	5.223		0.0222	6.0199	6.0199	5.9613	5.9613	5.7811	5.7811	5.6849	5.6849	5.5976	5.5976	5.3666	5.3666	5.5129	5.5129
	0.02225	5.8587	6.1587	6.035	6.035	5.8322	5.8322	5.7665	5.7665	5.5438	5.5438	5.3653	5.3653	5.3342	5.3342	5.4311	5.4311		0.02225	5.8163	5.8163	5.882	5.882	5.8175	5.8175	5.5634	5.5634	5.4053	5.4053	5.3828	5.3828	5.2621	5.2621		0.02225	5.9971	5.9971	5.9562	5.9562	5.7897	5.7897	5.706	5.706	5.5218	5.5218	5.3351	5.3351	5.5395	5.5395
	0.0223	5.8864	6.1863	6.0196	6.0196	5.7933	5.7933	5.6987	5.6987	5.5108	5.5108	5.3176	5.3176	5.39	5.39	5.3936	5.3936		0.0223	5.8263	5.8263	5.887	5.887	5.7687	5.7687	5.5776	5.5776	5.3378	5.3378	5.3952	5.3952	5.3057	5.3057		0.0223	5.9879	5.9879	5.9521	5.9521	5.7556	5.7556	5.7005	5.7005	5.6123	5.6123	5.3997	5.3997	5.525	5.525
	0.02235	5.8966	6.1966	5.9884	5.9884	5.8351	5.8351	5.6761	5.6761	5.4764	5.4764	5.3703	5.3703	5.4235	5.4235	5.3932	5.3932		0.02235	5.8245	5.8245	5.8318	5.8318	5.6715	5.6715	5.6228	5.6228	5.3828	5.3828	5.3339	5.3339	5.3091	5.3091		0.02235	5.9775	5.9775	5.9542	5.9542	5.7228	5.7228	5.6299	5.6299	5.5702	5.5702	5.4169	5.4169	5.4715	5.4715
	0.0224	5.9708	6.2708	6.0368	6.0368	5.8405	5.8405	5.7714	5.7714	5.5016	5.5016	5.3951	5.3951	5.4945	5.4945	5.3798	5.3798		0.0224	5.7166	5.7166	5.8161	5.8161	5.6088	5.6088	5.533	5.533	5.4072	5.4072	5.2545	5.2545	5.2846	5.2846		0.0224	5.9821	5.9821	6.0309	6.0309	5.7413	5.7413	5.5903	5.5903	5.4853	5.4853	5.3605	5.3605	5.4425	5.4425
	0.02245	6.0585	6.3585	6.0223	6.0223	5.7711	5.7711	5.8015	5.8015	5.5444	5.5444	5.3776	5.3776	5.4693	5.4693	5.4165	5.4165		0.02245	5.7077	5.7077	5.8448	5.8448	5.6795	5.6795	5.5422	5.5422	5.433	5.433	5.3041	5.3041	5.2555	5.2555		0.02245	5.9984	5.9984	6.0072	6.0072	5.7578	5.7578	5.6231	5.6231	5.4637	5.4637	5.3423	5.3423	5.4962	5.4962
	0.0225	6.0831	6.3831	5.9942	5.9942	5.7938	5.7938	5.6599	5.6599	5.5686	5.5686	5.3994	5.3994	5.4406	5.4406	5.3882	5.3882		0.0225	5.7624	5.7624	5.8898	5.8898	5.7309	5.7309	5.5711	5.5711	5.429	5.429	5.3445	5.3445	5.2736	5.2736		0.0225	5.9903	5.9903	6.0258	6.0258	5.7918	5.7918	5.695	5.695	5.4902	5.4902	5.3715	5.3715	5.5792	5.5792
	0.02255	6.0015	6.3015	6.0333	6.0333	5.8433	5.8433	5.5985	5.5985	5.4741	5.4741	5.4697	5.4697	5.4385	5.4385	5.2973	5.2973		0.02255	5.7917	5.7917	5.9287	5.9287	5.7367	5.7367	5.6004	5.6004	5.3953	5.3953	5.3475	5.3475	5.3542	5.3542		0.02255	5.9619	5.9619	6.0044	6.0044	5.8044	5.8044	5.7411	5.7411	5.4572	5.4572	5.3715	5.3715	5.6307	5.6307
	0.0226	5.9714	6.2714	6.0327	6.0327	5.8616	5.8616	5.5975	5.5975	5.4085	5.4085	5.48	5.48	5.4286	5.4286	5.283	5.283		0.0226	5.7736	5.7736	5.94	5.94	5.7287	5.7287	5.6435	5.6435	5.3715	5.3715	5.3223	5.3223	5.4072	5.4072		0.0226	5.9369	5.9369	5.9582	5.9582	5.758	5.758	5.738	5.738	5.4637	5.4637	5.4096	5.4096	5.5868	5.5868
	0.02265	5.9149	6.2149	6.0648	6.0648	5.7711	5.7711	5.6452	5.6452	5.4296	5.4296	5.441	5.441	5.4501	5.4501	5.3668	5.3668		0.02265	5.7394	5.7394	5.9506	5.9506	5.7805	5.7805	5.606	5.606	5.4018	5.4018	5.2786	5.2786	5.298	5.298		0.02265	5.8817	5.8817	5.9348	5.9348	5.7044	5.7044	5.6832	5.6832	5.4898	5.4898	5.4507	5.4507	5.5861	5.5861
	0.0227	5.8901	6.1901	6.0392	6.0392	5.7488	5.7488	5.6171	5.6171	5.4551	5.4551	5.4836	5.4836	5.4476	5.4476	5.368	5.368		0.0227	5.7448	5.7448	5.9482	5.9482	5.7725	5.7725	5.6104	5.6104	5.4133	5.4133	5.318	5.318	5.2392	5.2392		0.0227	5.9599	5.9599	5.9819	5.9819	5.7108	5.7108	5.6505	5.6505	5.5849	5.5849	5.4003	5.4003	5.5884	5.5884
	0.02275	5.9392	6.2392	6.0024	6.0024	5.6879	5.6879	5.6216	5.6216	5.4509	5.4509	5.4973	5.4973	5.3786	5.3786	5.3983	5.3983		0.02275	5.8128	5.8128	5.9261	5.9261	5.761	5.761	5.6224	5.6224	5.3783	5.3783	5.3667	5.3667	5.2889	5.2889		0.02275	6.0423	6.0423	6.0518	6.0518	5.7687	5.7687	5.6879	5.6879	5.6369	5.6369	5.4186	5.4186	5.5279	5.5279
	0.0228	5.9798	6.2798	6.042	6.042	5.7807	5.7807	5.6246	5.6246	5.4695	5.4695	5.4363	5.4363	5.3429	5.3429	5.3712	5.3712		0.0228	5.8699	5.8699	6.0089	6.0089	5.8071	5.8071	5.6313	5.6313	5.3636	5.3636	5.3204	5.3204	5.2729	5.2729		0.0228	6.0381	6.0381	6.0471	6.0471	5.7371	5.7371	5.7831	5.7831	5.5713	5.5713	5.4352	5.4352	5.4629	5.4629
	0.02285	5.9348	6.2348	6.046	6.046	5.8787	5.8787	5.6573	5.6573	5.4843	5.4843	5.4121	5.4121	5.3846	5.3846	5.3233	5.3233		0.02285	5.7581	5.7581	5.9579	5.9579	5.8233	5.8233	5.6388	5.6388	5.4299	5.4299	5.2819	5.2819	5.2833	5.2833		0.02285	5.9594	5.9594	5.9941	5.9941	5.7638	5.7638	5.8137	5.8137	5.4995	5.4995	5.4018	5.4018	5.4828	5.4828
	0.0229	5.882	6.182	6.1052	6.1052	5.8456	5.8456	5.6803	5.6803	5.5314	5.5314	5.4076	5.4076	5.4197	5.4197	5.3117	5.3117		0.0229	5.7401	5.7401	5.9286	5.9286	5.8141	5.8141	5.6269	5.6269	5.4406	5.4406	5.3055	5.3055	5.3211	5.3211		0.0229	5.9457	5.9457	5.9328	5.9328	5.8231	5.8231	5.8552	5.8552	5.4918	5.4918	5.4222	5.4222	5.4868	5.4868
	0.02295	5.8977	6.1977	6.0858	6.0858	5.911	5.911	5.6804	5.6804	5.4594	5.4594	5.4053	5.4053	5.4722	5.4722	5.3322	5.3322		0.02295	5.7689	5.7689	5.9299	5.9299	5.838	5.838	5.5752	5.5752	5.462	5.462	5.3426	5.3426	5.3905	5.3905		0.02295	5.9803	5.9803	5.9889	5.9889	5.8182	5.8182	5.8787	5.8787	5.4694	5.4694	5.3773	5.3773	5.4915	5.4915
	0.023	5.9848	6.2848	6.0403	6.0403	5.9371	5.9371	5.7053	5.7053	5.4613	5.4613	5.416	5.416	5.4268	5.4268	5.3996	5.3996		0.023	5.8253	5.8253	5.9175	5.9175	5.8203	5.8203	5.623	5.623	5.4756	5.4756	5.3621	5.3621	5.4153	5.4153		0.023	6.009	6.009	5.9213	5.9213	5.7749	5.7749	5.8545	5.8545	5.5273	5.5273	5.3523	5.3523	5.5015	5.5015
	0.02305	5.923	6.223	6.0498	6.0498	5.8662	5.8662	5.7023	5.7023	5.4869	5.4869	5.4539	5.4539	5.3203	5.3203	5.3721	5.3721		0.02305	5.8544	5.8544	5.8417	5.8417	5.7748	5.7748	5.6158	5.6158	5.4555	5.4555	5.338	5.338	5.3397	5.3397		0.02305	6.0008	6.0008	5.8647	5.8647	5.7625	5.7625	5.8282	5.8282	5.5645	5.5645	5.3145	5.3145	5.592	5.592
	0.0231	5.9252	6.2252	5.9894	5.9894	5.8614	5.8614	5.7084	5.7084	5.543	5.543	5.4727	5.4727	5.3155	5.3155	5.3074	5.3074		0.0231	5.8727	5.8727	5.86	5.86	5.6933	5.6933	5.6297	5.6297	5.3937	5.3937	5.4057	5.4057	5.3225	5.3225		0.0231	5.9414	5.9414	5.8829	5.8829	5.7645	5.7645	5.7629	5.7629	5.5643	5.5643	5.2596	5.2596	5.594	5.594
	0.02315	5.9321	6.2321	5.9794	5.9794	5.8825	5.8825	5.676	5.676	5.5762	5.5762	5.4813	5.4813	5.4411	5.4411	5.3404	5.3404		0.02315	5.8449	5.8449	5.8808	5.8808	5.6752	5.6752	5.6024	5.6024	5.3888	5.3888	5.4127	5.4127	5.3472	5.3472		0.02315	5.9077	5.9077	5.9524	5.9524	5.8073	5.8073	5.7068	5.7068	5.5446	5.5446	5.317	5.317	5.59	5.59
	0.0232	5.9011	6.2011	5.9855	5.9855	5.8676	5.8676	5.5784	5.5784	5.5936	5.5936	5.4737	5.4737	5.4446	5.4446	5.287	5.287		0.0232	5.902	5.902	5.9938	5.9938	5.6579	5.6579	5.5853	5.5853	5.4183	5.4183	5.4077	5.4077	5.3539	5.3539		0.0232	5.9275	5.9275	6.0173	6.0173	5.8433	5.8433	5.7818	5.7818	5.5416	5.5416	5.339	5.339	5.5142	5.5142
	0.02325	5.9376	6.2376	6.0068	6.0068	5.8789	5.8789	5.6061	5.6061	5.5531	5.5531	5.4259	5.4259	5.4133	5.4133	5.2343	5.2343		0.02325	5.8385	5.8385	6.0061	6.0061	5.6864	5.6864	5.5705	5.5705	5.4431	5.4431	5.3847	5.3847	5.2867	5.2867		0.02325	5.9592	5.9592	5.9564	5.9564	5.8157	5.8157	5.7554	5.7554	5.5559	5.5559	5.3468	5.3468	5.5023	5.5023
	0.0233	5.885	6.185	6.0251	6.0251	5.8372	5.8372	5.7212	5.7212	5.546	5.546	5.5006	5.5006	5.3887	5.3887	5.3598	5.3598		0.0233	5.7969	5.7969	5.9468	5.9468	5.7232	5.7232	5.5858	5.5858	5.3949	5.3949	5.358	5.358	5.1656	5.1656		0.0233	5.9868	5.9868	5.8839	5.8839	5.7472	5.7472	5.7384	5.7384	5.6246	5.6246	5.3476	5.3476	5.5618	5.5618
	0.02335	5.8506	6.1506	6.0131	6.0131	5.8121	5.8121	5.7273	5.7273	5.5958	5.5958	5.4926	5.4926	5.3897	5.3897	5.4624	5.4624		0.02335	5.8498	5.8498	5.8978	5.8978	5.6609	5.6609	5.5474	5.5474	5.4232	5.4232	5.3899	5.3899	5.1405	5.1405		0.02335	5.9609	5.9609	5.8891	5.8891	5.7277	5.7277	5.7243	5.7243	5.5861	5.5861	5.3325	5.3325	5.5363	5.5363
	0.0234	5.9449	6.2449	6.0637	6.0637	5.8077	5.8077	5.6607	5.6607	5.5576	5.5576	5.4584	5.4584	5.4634	5.4634	5.5274	5.5274		0.0234	5.794	5.794	5.9232	5.9232	5.6507	5.6507	5.507	5.507	5.4408	5.4408	5.3897	5.3897	5.2952	5.2952		0.0234	5.942	5.942	5.9436	5.9436	5.8233	5.8233	5.649	5.649	5.5382	5.5382	5.33	5.33	5.5273	5.5273
	0.02345	5.8864	6.1864	6.0494	6.0494	5.8578	5.8578	5.5881	5.5881	5.512	5.512	5.4471	5.4471	5.4267	5.4267	5.4049	5.4049		0.02345	5.824	5.824	5.8679	5.8679	5.6863	5.6863	5.5398	5.5398	5.3968	5.3968	5.3817	5.3817	5.347	5.347		0.02345	5.9032	5.9032	6.0206	6.0206	5.793	5.793	5.6525	5.6525	5.5908	5.5908	5.3838	5.3838	5.5146	5.5146
	0.0235	5.9047	6.2047	6.0091	6.0091	5.8312	5.8312	5.5414	5.5414	5.5827	5.5827	5.4534	5.4534	5.3816	5.3816	5.2909	5.2909		0.0235	5.9316	5.9316	5.8238	5.8238	5.6678	5.6678	5.5726	5.5726	5.3635	5.3635	5.3633	5.3633	5.3772	5.3772		0.0235	5.9908	5.9908	6.0172	6.0172	5.7701	5.7701	5.7312	5.7312	5.5424	5.5424	5.4393	5.4393	5.4837	5.4837
	0.02355	5.8856	6.1856	6.0122	6.0122	5.8191	5.8191	5.5704	5.5704	5.5921	5.5921	5.424	5.424	5.3962	5.3962	5.294	5.294		0.02355	5.8989	5.8989	5.8749	5.8749	5.6276	5.6276	5.5997	5.5997	5.4514	5.4514	5.3213	5.3213	5.3507	5.3507		0.02355	6.0603	6.0603	5.9148	5.9148	5.7422	5.7422	5.7357	5.7357	5.5381	5.5381	5.4083	5.4083	5.4279	5.4279
	0.0236	5.8459	6.1459	5.9661	5.9661	5.7881	5.7881	5.6143	5.6143	5.6121	5.6121	5.3947	5.3947	5.482	5.482	5.3271	5.3271		0.0236	5.8361	5.8361	5.9095	5.9095	5.6367	5.6367	5.5199	5.5199	5.521	5.521	5.3139	5.3139	5.3392	5.3392		0.0236	6.1138	6.1138	5.9089	5.9089	5.7006	5.7006	5.6706	5.6706	5.4811	5.4811	5.3969	5.3969	5.4564	5.4564
	0.02365	5.8353	6.1353	6.0005	6.0005	5.7977	5.7977	5.6321	5.6321	5.5293	5.5293	5.3394	5.3394	5.4344	5.4344	5.3289	5.3289		0.02365	5.8333	5.8333	5.8639	5.8639	5.709	5.709	5.5325	5.5325	5.4578	5.4578	5.3014	5.3014	5.3253	5.3253		0.02365	6.034	6.034	6.0026	6.0026	5.7083	5.7083	5.7175	5.7175	5.5539	5.5539	5.3342	5.3342	5.4901	5.4901
	0.0237	5.8703	6.1702	6.0392	6.0392	5.8231	5.8231	5.6413	5.6413	5.4912	5.4912	5.4106	5.4106	5.416	5.416	5.3861	5.3861		0.0237	5.8781	5.8781	5.8905	5.8905	5.7309	5.7309	5.5088	5.5088	5.3949	5.3949	5.3186	5.3186	5.3133	5.3133		0.0237	5.9742	5.9742	6.1239	6.1239	5.7383	5.7383	5.7358	5.7358	5.5491	5.5491	5.3757	5.3757	5.4297	5.4297
	0.02375	5.8733	6.1733	6.1102	6.1102	5.8415	5.8415	5.6232	5.6232	5.5003	5.5003	5.4274	5.4274	5.3264	5.3264	5.358	5.358		0.02375	5.9312	5.9312	5.8799	5.8799	5.7674	5.7674	5.5116	5.5116	5.4029	5.4029	5.3547	5.3547	5.2729	5.2729		0.02375	6.0162	6.0162	6.1057	6.1057	5.7563	5.7563	5.7111	5.7111	5.5295	5.5295	5.3826	5.3826	5.4853	5.4853
	0.0238	5.8872	6.1872	6.1318	6.1318	5.8827	5.8827	5.6897	5.6897	5.5455	5.5455	5.4345	5.4345	5.3769	5.3769	5.3569	5.3569		0.0238	5.9454	5.9454	5.8816	5.8816	5.8358	5.8358	5.4725	5.4725	5.4914	5.4914	5.3143	5.3143	5.2335	5.2335		0.0238	5.9534	5.9534	6.0617	6.0617	5.75	5.75	5.6885	5.6885	5.4369	5.4369	5.395	5.395	5.5667	5.5667
	0.02385	5.8871	6.1871	6.0938	6.0938	5.9023	5.9023	5.7239	5.7239	5.5341	5.5341	5.4179	5.4179	5.4103	5.4103	5.2828	5.2828		0.02385	5.8743	5.8743	5.8831	5.8831	5.8672	5.8672	5.5297	5.5297	5.4922	5.4922	5.3209	5.3209	5.3385	5.3385		0.02385	6.0014	6.0014	6.0023	6.0023	5.747	5.747	5.7269	5.7269	5.4586	5.4586	5.325	5.325	5.4997	5.4997
	0.0239	6.0141	6.3141	6.1069	6.1069	5.8437	5.8437	5.6828	5.6828	5.4887	5.4887	5.4462	5.4462	5.4338	5.4338	5.2552	5.2552		0.0239	5.8645	5.8645	5.8818	5.8818	5.8407	5.8407	5.5724	5.5724	5.4804	5.4804	5.3378	5.3378	5.3466	5.3466		0.0239	5.9955	5.9955	5.9307	5.9307	5.753	5.753	5.7397	5.7397	5.4974	5.4974	5.3327	5.3327	5.5221	5.5221
	0.02395	6.0396	6.3396	6.084	6.084	5.8281	5.8281	5.6476	5.6476	5.5163	5.5163	5.482	5.482	5.4427	5.4427	5.3426	5.3426		0.02395	5.8551	5.8551	5.8828	5.8828	5.7994	5.7994	5.5882	5.5882	5.4143	5.4143	5.3017	5.3017	5.3265	5.3265		0.02395	5.9855	5.9855	5.9456	5.9456	5.7647	5.7647	5.672	5.672	5.4584	5.4584	5.3787	5.3787	5.5697	5.5697
	0.024	5.9754	6.2754	6.0383	6.0383	5.8605	5.8605	5.6525	5.6525	5.4691	5.4691	5.5238	5.5238	5.4346	5.4346	5.3163	5.3163		0.024	5.8115	5.8115	5.8893	5.8893	5.7577	5.7577	5.5145	5.5145	5.4583	5.4583	5.3102	5.3102	5.3471	5.3471		0.024	6.0467	6.0467	5.9662	5.9662	5.7837	5.7837	5.647	5.647	5.4416	5.4416	5.3946	5.3946	5.5079	5.5079
	0.02405	5.9749	6.2749	5.9535	5.9535	5.8468	5.8468	5.6854	5.6854	5.4967	5.4967	5.5639	5.5639	5.4344	5.4344	5.3435	5.3435		0.02405	5.8365	5.8365	5.8956	5.8956	5.7327	5.7327	5.4819	5.4819	5.4569	5.4569	5.303	5.303	5.4037	5.4037		0.02405	6.0438	6.0438	5.947	5.947	5.791	5.791	5.6666	5.6666	5.4239	5.4239	5.331	5.331	5.4551	5.4551
	0.0241	5.9642	6.2642	6.036	6.036	5.8312	5.8312	5.6922	5.6922	5.5674	5.5674	5.5479	5.5479	5.4301	5.4301	5.3115	5.3115		0.0241	5.8722	5.8722	5.9238	5.9238	5.7406	5.7406	5.5524	5.5524	5.4801	5.4801	5.3742	5.3742	5.3842	5.3842		0.0241	6.044	6.044	5.9663	5.9663	5.7902	5.7902	5.6427	5.6427	5.4335	5.4335	5.3398	5.3398	5.4637	5.4637
	0.02415	5.9342	6.2342	6.0954	6.0954	5.8597	5.8597	5.6564	5.6564	5.6336	5.6336	5.5069	5.5069	5.4195	5.4195	5.3547	5.3547		0.02415	5.9061	5.9061	5.9288	5.9288	5.7194	5.7194	5.532	5.532	5.4729	5.4729	5.3863	5.3863	5.3	5.3		0.02415	6.046	6.046	5.9997	5.9997	5.8216	5.8216	5.7002	5.7002	5.5227	5.5227	5.4194	5.4194	5.4531	5.4531
	0.0242	5.8868	6.1868	6.0991	6.0991	5.9113	5.9113	5.6744	5.6744	5.6258	5.6258	5.4712	5.4712	5.3876	5.3876	5.3795	5.3795		0.0242	5.9089	5.9089	5.9273	5.9273	5.7737	5.7737	5.5534	5.5534	5.3979	5.3979	5.4287	5.4287	5.224	5.224		0.0242	6.0608	6.0608	6.0162	6.0162	5.8615	5.8615	5.6985	5.6985	5.5368	5.5368	5.4218	5.4218	5.5289	5.5289
	0.02425	5.913	6.213	6.0294	6.0294	5.844	5.844	5.6526	5.6526	5.572	5.572	5.4876	5.4876	5.3568	5.3568	5.3861	5.3861		0.02425	5.8337	5.8337	5.8626	5.8626	5.8003	5.8003	5.5897	5.5897	5.462	5.462	5.4365	5.4365	5.261	5.261		0.02425	6.0336	6.0336	6.0718	6.0718	5.8005	5.8005	5.7002	5.7002	5.4727	5.4727	5.3425	5.3425	5.5827	5.5827
	0.0243	5.9575	6.2575	6.0168	6.0168	5.8604	5.8604	5.6848	5.6848	5.5145	5.5145	5.4531	5.4531	5.37	5.37	5.3632	5.3632		0.0243	5.8265	5.8265	5.8047	5.8047	5.7828	5.7828	5.5894	5.5894	5.501	5.501	5.4303	5.4303	5.2842	5.2842		0.0243	6.021	6.021	6.1428	6.1428	5.7189	5.7189	5.7331	5.7331	5.4926	5.4926	5.3335	5.3335	5.6205	5.6205
	0.02435	5.9847	6.2847	6.0876	6.0876	5.8551	5.8551	5.6945	5.6945	5.4643	5.4643	5.4432	5.4432	5.3865	5.3865	5.3302	5.3302		0.02435	5.8141	5.8141	5.8426	5.8426	5.7484	5.7484	5.6535	5.6535	5.5031	5.5031	5.4033	5.4033	5.2767	5.2767		0.02435	6.0211	6.0211	6.0388	6.0388	5.6742	5.6742	5.715	5.715	5.5217	5.5217	5.3736	5.3736	5.597	5.597
	0.0244	5.9261	6.2261	6.1298	6.1298	5.7825	5.7825	5.7248	5.7248	5.4573	5.4573	5.4837	5.4837	5.392	5.392	5.2896	5.2896		0.0244	5.8688	5.8688	5.8701	5.8701	5.6362	5.6362	5.6656	5.6656	5.4772	5.4772	5.4116	5.4116	5.3003	5.3003		0.0244	6.0007	6.0007	5.9016	5.9016	5.6971	5.6971	5.7325	5.7325	5.4892	5.4892	5.4037	5.4037	5.5414	5.5414
	0.02445	5.9676	6.2676	6.1391	6.1391	5.8559	5.8559	5.6748	5.6748	5.5463	5.5463	5.507	5.507	5.3724	5.3724	5.3705	5.3705		0.02445	5.8823	5.8823	5.8838	5.8838	5.6559	5.6559	5.5623	5.5623	5.4455	5.4455	5.3953	5.3953	5.3288	5.3288		0.02445	6	6	5.9454	5.9454	5.7157	5.7157	5.7864	5.7864	5.3494	5.3494	5.3545	5.3545	5.5283	5.5283
	0.0245	5.9415	6.2415	6.146	6.146	5.7669	5.7669	5.6829	5.6829	5.526	5.526	5.5196	5.5196	5.3561	5.3561	5.3686	5.3686		0.0245	5.8234	5.8234	5.9095	5.9095	5.6766	5.6766	5.4966	5.4966	5.4574	5.4574	5.3522	5.3522	5.3158	5.3158		0.0245	5.9528	5.9528	6.0366	6.0366	5.7369	5.7369	5.7405	5.7405	5.3455	5.3455	5.395	5.395	5.4798	5.4798
	0.02455	5.8843	6.1843	6.1103	6.1103	5.809	5.809	5.7016	5.7016	5.5124	5.5124	5.4925	5.4925	5.4221	5.4221	5.3434	5.3434		0.02455	5.7812	5.7812	5.9425	5.9425	5.6837	5.6837	5.5226	5.5226	5.4555	5.4555	5.2783	5.2783	5.3179	5.3179		0.02455	5.9415	5.9415	6.027	6.027	5.7976	5.7976	5.7302	5.7302	5.3975	5.3975	5.3616	5.3616	5.5011	5.5011
	0.0246	5.8944	6.1943	6.0887	6.0887	5.8012	5.8012	5.6764	5.6764	5.5133	5.5133	5.432	5.432	5.4381	5.4381	5.2841	5.2841		0.0246	5.7871	5.7871	5.9144	5.9144	5.6884	5.6884	5.5344	5.5344	5.469	5.469	5.3402	5.3402	5.2853	5.2853		0.0246	5.9271	5.9271	5.9009	5.9009	5.844	5.844	5.7286	5.7286	5.3792	5.3792	5.4265	5.4265	5.5126	5.5126
	0.02465	5.878	6.178	6.0903	6.0903	5.7724	5.7724	5.6809	5.6809	5.534	5.534	5.4052	5.4052	5.372	5.372	5.2835	5.2835		0.02465	5.8408	5.8408	5.9104	5.9104	5.6932	5.6932	5.5318	5.5318	5.3663	5.3663	5.3828	5.3828	5.2584	5.2584		0.02465	5.9238	5.9238	5.8816	5.8816	5.8394	5.8394	5.7444	5.7444	5.357	5.357	5.4238	5.4238	5.5695	5.5695
	0.0247	5.9293	6.2293	6.0247	6.0247	5.8022	5.8022	5.6889	5.6889	5.6184	5.6184	5.425	5.425	5.3398	5.3398	5.3183	5.3183		0.0247	5.8625	5.8625	5.8747	5.8747	5.7125	5.7125	5.5065	5.5065	5.3172	5.3172	5.4137	5.4137	5.2103	5.2103		0.0247	5.951	5.951	5.9037	5.9037	5.8453	5.8453	5.7483	5.7483	5.3585	5.3585	5.4614	5.4614	5.5613	5.5613
	0.02475	5.9548	6.2548	6.0406	6.0406	5.739	5.739	5.7295	5.7295	5.6237	5.6237	5.4837	5.4837	5.3331	5.3331	5.3307	5.3307		0.02475	5.8788	5.8788	5.8612	5.8612	5.7125	5.7125	5.5314	5.5314	5.3991	5.3991	5.3899	5.3899	5.2092	5.2092		0.02475	5.9602	5.9602	5.9781	5.9781	5.8781	5.8781	5.6817	5.6817	5.4593	5.4593	5.3777	5.3777	5.555	5.555
	0.0248	5.9667	6.2667	6.0363	6.0363	5.7509	5.7509	5.6412	5.6412	5.5445	5.5445	5.4845	5.4845	5.3217	5.3217	5.4135	5.4135		0.0248	5.82	5.82	5.9131	5.9131	5.6427	5.6427	5.5314	5.5314	5.4371	5.4371	5.3707	5.3707	5.1892	5.1892		0.0248	5.9232	5.9232	6.1232	6.1232	5.8532	5.8532	5.6801	5.6801	5.5058	5.5058	5.3895	5.3895	5.5066	5.5066
	0.02485	5.9122	6.2122	6.0441	6.0441	5.8765	5.8765	5.5307	5.5307	5.5128	5.5128	5.4561	5.4561	5.3206	5.3206	5.471	5.471		0.02485	5.7795	5.7795	5.964	5.964	5.6419	5.6419	5.5383	5.5383	5.3792	5.3792	5.3321	5.3321	5.3139	5.3139		0.02485	5.9149	5.9149	6.0875	6.0875	5.7854	5.7854	5.7485	5.7485	5.5261	5.5261	5.4195	5.4195	5.4293	5.4293
	0.0249	5.8439	6.1439	6.0365	6.0365	5.8633	5.8633	5.5076	5.5076	5.5512	5.5512	5.3972	5.3972	5.3478	5.3478	5.4619	5.4619		0.0249	5.7518	5.7518	5.9199	5.9199	5.6458	5.6458	5.5409	5.5409	5.4268	5.4268	5.3492	5.3492	5.3756	5.3756		0.0249	5.9755	5.9755	5.9872	5.9872	5.7603	5.7603	5.7341	5.7341	5.4716	5.4716	5.4026	5.4026	5.4314	5.4314
	0.02495	5.8586	6.1586	6.0161	6.0161	5.8667	5.8667	5.5356	5.5356	5.6529	5.6529	5.3656	5.3656	5.3298	5.3298	5.5038	5.5038		0.02495	5.7243	5.7243	5.956	5.956	5.6652	5.6652	5.5301	5.5301	5.477	5.477	5.4099	5.4099	5.3733	5.3733		0.02495	5.9939	5.9939	5.9674	5.9674	5.8086	5.8086	5.666	5.666	5.432	5.432	5.3347	5.3347	5.497	5.497
	0.025	5.9005	6.2005	6.0145	6.0145	5.8911	5.8911	5.5676	5.5676	5.5732	5.5732	5.3679	5.3679	5.3453	5.3453	5.4974	5.4974		0.025	5.7457	5.7457	5.9341	5.9341	5.6943	5.6943	5.6035	5.6035	5.509	5.509	5.4179	5.4179	5.3296	5.3296		0.025	5.9901	5.9901	6.0063	6.0063	5.8465	5.8465	5.6038	5.6038	5.4788	5.4788	5.294	5.294	5.5113	5.5113
	0.02505	5.897	6.197	6.051	6.051	5.8751	5.8751	5.6107	5.6107	5.5123	5.5123	5.3451	5.3451	5.3292	5.3292	5.4079	5.4079		0.02505	5.7541	5.7541	5.8721	5.8721	5.7069	5.7069	5.5606	5.5606	5.5053	5.5053	5.3985	5.3985	5.2835	5.2835		0.02505	6.0084	6.0084	5.9295	5.9295	5.8285	5.8285	5.6831	5.6831	5.4968	5.4968	5.2932	5.2932	5.5043	5.5043
	0.0251	5.9165	6.2165	6.0167	6.0167	5.8026	5.8026	5.6677	5.6677	5.5588	5.5588	5.3976	5.3976	5.303	5.303	5.3348	5.3348		0.0251	5.7871	5.7871	5.8475	5.8475	5.7115	5.7115	5.5549	5.5549	5.4844	5.4844	5.3998	5.3998	5.3169	5.3169		0.0251	5.9983	5.9983	5.9164	5.9164	5.7506	5.7506	5.7474	5.7474	5.4969	5.4969	5.2993	5.2993	5.5083	5.5083
	0.02515	5.9382	6.2382	5.9922	5.9922	5.7253	5.7253	5.7104	5.7104	5.5347	5.5347	5.4216	5.4216	5.3027	5.3027	5.3887	5.3887		0.02515	5.837	5.837	5.833	5.833	5.7144	5.7144	5.5514	5.5514	5.4559	5.4559	5.3842	5.3842	5.3566	5.3566		0.02515	5.9506	5.9506	5.9264	5.9264	5.7366	5.7366	5.7251	5.7251	5.4358	5.4358	5.3866	5.3866	5.5178	5.5178
	0.0252	5.952	6.252	5.9717	5.9717	5.7244	5.7244	5.6535	5.6535	5.5163	5.5163	5.414	5.414	5.3439	5.3439	5.4388	5.4388		0.0252	5.8537	5.8537	5.8804	5.8804	5.7157	5.7157	5.6074	5.6074	5.4078	5.4078	5.369	5.369	5.3002	5.3002		0.0252	5.9188	5.9188	5.8866	5.8866	5.7403	5.7403	5.7244	5.7244	5.4524	5.4524	5.3783	5.3783	5.4718	5.4718
	0.02525	5.9312	6.2312	5.9827	5.9827	5.7053	5.7053	5.6453	5.6453	5.5209	5.5209	5.3896	5.3896	5.3849	5.3849	5.2922	5.2922		0.02525	5.8409	5.8409	5.9785	5.9785	5.6952	5.6952	5.568	5.568	5.3966	5.3966	5.3985	5.3985	5.3096	5.3096		0.02525	5.9664	5.9664	5.8712	5.8712	5.7567	5.7567	5.731	5.731	5.4919	5.4919	5.3344	5.3344	5.5659	5.5659
	0.0253	5.964	6.264	5.9668	5.9668	5.7097	5.7097	5.6514	5.6514	5.4578	5.4578	5.4657	5.4657	5.3407	5.3407	5.3137	5.3137		0.0253	5.8871	5.8871	5.9691	5.9691	5.6843	5.6843	5.6253	5.6253	5.4098	5.4098	5.3934	5.3934	5.2654	5.2654		0.0253	5.983	5.983	5.9009	5.9009	5.7572	5.7572	5.789	5.789	5.4988	5.4988	5.3697	5.3697	5.5455	5.5455
	0.02535	6.0285	6.3285	5.9325	5.9325	5.7668	5.7668	5.5939	5.5939	5.4489	5.4489	5.4493	5.4493	5.3323	5.3323	5.3835	5.3835		0.02535	5.8601	5.8601	5.9084	5.9084	5.6521	5.6521	5.617	5.617	5.4469	5.4469	5.4145	5.4145	5.2543	5.2543		0.02535	6.0437	6.0437	5.9454	5.9454	5.7653	5.7653	5.7744	5.7744	5.5136	5.5136	5.4345	5.4345	5.5407	5.5407
	0.0254	5.9995	6.2995	5.9421	5.9421	5.8482	5.8482	5.5802	5.5802	5.4214	5.4214	5.4118	5.4118	5.3765	5.3765	5.4271	5.4271		0.0254	5.8721	5.8721	5.9337	5.9337	5.6416	5.6416	5.5834	5.5834	5.4131	5.4131	5.3755	5.3755	5.2874	5.2874		0.0254	6.086	6.086	5.9689	5.9689	5.7581	5.7581	5.8847	5.8847	5.5538	5.5538	5.3869	5.3869	5.5375	5.5375
	0.02545	5.9977	6.2977	5.9406	5.9406	5.8576	5.8576	5.5466	5.5466	5.4504	5.4504	5.4267	5.4267	5.4232	5.4232	5.4144	5.4144		0.02545	5.853	5.853	5.9617	5.9617	5.7293	5.7293	5.5753	5.5753	5.3854	5.3854	5.3674	5.3674	5.337	5.337		0.02545	6.0292	6.0292	5.9708	5.9708	5.7702	5.7702	5.8763	5.8763	5.495	5.495	5.3881	5.3881	5.5149	5.5149
	0.0255	5.991	6.291	6.0237	6.0237	5.873	5.873	5.5575	5.5575	5.5016	5.5016	5.422	5.422	5.4097	5.4097	5.3486	5.3486		0.0255	5.8396	5.8396	5.9239	5.9239	5.7924	5.7924	5.5978	5.5978	5.3575	5.3575	5.3962	5.3962	5.2903	5.2903		0.0255	5.9913	5.9913	5.9911	5.9911	5.7647	5.7647	5.8481	5.8481	5.4766	5.4766	5.3746	5.3746	5.4928	5.4928
	0.02555	5.9455	6.2455	6.0659	6.0659	5.9168	5.9168	5.6334	5.6334	5.5776	5.5776	5.4056	5.4056	5.3964	5.3964	5.3931	5.3931		0.02555	5.8185	5.8185	5.8576	5.8576	5.7546	5.7546	5.5903	5.5903	5.3861	5.3861	5.3901	5.3901	5.2339	5.2339		0.02555	5.9697	5.9697	5.9596	5.9596	5.7308	5.7308	5.7372	5.7372	5.6092	5.6092	5.3806	5.3806	5.5288	5.5288
	0.0256	5.9068	6.2068	6.0524	6.0524	5.9292	5.9292	5.6159	5.6159	5.5465	5.5465	5.4218	5.4218	5.373	5.373	5.3705	5.3705		0.0256	5.804	5.804	5.9165	5.9165	5.7519	5.7519	5.5535	5.5535	5.3951	5.3951	5.3672	5.3672	5.2081	5.2081		0.0256	6.0018	6.0018	5.9334	5.9334	5.7525	5.7525	5.6855	5.6855	5.6333	5.6333	5.4116	5.4116	5.4928	5.4928
	0.02565	5.9857	6.2857	6.0925	6.0925	5.8618	5.8618	5.6127	5.6127	5.5394	5.5394	5.3858	5.3858	5.34	5.34	5.3635	5.3635		0.02565	5.7388	5.7388	5.9362	5.9362	5.6928	5.6928	5.5461	5.5461	5.38	5.38	5.3578	5.3578	5.2308	5.2308		0.02565	6.0222	6.0222	5.9076	5.9076	5.7459	5.7459	5.6536	5.6536	5.6668	5.6668	5.4221	5.4221	5.488	5.488
	0.0257	5.974	6.274	6.148	6.148	5.8749	5.8749	5.6519	5.6519	5.4623	5.4623	5.4249	5.4249	5.3349	5.3349	5.3921	5.3921		0.0257	5.7703	5.7703	5.9328	5.9328	5.6493	5.6493	5.5625	5.5625	5.3876	5.3876	5.3358	5.3358	5.3617	5.3617		0.0257	6.0458	6.0458	5.9192	5.9192	5.7084	5.7084	5.6627	5.6627	5.6354	5.6354	5.3857	5.3857	5.4806	5.4806
	0.02575	5.9398	6.2398	6.0467	6.0467	5.8549	5.8549	5.6439	5.6439	5.4622	5.4622	5.3814	5.3814	5.3573	5.3573	5.3684	5.3684		0.02575	5.8213	5.8213	5.9149	5.9149	5.7115	5.7115	5.5913	5.5913	5.4213	5.4213	5.348	5.348	5.3719	5.3719		0.02575	6.0786	6.0786	5.934	5.934	5.6504	5.6504	5.72	5.72	5.5475	5.5475	5.3239	5.3239	5.4978	5.4978
	0.0258	5.9289	6.2289	6.0404	6.0404	5.8853	5.8853	5.6622	5.6622	5.5071	5.5071	5.3928	5.3928	5.3501	5.3501	5.3901	5.3901		0.0258	5.8573	5.8573	5.8811	5.8811	5.7641	5.7641	5.5594	5.5594	5.3977	5.3977	5.3685	5.3685	5.3795	5.3795		0.0258	6.063	6.063	5.9358	5.9358	5.7419	5.7419	5.7587	5.7587	5.5075	5.5075	5.345	5.345	5.5085	5.5085
	0.02585	5.923	6.223	6.0536	6.0536	5.9014	5.9014	5.6975	5.6975	5.493	5.493	5.492	5.492	5.405	5.405	5.3675	5.3675		0.02585	5.8356	5.8356	5.8736	5.8736	5.7124	5.7124	5.576	5.576	5.3937	5.3937	5.3496	5.3496	5.4539	5.4539		0.02585	6.0354	6.0354	5.8831	5.8831	5.7799	5.7799	5.7083	5.7083	5.3992	5.3992	5.3999	5.3999	5.5139	5.5139
	0.0259	5.9249	6.2249	6.0542	6.0542	5.9491	5.9491	5.7006	5.7006	5.4178	5.4178	5.4749	5.4749	5.4174	5.4174	5.2695	5.2695		0.0259	5.7741	5.7741	5.8695	5.8695	5.6936	5.6936	5.5963	5.5963	5.4312	5.4312	5.3458	5.3458	5.4183	5.4183		0.0259	6.0463	6.0463	5.8996	5.8996	5.8104	5.8104	5.7101	5.7101	5.4049	5.4049	5.384	5.384	5.5542	5.5542
	0.02595	6.0101	6.3101	5.9666	5.9666	5.9502	5.9502	5.6893	5.6893	5.4486	5.4486	5.437	5.437	5.3529	5.3529	5.2801	5.2801		0.02595	5.7325	5.7325	5.9113	5.9113	5.7144	5.7144	5.6199	5.6199	5.4611	5.4611	5.3558	5.3558	5.3398	5.3398		0.02595	6.0705	6.0705	5.8731	5.8731	5.8305	5.8305	5.7317	5.7317	5.4388	5.4388	5.4042	5.4042	5.545	5.545
	0.026	6.027	6.327	6.0015	6.0015	5.8897	5.8897	5.6577	5.6577	5.5634	5.5634	5.4134	5.4134	5.3432	5.3432	5.3626	5.3626		0.026	5.7462	5.7462	5.9486	5.9486	5.7034	5.7034	5.5177	5.5177	5.4682	5.4682	5.3862	5.3862	5.3172	5.3172		0.026	6.0904	6.0904	5.9401	5.9401	5.7869	5.7869	5.7794	5.7794	5.5147	5.5147	5.3966	5.3966	5.5266	5.5266
	0.02605	6.0259	6.3259	6.0622	6.0622	5.8242	5.8242	5.6438	5.6438	5.5683	5.5683	5.4176	5.4176	5.3229	5.3229	5.4065	5.4065		0.02605	5.8387	5.8387	5.9147	5.9147	5.6947	5.6947	5.5033	5.5033	5.4732	5.4732	5.399	5.399	5.2869	5.2869		0.02605	6.0272	6.0272	5.9109	5.9109	5.7678	5.7678	5.7114	5.7114	5.5106	5.5106	5.3041	5.3041	5.5331	5.5331
	0.0261	5.9856	6.2856	6.0573	6.0573	5.8032	5.8032	5.6188	5.6188	5.5836	5.5836	5.492	5.492	5.3108	5.3108	5.4063	5.4063		0.0261	5.8534	5.8534	5.9412	5.9412	5.6888	5.6888	5.4171	5.4171	5.4563	5.4563	5.3872	5.3872	5.3298	5.3298		0.0261	6.0259	6.0259	5.9366	5.9366	5.849	5.849	5.7034	5.7034	5.4886	5.4886	5.3361	5.3361	5.5804	5.5804
	0.02615	5.915	6.215	5.99	5.99	5.7496	5.7496	5.6432	5.6432	5.5579	5.5579	5.4936	5.4936	5.3496	5.3496	5.3699	5.3699		0.02615	5.8461	5.8461	5.9481	5.9481	5.6651	5.6651	5.4129	5.4129	5.4647	5.4647	5.3802	5.3802	5.3535	5.3535		0.02615	6.0834	6.0834	5.9361	5.9361	5.8212	5.8212	5.667	5.667	5.5075	5.5075	5.3986	5.3986	5.5983	5.5983
	0.0262	5.8917	6.1917	5.9869	5.9869	5.7378	5.7378	5.6605	5.6605	5.5278	5.5278	5.4859	5.4859	5.4012	5.4012	5.3076	5.3076		0.0262	5.819	5.819	5.8514	5.8514	5.6952	5.6952	5.3912	5.3912	5.4252	5.4252	5.3186	5.3186	5.3543	5.3543		0.0262	6.0706	6.0706	5.9255	5.9255	5.7956	5.7956	5.6086	5.6086	5.5137	5.5137	5.3452	5.3452	5.5353	5.5353
	0.02625	5.8851	6.1851	6.0299	6.0299	5.7123	5.7123	5.5956	5.5956	5.5471	5.5471	5.4424	5.4424	5.3923	5.3923	5.2875	5.2875		0.02625	5.7571	5.7571	5.9163	5.9163	5.6547	5.6547	5.475	5.475	5.4147	5.4147	5.2588	5.2588	5.2931	5.2931		0.02625	6.0514	6.0514	5.9408	5.9408	5.7354	5.7354	5.6583	5.6583	5.5447	5.5447	5.2928	5.2928	5.5212	5.5212
	0.0263	5.909	6.209	6.0647	6.0647	5.7609	5.7609	5.6021	5.6021	5.5451	5.5451	5.3818	5.3818	5.4002	5.4002	5.3095	5.3095		0.0263	5.7651	5.7651	5.9333	5.9333	5.6698	5.6698	5.6136	5.6136	5.4518	5.4518	5.3023	5.3023	5.2869	5.2869		0.0263	6.047	6.047	5.9125	5.9125	5.7475	5.7475	5.7373	5.7373	5.5542	5.5542	5.3133	5.3133	5.5222	5.5222
	0.02635	5.9548	6.2548	6.0499	6.0499	5.7782	5.7782	5.6554	5.6554	5.5478	5.5478	5.3054	5.3054	5.3289	5.3289	5.276	5.276		0.02635	5.8038	5.8038	5.8645	5.8645	5.7018	5.7018	5.6289	5.6289	5.4837	5.4837	5.2796	5.2796	5.2667	5.2667		0.02635	5.9826	5.9826	5.896	5.896	5.7766	5.7766	5.7644	5.7644	5.5761	5.5761	5.4422	5.4422	5.5018	5.5018
	0.0264	5.9415	6.2415	6.0565	6.0565	5.8246	5.8246	5.6881	5.6881	5.4752	5.4752	5.3076	5.3076	5.2981	5.2981	5.236	5.236		0.0264	5.8189	5.8189	5.8817	5.8817	5.7797	5.7797	5.5555	5.5555	5.462	5.462	5.3029	5.3029	5.2519	5.2519		0.0264	5.9674	5.9674	5.8637	5.8637	5.8307	5.8307	5.7987	5.7987	5.569	5.569	5.4256	5.4256	5.5278	5.5278
	0.02645	5.9836	6.2836	6.045	6.045	5.8416	5.8416	5.67	5.67	5.4661	5.4661	5.3172	5.3172	5.3045	5.3045	5.2962	5.2962		0.02645	5.7962	5.7962	5.8974	5.8974	5.7657	5.7657	5.5135	5.5135	5.4741	5.4741	5.3685	5.3685	5.328	5.328		0.02645	5.939	5.939	5.9935	5.9935	5.8903	5.8903	5.8063	5.8063	5.5353	5.5353	5.4106	5.4106	5.5433	5.5433
	0.0265	5.9822	6.2822	6.0553	6.0553	5.8593	5.8593	5.7144	5.7144	5.4549	5.4549	5.3235	5.3235	5.4036	5.4036	5.4005	5.4005		0.0265	5.8285	5.8285	5.8168	5.8168	5.7017	5.7017	5.5431	5.5431	5.4487	5.4487	5.3001	5.3001	5.3447	5.3447		0.0265	5.9121	5.9121	6.0806	6.0806	5.8549	5.8549	5.8657	5.8657	5.5251	5.5251	5.3672	5.3672	5.56	5.56
	0.02655	5.9421	6.2421	6.0891	6.0891	5.7957	5.7957	5.7108	5.7108	5.5733	5.5733	5.3647	5.3647	5.3864	5.3864	5.469	5.469		0.02655	5.8024	5.8024	5.8159	5.8159	5.7036	5.7036	5.5618	5.5618	5.3454	5.3454	5.2424	5.2424	5.3153	5.3153		0.02655	5.9575	5.9575	6.0054	6.0054	5.8102	5.8102	5.8379	5.8379	5.4627	5.4627	5.3797	5.3797	5.5961	5.5961
	0.0266	5.9245	6.2245	6.0559	6.0559	5.7524	5.7524	5.6311	5.6311	5.6034	5.6034	5.4654	5.4654	5.3347	5.3347	5.473	5.473		0.0266	5.7137	5.7137	5.8605	5.8605	5.7058	5.7058	5.5712	5.5712	5.366	5.366	5.2762	5.2762	5.2947	5.2947		0.0266	6.0291	6.0291	5.8998	5.8998	5.8102	5.8102	5.7444	5.7444	5.4245	5.4245	5.4415	5.4415	5.633	5.633
	0.02665	5.9056	6.2056	6.0615	6.0615	5.8059	5.8059	5.5799	5.5799	5.5452	5.5452	5.4987	5.4987	5.3268	5.3268	5.4918	5.4918		0.02665	5.7621	5.7621	5.8637	5.8637	5.6829	5.6829	5.5444	5.5444	5.3851	5.3851	5.2741	5.2741	5.2597	5.2597		0.02665	6.04	6.04	5.9383	5.9383	5.7896	5.7896	5.7527	5.7527	5.4984	5.4984	5.4542	5.4542	5.5889	5.5889
	0.0267	5.949	6.249	6.0721	6.0721	5.8593	5.8593	5.6179	5.6179	5.5856	5.5856	5.4669	5.4669	5.3591	5.3591	5.4583	5.4583		0.0267	5.7589	5.7589	5.8363	5.8363	5.6923	5.6923	5.5647	5.5647	5.4268	5.4268	5.3329	5.3329	5.1971	5.1971		0.0267	6.0355	6.0355	5.9861	5.9861	5.7843	5.7843	5.709	5.709	5.5384	5.5384	5.4613	5.4613	5.6013	5.6013
	0.02675	5.9209	6.2209	6.0581	6.0581	5.8574	5.8574	5.6326	5.6326	5.6222	5.6222	5.4629	5.4629	5.3728	5.3728	5.4068	5.4068		0.02675	5.7677	5.7677	5.895	5.895	5.7221	5.7221	5.5606	5.5606	5.4746	5.4746	5.3379	5.3379	5.225	5.225		0.02675	6.0539	6.0539	6.0179	6.0179	5.8607	5.8607	5.7461	5.7461	5.4582	5.4582	5.4038	5.4038	5.5671	5.5671
	0.0268	5.9109	6.2109	6.0291	6.0291	5.8373	5.8373	5.6734	5.6734	5.495	5.495	5.4925	5.4925	5.369	5.369	5.3956	5.3956		0.0268	5.8477	5.8477	5.9553	5.9553	5.6818	5.6818	5.5879	5.5879	5.4838	5.4838	5.3336	5.3336	5.2814	5.2814		0.0268	6.095	6.095	5.9398	5.9398	5.9195	5.9195	5.7742	5.7742	5.4756	5.4756	5.3295	5.3295	5.5237	5.5237
	0.02685	5.8997	6.1997	6.0221	6.0221	5.8638	5.8638	5.6959	5.6959	5.5106	5.5106	5.4777	5.4777	5.3917	5.3917	5.4258	5.4258		0.02685	5.842	5.842	5.9695	5.9695	5.6233	5.6233	5.6241	5.6241	5.4024	5.4024	5.3618	5.3618	5.3257	5.3257		0.02685	6.1069	6.1069	5.898	5.898	5.8361	5.8361	5.7214	5.7214	5.4769	5.4769	5.303	5.303	5.4694	5.4694
	0.0269	5.914	6.214	5.9764	5.9764	5.8984	5.8984	5.6671	5.6671	5.5364	5.5364	5.427	5.427	5.4288	5.4288	5.474	5.474		0.0269	5.8823	5.8823	5.9705	5.9705	5.6601	5.6601	5.5358	5.5358	5.4191	5.4191	5.3848	5.3848	5.362	5.362		0.0269	6.0156	6.0156	5.934	5.934	5.7766	5.7766	5.805	5.805	5.4819	5.4819	5.3377	5.3377	5.5172	5.5172
	0.02695	5.9334	6.2334	6.0056	6.0056	5.912	5.912	5.6345	5.6345	5.4889	5.4889	5.4108	5.4108	5.4469	5.4469	5.4181	5.4181		0.02695	5.8856	5.8856	5.9324	5.9324	5.6779	5.6779	5.5307	5.5307	5.4336	5.4336	5.3484	5.3484	5.3783	5.3783		0.02695	5.9783	5.9783	5.9495	5.9495	5.7616	5.7616	5.7863	5.7863	5.4606	5.4606	5.3639	5.3639	5.5744	5.5744
	0.027	5.9574	6.2574	6.0124	6.0124	5.8879	5.8879	5.6151	5.6151	5.4946	5.4946	5.4759	5.4759	5.4331	5.4331	5.4178	5.4178		0.027	5.8853	5.8853	5.8818	5.8818	5.6719	5.6719	5.5495	5.5495	5.4599	5.4599	5.3357	5.3357	5.3798	5.3798		0.027	5.9853	5.9853	5.8825	5.8825	5.7708	5.7708	5.7289	5.7289	5.4825	5.4825	5.4069	5.4069	5.5503	5.5503
	0.02705	5.9236	6.2236	5.9736	5.9736	5.9229	5.9229	5.6931	5.6931	5.5595	5.5595	5.4714	5.4714	5.4511	5.4511	5.3365	5.3365		0.02705	5.8081	5.8081	5.9313	5.9313	5.6261	5.6261	5.578	5.578	5.4682	5.4682	5.3443	5.3443	5.3579	5.3579		0.02705	5.9887	5.9887	5.9147	5.9147	5.7586	5.7586	5.7571	5.7571	5.5232	5.5232	5.407	5.407	5.528	5.528
	0.0271	5.9201	6.2201	5.9991	5.9991	5.9258	5.9258	5.7193	5.7193	5.6035	5.6035	5.4905	5.4905	5.4236	5.4236	5.2586	5.2586		0.0271	5.8342	5.8342	5.9491	5.9491	5.669	5.669	5.5165	5.5165	5.4538	5.4538	5.3354	5.3354	5.3533	5.3533		0.0271	5.8987	5.8987	5.9757	5.9757	5.7647	5.7647	5.7507	5.7507	5.4812	5.4812	5.3941	5.3941	5.4725	5.4725
	0.02715	5.9347	6.2347	5.9913	5.9913	5.8752	5.8752	5.6175	5.6175	5.4412	5.4412	5.4236	5.4236	5.407	5.407	5.3394	5.3394		0.02715	5.801	5.801	5.9035	5.9035	5.7052	5.7052	5.4957	5.4957	5.4099	5.4099	5.3185	5.3185	5.3713	5.3713		0.02715	5.9022	5.9022	5.9537	5.9537	5.7395	5.7395	5.6968	5.6968	5.3906	5.3906	5.4017	5.4017	5.4637	5.4637
	0.0272	5.9479	6.2479	6.0632	6.0632	5.8309	5.8309	5.5542	5.5542	5.4162	5.4162	5.4362	5.4362	5.4065	5.4065	5.3868	5.3868		0.0272	5.8175	5.8175	5.9125	5.9125	5.6922	5.6922	5.5799	5.5799	5.4014	5.4014	5.3327	5.3327	5.3004	5.3004		0.0272	5.895	5.895	5.918	5.918	5.7212	5.7212	5.7125	5.7125	5.3913	5.3913	5.442	5.442	5.4899	5.4899
	0.02725	5.9504	6.2504	6.0578	6.0578	5.782	5.782	5.586	5.586	5.4596	5.4596	5.4436	5.4436	5.3991	5.3991	5.2976	5.2976		0.02725	5.8478	5.8478	5.9018	5.9018	5.6576	5.6576	5.5443	5.5443	5.4746	5.4746	5.3308	5.3308	5.2616	5.2616		0.02725	5.9608	5.9608	5.919	5.919	5.7135	5.7135	5.7186	5.7186	5.4666	5.4666	5.4282	5.4282	5.5194	5.5194
	0.0273	5.9541	6.2541	6.0602	6.0602	5.8321	5.8321	5.6284	5.6284	5.4674	5.4674	5.3716	5.3716	5.3641	5.3641	5.3007	5.3007		0.0273	5.816	5.816	5.9134	5.9134	5.6304	5.6304	5.5155	5.5155	5.5063	5.5063	5.3675	5.3675	5.2925	5.2925		0.0273	5.998	5.998	5.8566	5.8566	5.712	5.712	5.7385	5.7385	5.5225	5.5225	5.3861	5.3861	5.56	5.56
	0.02735	6.0096	6.3095	6.0655	6.0655	5.801	5.801	5.6689	5.6689	5.4557	5.4557	5.3573	5.3573	5.2996	5.2996	5.3452	5.3452		0.02735	5.859	5.859	5.9008	5.9008	5.5972	5.5972	5.5994	5.5994	5.4314	5.4314	5.2778	5.2778	5.3279	5.3279		0.02735	5.9631	5.9631	5.9135	5.9135	5.6955	5.6955	5.7326	5.7326	5.5337	5.5337	5.3538	5.3538	5.5653	5.5653
	0.0274	6.0094	6.3094	6.0397	6.0397	5.8072	5.8072	5.7242	5.7242	5.4406	5.4406	5.3538	5.3538	5.3783	5.3783	5.3573	5.3573		0.0274	5.8667	5.8667	5.8632	5.8632	5.6796	5.6796	5.6164	5.6164	5.4478	5.4478	5.2988	5.2988	5.3654	5.3654		0.0274	5.9574	5.9574	5.9676	5.9676	5.7257	5.7257	5.7203	5.7203	5.4357	5.4357	5.4506	5.4506	5.5462	5.5462
	0.02745	5.9057	6.2057	6.0329	6.0329	5.8572	5.8572	5.6655	5.6655	5.4788	5.4788	5.3815	5.3815	5.468	5.468	5.4017	5.4017		0.02745	5.8405	5.8405	5.8611	5.8611	5.6135	5.6135	5.5503	5.5503	5.4301	5.4301	5.329	5.329	5.3485	5.3485		0.02745	5.9297	5.9297	6.0887	6.0887	5.7092	5.7092	5.6455	5.6455	5.4612	5.4612	5.4627	5.4627	5.5067	5.5067
	0.0275	5.9011	6.2011	5.9932	5.9932	5.8414	5.8414	5.6318	5.6318	5.5117	5.5117	5.389	5.389	5.4255	5.4255	5.4194	5.4194		0.0275	5.8348	5.8348	5.8431	5.8431	5.6723	5.6723	5.4826	5.4826	5.392	5.392	5.3736	5.3736	5.3325	5.3325		0.0275	5.9697	5.9697	6.0697	6.0697	5.7427	5.7427	5.6459	5.6459	5.5339	5.5339	5.4036	5.4036	5.5375	5.5375
	0.02755	5.9924	6.2924	5.9902	5.9902	5.9162	5.9162	5.5936	5.5936	5.4702	5.4702	5.4243	5.4243	5.4073	5.4073	5.3964	5.3964		0.02755	5.8363	5.8363	5.8228	5.8228	5.7651	5.7651	5.4798	5.4798	5.3829	5.3829	5.3537	5.3537	5.3144	5.3144		0.02755	5.9935	5.9935	6.1325	6.1325	5.7635	5.7635	5.669	5.669	5.5319	5.5319	5.2866	5.2866	5.5631	5.5631
	0.0276	5.9669	6.2669	6.0546	6.0546	5.9133	5.9133	5.5735	5.5735	5.498	5.498	5.4395	5.4395	5.393	5.393	5.347	5.347		0.0276	5.8768	5.8768	5.7873	5.7873	5.7927	5.7927	5.505	5.505	5.4078	5.4078	5.341	5.341	5.3298	5.3298		0.0276	6.0097	6.0097	6.0767	6.0767	5.7432	5.7432	5.6736	5.6736	5.5375	5.5375	5.3121	5.3121	5.5402	5.5402
	0.02765	5.9285	6.2285	6.0768	6.0768	5.8148	5.8148	5.65	5.65	5.4936	5.4936	5.4246	5.4246	5.3916	5.3916	5.3795	5.3795		0.02765	5.9383	5.9383	5.7974	5.7974	5.7339	5.7339	5.5821	5.5821	5.4181	5.4181	5.3126	5.3126	5.3783	5.3783		0.02765	5.9617	5.9617	6.0746	6.0746	5.7606	5.7606	5.693	5.693	5.5396	5.5396	5.3607	5.3607	5.4753	5.4753
	0.0277	5.9351	6.2351	6.1276	6.1276	5.846	5.846	5.6431	5.6431	5.4368	5.4368	5.4768	5.4768	5.412	5.412	5.4128	5.4128		0.0277	5.915	5.915	5.8188	5.8188	5.6616	5.6616	5.6118	5.6118	5.4257	5.4257	5.2955	5.2955	5.3575	5.3575		0.0277	5.9815	5.9815	5.9651	5.9651	5.7519	5.7519	5.6906	5.6906	5.539	5.539	5.3873	5.3873	5.4643	5.4643
	0.02775	5.9689	6.2689	6.1619	6.1619	5.8671	5.8671	5.6473	5.6473	5.4506	5.4506	5.5154	5.5154	5.4491	5.4491	5.4623	5.4623		0.02775	5.8685	5.8685	5.8052	5.8052	5.7336	5.7336	5.5844	5.5844	5.452	5.452	5.3313	5.3313	5.3353	5.3353		0.02775	5.9069	5.9069	5.948	5.948	5.754	5.754	5.666	5.666	5.6165	5.6165	5.3853	5.3853	5.5515	5.5515
	0.0278	5.9878	6.2878	6.1297	6.1297	5.8874	5.8874	5.7193	5.7193	5.4263	5.4263	5.4441	5.4441	5.4476	5.4476	5.4333	5.4333		0.0278	5.8383	5.8383	5.8708	5.8708	5.7777	5.7777	5.5655	5.5655	5.4717	5.4717	5.3507	5.3507	5.3186	5.3186		0.0278	5.8803	5.8803	6.0332	6.0332	5.7545	5.7545	5.5876	5.5876	5.6218	5.6218	5.3862	5.3862	5.5547	5.5547
	0.02785	5.9778	6.2778	6.0647	6.0647	5.7578	5.7578	5.7299	5.7299	5.4381	5.4381	5.4035	5.4035	5.4573	5.4573	5.4267	5.4267		0.02785	5.833	5.833	5.9499	5.9499	5.7912	5.7912	5.5287	5.5287	5.4715	5.4715	5.3163	5.3163	5.3025	5.3025		0.02785	5.9333	5.9333	5.9585	5.9585	5.7904	5.7904	5.5814	5.5814	5.5163	5.5163	5.4116	5.4116	5.4663	5.4663
	0.0279	5.9628	6.2628	6.109	6.109	5.6985	5.6985	5.6225	5.6225	5.4995	5.4995	5.3593	5.3593	5.4197	5.4197	5.3862	5.3862		0.0279	5.8508	5.8508	5.9313	5.9313	5.7665	5.7665	5.4391	5.4391	5.4523	5.4523	5.3131	5.3131	5.2937	5.2937		0.0279	5.9658	5.9658	5.9266	5.9266	5.7678	5.7678	5.6032	5.6032	5.4062	5.4062	5.4161	5.4161	5.4069	5.4069
	0.02795	5.9444	6.2444	6.0918	6.0918	5.716	5.716	5.597	5.597	5.4898	5.4898	5.3789	5.3789	5.4519	5.4519	5.339	5.339		0.02795	5.9133	5.9133	5.9839	5.9839	5.6793	5.6793	5.4667	5.4667	5.4385	5.4385	5.2607	5.2607	5.3326	5.3326		0.02795	5.9005	5.9005	5.9454	5.9454	5.8417	5.8417	5.7062	5.7062	5.4107	5.4107	5.4057	5.4057	5.5254	5.5254
	0.028	5.9194	6.2194	6.0458	6.0458	5.7466	5.7466	5.6977	5.6977	5.5369	5.5369	5.4298	5.4298	5.4358	5.4358	5.3675	5.3675		0.028	5.8772	5.8772	5.9879	5.9879	5.6352	5.6352	5.5472	5.5472	5.3904	5.3904	5.2233	5.2233	5.3217	5.3217		0.028	5.9389	5.9389	5.9584	5.9584	5.8876	5.8876	5.7542	5.7542	5.5138	5.5138	5.3805	5.3805	5.559	5.559
	0.02805	5.8974	6.1974	6.0664	6.0664	5.7852	5.7852	5.6851	5.6851	5.4767	5.4767	5.4213	5.4213	5.4088	5.4088	5.3576	5.3576		0.02805	5.8822	5.8822	5.9787	5.9787	5.653	5.653	5.5743	5.5743	5.461	5.461	5.2935	5.2935	5.3259	5.3259		0.02805	6.0006	6.0006	6.0105	6.0105	5.812	5.812	5.7549	5.7549	5.5653	5.5653	5.2832	5.2832	5.5047	5.5047
	0.0281	5.9583	6.2583	6.0332	6.0332	5.8097	5.8097	5.6011	5.6011	5.4897	5.4897	5.4546	5.4546	5.4118	5.4118	5.4147	5.4147		0.0281	5.8793	5.8793	5.9102	5.9102	5.688	5.688	5.5901	5.5901	5.4716	5.4716	5.3701	5.3701	5.329	5.329		0.0281	6.0249	6.0249	5.9349	5.9349	5.7481	5.7481	5.7017	5.7017	5.5829	5.5829	5.3583	5.3583	5.4633	5.4633
	0.02815	5.9498	6.2498	5.9691	5.9691	5.776	5.776	5.5625	5.5625	5.5323	5.5323	5.5003	5.5003	5.4148	5.4148	5.4758	5.4758		0.02815	5.8584	5.8584	5.9203	5.9203	5.667	5.667	5.5629	5.5629	5.4616	5.4616	5.422	5.422	5.3204	5.3204		0.02815	6.0371	6.0371	5.9029	5.9029	5.793	5.793	5.6377	5.6377	5.5614	5.5614	5.3696	5.3696	5.4439	5.4439
	0.0282	5.9604	6.2604	5.9687	5.9687	5.7141	5.7141	5.5635	5.5635	5.5453	5.5453	5.4342	5.4342	5.3857	5.3857	5.4035	5.4035		0.0282	5.825	5.825	5.9791	5.9791	5.6622	5.6622	5.534	5.534	5.378	5.378	5.4117	5.4117	5.2474	5.2474		0.0282	6.0205	6.0205	5.9376	5.9376	5.8634	5.8634	5.576	5.576	5.4837	5.4837	5.3833	5.3833	5.4743	5.4743
	0.02825	5.963	6.263	5.9749	5.9749	5.6581	5.6581	5.6363	5.6363	5.5477	5.5477	5.4146	5.4146	5.3997	5.3997	5.3	5.3		0.02825	5.8689	5.8689	5.9991	5.9991	5.6393	5.6393	5.4927	5.4927	5.3526	5.3526	5.3031	5.3031	5.2348	5.2348		0.02825	6.0363	6.0363	5.9599	5.9599	5.8533	5.8533	5.6571	5.6571	5.5308	5.5308	5.3698	5.3698	5.5594	5.5594
	0.0283	6.0329	6.3329	6.0426	6.0426	5.7076	5.7076	5.6546	5.6546	5.5521	5.5521	5.4092	5.4092	5.4091	5.4091	5.2602	5.2602		0.0283	5.7924	5.7924	5.9437	5.9437	5.6753	5.6753	5.4679	5.4679	5.3233	5.3233	5.309	5.309	5.2718	5.2718		0.0283	6.0226	6.0226	6.0068	6.0068	5.8444	5.8444	5.7604	5.7604	5.6108	5.6108	5.3582	5.3582	5.5457	5.5457
	0.02835	5.9798	6.2798	5.9848	5.9848	5.7846	5.7846	5.6655	5.6655	5.4395	5.4395	5.4593	5.4593	5.3941	5.3941	5.2756	5.2756		0.02835	5.8384	5.8384	5.9303	5.9303	5.7084	5.7084	5.505	5.505	5.4105	5.4105	5.313	5.313	5.2825	5.2825		0.02835	6.0106	6.0106	5.9886	5.9886	5.8377	5.8377	5.7336	5.7336	5.5901	5.5901	5.3864	5.3864	5.4813	5.4813
	0.0284	5.9542	6.2542	5.9987	5.9987	5.8434	5.8434	5.7052	5.7052	5.4585	5.4585	5.4718	5.4718	5.3503	5.3503	5.3315	5.3315		0.0284	5.8971	5.8971	5.8819	5.8819	5.693	5.693	5.6371	5.6371	5.4141	5.4141	5.3185	5.3185	5.3103	5.3103		0.0284	5.968	5.968	6.0451	6.0451	5.8265	5.8265	5.653	5.653	5.4992	5.4992	5.4164	5.4164	5.4191	5.4191
	0.02845	5.8505	6.1505	6.0198	6.0198	5.7748	5.7748	5.6803	5.6803	5.5553	5.5553	5.4271	5.4271	5.35	5.35	5.3336	5.3336		0.02845	5.9017	5.9017	5.872	5.872	5.668	5.668	5.6277	5.6277	5.4277	5.4277	5.3743	5.3743	5.2918	5.2918		0.02845	5.9408	5.9408	6.1055	6.1055	5.7971	5.7971	5.6838	5.6838	5.397	5.397	5.3909	5.3909	5.4604	5.4604
	0.0285	5.8186	6.1186	6.0576	6.0576	5.7529	5.7529	5.6392	5.6392	5.5631	5.5631	5.3988	5.3988	5.3568	5.3568	5.4189	5.4189		0.0285	5.8592	5.8592	5.9124	5.9124	5.668	5.668	5.5574	5.5574	5.4022	5.4022	5.3802	5.3802	5.3033	5.3033		0.0285	5.8765	5.8765	6.0989	6.0989	5.8342	5.8342	5.7289	5.7289	5.3705	5.3705	5.395	5.395	5.5314	5.5314
	0.02855	5.836	6.136	6.0382	6.0382	5.7943	5.7943	5.5715	5.5715	5.5388	5.5388	5.4169	5.4169	5.3814	5.3814	5.4338	5.4338		0.02855	5.8646	5.8646	5.8846	5.8846	5.7253	5.7253	5.5067	5.5067	5.3487	5.3487	5.396	5.396	5.2828	5.2828		0.02855	5.8639	5.8639	6.0917	6.0917	5.8228	5.8228	5.6656	5.6656	5.3769	5.3769	5.3511	5.3511	5.5505	5.5505
	0.0286	5.8691	6.1691	6.0412	6.0412	5.7822	5.7822	5.5394	5.5394	5.611	5.611	5.4267	5.4267	5.3622	5.3622	5.3037	5.3037		0.0286	5.9337	5.9337	5.8654	5.8654	5.7083	5.7083	5.5211	5.5211	5.3947	5.3947	5.3527	5.3527	5.2755	5.2755		0.0286	5.9032	5.9032	6.0321	6.0321	5.8029	5.8029	5.7094	5.7094	5.4175	5.4175	5.3341	5.3341	5.5167	5.5167
	0.02865	5.9297	6.2297	6.0029	6.0029	5.8531	5.8531	5.6128	5.6128	5.6318	5.6318	5.4301	5.4301	5.4122	5.4122	5.3096	5.3096		0.02865	5.8691	5.8691	5.9158	5.9158	5.6866	5.6866	5.5027	5.5027	5.4134	5.4134	5.297	5.297	5.2787	5.2787		0.02865	6.0203	6.0203	5.9777	5.9777	5.7934	5.7934	5.691	5.691	5.41	5.41	5.348	5.348	5.486	5.486
	0.0287	5.926	6.226	5.9766	5.9766	5.7984	5.7984	5.595	5.595	5.5316	5.5316	5.4001	5.4001	5.4426	5.4426	5.259	5.259		0.0287	5.8464	5.8464	5.9878	5.9878	5.7401	5.7401	5.4982	5.4982	5.4174	5.4174	5.3019	5.3019	5.2776	5.2776		0.0287	6.0382	6.0382	5.9557	5.9557	5.7753	5.7753	5.711	5.711	5.4836	5.4836	5.3219	5.3219	5.4833	5.4833
	0.02875	5.8654	6.1654	5.9591	5.9591	5.8083	5.8083	5.5628	5.5628	5.4459	5.4459	5.3714	5.3714	5.3929	5.3929	5.2642	5.2642		0.02875	5.8321	5.8321	5.968	5.968	5.7329	5.7329	5.5573	5.5573	5.4008	5.4008	5.3381	5.3381	5.258	5.258		0.02875	5.9809	5.9809	6.0284	6.0284	5.7513	5.7513	5.7035	5.7035	5.4393	5.4393	5.3844	5.3844	5.4842	5.4842
	0.0288	5.8044	6.1044	6.012	6.012	5.8284	5.8284	5.601	5.601	5.4186	5.4186	5.4411	5.4411	5.4246	5.4246	5.3118	5.3118		0.0288	5.8713	5.8713	5.9149	5.9149	5.6926	5.6926	5.5985	5.5985	5.4017	5.4017	5.3508	5.3508	5.3182	5.3182		0.0288	5.9487	5.9487	6	6	5.709	5.709	5.7583	5.7583	5.4671	5.4671	5.4842	5.4842	5.3855	5.3855
	0.02885	5.7616	6.0616	6.0649	6.0649	5.8382	5.8382	5.6654	5.6654	5.4346	5.4346	5.4484	5.4484	5.4625	5.4625	5.3658	5.3658		0.02885	5.8855	5.8855	5.8726	5.8726	5.7419	5.7419	5.5921	5.5921	5.376	5.376	5.3293	5.3293	5.3652	5.3652		0.02885	6.0468	6.0468	5.9031	5.9031	5.7035	5.7035	5.7186	5.7186	5.4422	5.4422	5.373	5.373	5.4097	5.4097
	0.0289	5.8947	6.1947	6.0772	6.0772	5.7775	5.7775	5.643	5.643	5.4518	5.4518	5.4206	5.4206	5.4174	5.4174	5.3787	5.3787		0.0289	5.8349	5.8349	5.893	5.893	5.804	5.804	5.6205	5.6205	5.3812	5.3812	5.295	5.295	5.3046	5.3046		0.0289	6.0454	6.0454	5.865	5.865	5.7214	5.7214	5.619	5.619	5.4362	5.4362	5.312	5.312	5.4783	5.4783
	0.02895	5.9689	6.2689	6.0792	6.0792	5.709	5.709	5.5982	5.5982	5.486	5.486	5.4205	5.4205	5.355	5.355	5.3363	5.3363		0.02895	5.79	5.79	5.8815	5.8815	5.8097	5.8097	5.5896	5.5896	5.3734	5.3734	5.3101	5.3101	5.2785	5.2785		0.02895	6.0396	6.0396	5.8757	5.8757	5.6894	5.6894	5.6776	5.6776	5.5335	5.5335	5.3164	5.3164	5.477	5.477
	0.029	5.9391	6.2391	6.062	6.062	5.7104	5.7104	5.6151	5.6151	5.5227	5.5227	5.4109	5.4109	5.3745	5.3745	5.3116	5.3116		0.029	5.8092	5.8092	5.8948	5.8948	5.6838	5.6838	5.6164	5.6164	5.3287	5.3287	5.3242	5.3242	5.3095	5.3095		0.029	5.987	5.987	5.9139	5.9139	5.7596	5.7596	5.6933	5.6933	5.5184	5.5184	5.3319	5.3319	5.4544	5.4544
	0.02905	5.9436	6.2436	6.0171	6.0171	5.7592	5.7592	5.6445	5.6445	5.5648	5.5648	5.372	5.372	5.448	5.448	5.3155	5.3155		0.02905	5.8287	5.8287	5.8748	5.8748	5.6572	5.6572	5.586	5.586	5.3689	5.3689	5.3257	5.3257	5.2577	5.2577		0.02905	5.9102	5.9102	5.9014	5.9014	5.8278	5.8278	5.7014	5.7014	5.5152	5.5152	5.3605	5.3605	5.4731	5.4731
	0.0291	5.9221	6.2221	5.9313	5.9313	5.7721	5.7721	5.6704	5.6704	5.5377	5.5377	5.3019	5.3019	5.4542	5.4542	5.3893	5.3893		0.0291	5.808	5.808	5.904	5.904	5.7144	5.7144	5.511	5.511	5.3729	5.3729	5.3124	5.3124	5.2423	5.2423		0.0291	5.9647	5.9647	5.9492	5.9492	5.8024	5.8024	5.6729	5.6729	5.4885	5.4885	5.4174	5.4174	5.5379	5.5379
	0.02915	5.8976	6.1976	5.995	5.995	5.7722	5.7722	5.6679	5.6679	5.4723	5.4723	5.3531	5.3531	5.4502	5.4502	5.4644	5.4644		0.02915	5.8158	5.8158	5.9584	5.9584	5.6979	5.6979	5.5346	5.5346	5.3998	5.3998	5.3261	5.3261	5.2604	5.2604		0.02915	5.9659	5.9659	6.0117	6.0117	5.803	5.803	5.7015	5.7015	5.4673	5.4673	5.3817	5.3817	5.5743	5.5743
	0.0292	5.908	6.208	6.0508	6.0508	5.8046	5.8046	5.6471	5.6471	5.4907	5.4907	5.404	5.404	5.406	5.406	5.4383	5.4383		0.0292	5.8032	5.8032	5.8746	5.8746	5.687	5.687	5.513	5.513	5.4865	5.4865	5.3275	5.3275	5.2234	5.2234		0.0292	5.9477	5.9477	6.0971	6.0971	5.7931	5.7931	5.788	5.788	5.5341	5.5341	5.372	5.372	5.5691	5.5691
	0.02925	5.8998	6.1997	6.0469	6.0469	5.8101	5.8101	5.595	5.595	5.4487	5.4487	5.3787	5.3787	5.3629	5.3629	5.4167	5.4167		0.02925	5.8153	5.8153	5.9105	5.9105	5.758	5.758	5.4866	5.4866	5.4523	5.4523	5.3098	5.3098	5.2339	5.2339		0.02925	5.9672	5.9672	6.1481	6.1481	5.7849	5.7849	5.7831	5.7831	5.5602	5.5602	5.3618	5.3618	5.5182	5.5182
	0.0293	5.9353	6.2353	5.9956	5.9956	5.7636	5.7636	5.6043	5.6043	5.3861	5.3861	5.3385	5.3385	5.3152	5.3152	5.2928	5.2928		0.0293	5.8001	5.8001	5.8752	5.8752	5.6821	5.6821	5.5633	5.5633	5.4424	5.4424	5.3651	5.3651	5.2498	5.2498		0.0293	5.9497	5.9497	6.0003	6.0003	5.7613	5.7613	5.7224	5.7224	5.5543	5.5543	5.2789	5.2789	5.4956	5.4956
	0.02935	5.9789	6.2789	6.0915	6.0915	5.8639	5.8639	5.5924	5.5924	5.4807	5.4807	5.2951	5.2951	5.3354	5.3354	5.3208	5.3208		0.02935	5.8711	5.8711	5.8294	5.8294	5.6872	5.6872	5.5533	5.5533	5.3745	5.3745	5.3776	5.3776	5.2151	5.2151		0.02935	5.8923	5.8923	5.9848	5.9848	5.7403	5.7403	5.6326	5.6326	5.6437	5.6437	5.1468	5.1468	5.4955	5.4955
	0.0294	6.0074	6.3074	6.1229	6.1229	5.8848	5.8848	5.5535	5.5535	5.5691	5.5691	5.3779	5.3779	5.3592	5.3592	5.3578	5.3578		0.0294	5.8514	5.8514	5.8446	5.8446	5.7245	5.7245	5.5815	5.5815	5.471	5.471	5.2882	5.2882	5.2635	5.2635		0.0294	5.8898	5.8898	6.045	6.045	5.7254	5.7254	5.6378	5.6378	5.6393	5.6393	5.2164	5.2164	5.4776	5.4776
	0.02945	6.0129	6.3129	6.1076	6.1076	5.8823	5.8823	5.5986	5.5986	5.5782	5.5782	5.4361	5.4361	5.36	5.36	5.4291	5.4291		0.02945	5.8091	5.8091	5.857	5.857	5.7206	5.7206	5.5435	5.5435	5.5456	5.5456	5.3231	5.3231	5.2707	5.2707		0.02945	5.8883	5.8883	6.015	6.015	5.7412	5.7412	5.5941	5.5941	5.5514	5.5514	5.3328	5.3328	5.4977	5.4977
	0.0295	6.0201	6.3201	6.0863	6.0863	5.7761	5.7761	5.6398	5.6398	5.5132	5.5132	5.4626	5.4626	5.4187	5.4187	5.4586	5.4586		0.0295	5.8239	5.8239	5.9555	5.9555	5.7586	5.7586	5.5413	5.5413	5.4948	5.4948	5.3384	5.3384	5.2622	5.2622		0.0295	5.9292	5.9292	5.9885	5.9885	5.765	5.765	5.6656	5.6656	5.4893	5.4893	5.3946	5.3946	5.4809	5.4809
	0.02955	6.0633	6.3633	5.9589	5.9589	5.7873	5.7873	5.6501	5.6501	5.5523	5.5523	5.5188	5.5188	5.3573	5.3573	5.3365	5.3365		0.02955	5.8734	5.8734	5.95	5.95	5.7547	5.7547	5.5928	5.5928	5.4582	5.4582	5.3361	5.3361	5.2067	5.2067		0.02955	5.9344	5.9344	5.9544	5.9544	5.749	5.749	5.7865	5.7865	5.4623	5.4623	5.3547	5.3547	5.4661	5.4661
	0.0296	6.0283	6.3283	5.9518	5.9518	5.8136	5.8136	5.6488	5.6488	5.6275	5.6275	5.4836	5.4836	5.3833	5.3833	5.3031	5.3031		0.0296	5.8394	5.8394	5.9202	5.9202	5.7364	5.7364	5.6432	5.6432	5.4038	5.4038	5.3731	5.3731	5.2413	5.2413		0.0296	6.0127	6.0127	5.9299	5.9299	5.6771	5.6771	5.8185	5.8185	5.4511	5.4511	5.3346	5.3346	5.4403	5.4403
	0.02965	5.9491	6.2491	6.0155	6.0155	5.7989	5.7989	5.6645	5.6645	5.5532	5.5532	5.4043	5.4043	5.3966	5.3966	5.3286	5.3286		0.02965	5.8141	5.8141	5.861	5.861	5.6693	5.6693	5.6486	5.6486	5.379	5.379	5.377	5.377	5.2234	5.2234		0.02965	6.0583	6.0583	5.8912	5.8912	5.6638	5.6638	5.8243	5.8243	5.4372	5.4372	5.3253	5.3253	5.4022	5.4022
	0.0297	5.949	6.249	5.9764	5.9764	5.7569	5.7569	5.7075	5.7075	5.4341	5.4341	5.3916	5.3916	5.4061	5.4061	5.3433	5.3433		0.0297	5.8468	5.8468	5.8623	5.8623	5.6762	5.6762	5.6148	5.6148	5.3839	5.3839	5.336	5.336	5.2179	5.2179		0.0297	6.0115	6.0115	5.8956	5.8956	5.6222	5.6222	5.8275	5.8275	5.3747	5.3747	5.3441	5.3441	5.418	5.418
	0.02975	5.9625	6.2625	5.9652	5.9652	5.7561	5.7561	5.6218	5.6218	5.425	5.425	5.3795	5.3795	5.4449	5.4449	5.3369	5.3369		0.02975	5.8342	5.8342	5.8655	5.8655	5.6544	5.6544	5.5984	5.5984	5.4058	5.4058	5.3499	5.3499	5.2703	5.2703		0.02975	5.9838	5.9838	5.8992	5.8992	5.6571	5.6571	5.8663	5.8663	5.4347	5.4347	5.3367	5.3367	5.4166	5.4166
	0.0298	6.0203	6.3203	5.9537	5.9537	5.7727	5.7727	5.5963	5.5963	5.3987	5.3987	5.3512	5.3512	5.4262	5.4262	5.3529	5.3529		0.0298	5.837	5.837	5.846	5.846	5.6595	5.6595	5.5912	5.5912	5.4484	5.4484	5.4189	5.4189	5.308	5.308		0.0298	5.996	5.996	5.8338	5.8338	5.6857	5.6857	5.7815	5.7815	5.4525	5.4525	5.3247	5.3247	5.478	5.478
	0.02985	6.0016	6.3016	5.9976	5.9976	5.83	5.83	5.6636	5.6636	5.3988	5.3988	5.4094	5.4094	5.3944	5.3944	5.3878	5.3878		0.02985	5.8653	5.8653	5.8571	5.8571	5.6635	5.6635	5.6087	5.6087	5.4702	5.4702	5.3555	5.3555	5.3146	5.3146		0.02985	5.9641	5.9641	5.8474	5.8474	5.7397	5.7397	5.7438	5.7438	5.5087	5.5087	5.3603	5.3603	5.574	5.574
	0.0299	5.8932	6.1932	6.0196	6.0196	5.8224	5.8224	5.7459	5.7459	5.3878	5.3878	5.4674	5.4674	5.3867	5.3867	5.3644	5.3644		0.0299	5.833	5.833	5.8957	5.8957	5.69	5.69	5.6221	5.6221	5.4302	5.4302	5.3826	5.3826	5.3607	5.3607		0.0299	6.0031	6.0031	5.9535	5.9535	5.7626	5.7626	5.7412	5.7412	5.5754	5.5754	5.4067	5.4067	5.6267	5.6267
	0.02995	5.8837	6.1837	6.0208	6.0208	5.7668	5.7668	5.7809	5.7809	5.452	5.452	5.4507	5.4507	5.3981	5.3981	5.3503	5.3503		0.02995	5.783	5.783	5.8886	5.8886	5.7031	5.7031	5.6187	5.6187	5.3978	5.3978	5.3363	5.3363	5.3719	5.3719		0.02995	6.0222	6.0222	5.9974	5.9974	5.7113	5.7113	5.6825	5.6825	5.5455	5.5455	5.4028	5.4028	5.5972	5.5972
	0.03	5.9519	6.2519	6.0064	6.0064	5.7716	5.7716	5.6884	5.6884	5.5339	5.5339	5.3793	5.3793	5.403	5.403	5.3307	5.3307		0.03	5.7989	5.7989	5.8785	5.8785	5.6349	5.6349	5.605	5.605	5.3961	5.3961	5.3027	5.3027	5.3401	5.3401		0.03	6.0068	6.0068	5.9959	5.9959	5.7242	5.7242	5.7002	5.7002	5.4819	5.4819	5.3317	5.3317	5.5901	5.5901
	0.03005	5.95	6.25	6.0251	6.0251	5.8497	5.8497	5.6346	5.6346	5.5615	5.5615	5.4551	5.4551	5.4105	5.4105	5.4307	5.4307		0.03005	5.8003	5.8003	5.8614	5.8614	5.6505	5.6505	5.6715	5.6715	5.4269	5.4269	5.3407	5.3407	5.3379	5.3379		0.03005	5.9321	5.9321	6.0016	6.0016	5.7041	5.7041	5.7916	5.7916	5.3949	5.3949	5.3876	5.3876	5.5753	5.5753
	0.0301	5.92	6.2199	6.022	6.022	5.8911	5.8911	5.5835	5.5835	5.504	5.504	5.4852	5.4852	5.4555	5.4555	5.3974	5.3974		0.0301	5.8197	5.8197	5.8424	5.8424	5.6698	5.6698	5.6198	5.6198	5.4456	5.4456	5.3237	5.3237	5.2989	5.2989		0.0301	5.8955	5.8955	5.9626	5.9626	5.6446	5.6446	5.8696	5.8696	5.4413	5.4413	5.4104	5.4104	5.5018	5.5018
	0.03015	5.8901	6.1901	6.0334	6.0334	5.8998	5.8998	5.6505	5.6505	5.5483	5.5483	5.4279	5.4279	5.4545	5.4545	5.2967	5.2967		0.03015	5.8709	5.8709	5.8295	5.8295	5.6662	5.6662	5.5482	5.5482	5.4552	5.4552	5.2941	5.2941	5.3212	5.3212		0.03015	5.8478	5.8478	5.9974	5.9974	5.6681	5.6681	5.817	5.817	5.4488	5.4488	5.3699	5.3699	5.4862	5.4862
	0.0302	5.9322	6.2322	6.0363	6.0363	5.8934	5.8934	5.6433	5.6433	5.5843	5.5843	5.4149	5.4149	5.3828	5.3828	5.2921	5.2921		0.0302	5.8654	5.8654	5.8619	5.8619	5.6975	5.6975	5.5148	5.5148	5.3812	5.3812	5.3103	5.3103	5.3192	5.3192		0.0302	5.9353	5.9353	6.0425	6.0425	5.686	5.686	5.7861	5.7861	5.3702	5.3702	5.3404	5.3404	5.464	5.464
	0.03025	5.9128	6.2128	5.99	5.99	5.8981	5.8981	5.6335	5.6335	5.5762	5.5762	5.4596	5.4596	5.4178	5.4178	5.3555	5.3555		0.03025	5.8147	5.8147	5.8939	5.8939	5.7513	5.7513	5.5399	5.5399	5.3722	5.3722	5.2868	5.2868	5.3316	5.3316		0.03025	6.0273	6.0273	5.9847	5.9847	5.68	5.68	5.7648	5.7648	5.428	5.428	5.3231	5.3231	5.4933	5.4933
	0.0303	5.9055	6.2055	5.9809	5.9809	5.9399	5.9399	5.6024	5.6024	5.4665	5.4665	5.4377	5.4377	5.4131	5.4131	5.3451	5.3451		0.0303	5.7885	5.7885	5.8917	5.8917	5.6832	5.6832	5.5359	5.5359	5.3638	5.3638	5.3212	5.3212	5.3308	5.3308		0.0303	6.0134	6.0134	5.9408	5.9408	5.7413	5.7413	5.7529	5.7529	5.4003	5.4003	5.2919	5.2919	5.4573	5.4573
	0.03035	5.9111	6.2111	6.0203	6.0203	5.897	5.897	5.5819	5.5819	5.4398	5.4398	5.4049	5.4049	5.3287	5.3287	5.4235	5.4235		0.03035	5.7657	5.7657	5.876	5.876	5.6263	5.6263	5.4865	5.4865	5.3737	5.3737	5.3651	5.3651	5.296	5.296		0.03035	6.0575	6.0575	5.9567	5.9567	5.7287	5.7287	5.6717	5.6717	5.3831	5.3831	5.342	5.342	5.4806	5.4806
	0.0304	5.843	6.143	5.9596	5.9596	5.8585	5.8585	5.6231	5.6231	5.483	5.483	5.4254	5.4254	5.2767	5.2767	5.449	5.449		0.0304	5.7652	5.7652	5.9003	5.9003	5.6299	5.6299	5.5326	5.5326	5.462	5.462	5.3251	5.3251	5.3077	5.3077		0.0304	6.0983	6.0983	5.9386	5.9386	5.6656	5.6656	5.6557	5.6557	5.445	5.445	5.3172	5.3172	5.4981	5.4981
	0.03045	5.8809	6.1809	5.8909	5.8909	5.7709	5.7709	5.5912	5.5912	5.4831	5.4831	5.4028	5.4028	5.3282	5.3282	5.417	5.417		0.03045	5.7809	5.7809	5.9471	5.9471	5.7025	5.7025	5.5534	5.5534	5.506	5.506	5.3062	5.3062	5.3635	5.3635		0.03045	6.0719	6.0719	5.9652	5.9652	5.6456	5.6456	5.691	5.691	5.5139	5.5139	5.3674	5.3674	5.4647	5.4647
	0.0305	5.873	6.173	5.9347	5.9347	5.7543	5.7543	5.5942	5.5942	5.4759	5.4759	5.4156	5.4156	5.3433	5.3433	5.374	5.374		0.0305	5.7335	5.7335	5.8787	5.8787	5.6978	5.6978	5.5631	5.5631	5.458	5.458	5.3073	5.3073	5.403	5.403		0.0305	6.0285	6.0285	5.9793	5.9793	5.7625	5.7625	5.7118	5.7118	5.553	5.553	5.4368	5.4368	5.5225	5.5225
	0.03055	5.8313	6.1313	6.0125	6.0125	5.7769	5.7769	5.5686	5.5686	5.503	5.503	5.4536	5.4536	5.4179	5.4179	5.3546	5.3546		0.03055	5.7045	5.7045	5.8922	5.8922	5.6966	5.6966	5.5743	5.5743	5.3297	5.3297	5.3374	5.3374	5.3876	5.3876		0.03055	6.013	6.013	6.0399	6.0399	5.7667	5.7667	5.7992	5.7992	5.5572	5.5572	5.4042	5.4042	5.5121	5.5121
	0.0306	5.8273	6.1273	6.0623	6.0623	5.7339	5.7339	5.5173	5.5173	5.5057	5.5057	5.4753	5.4753	5.3797	5.3797	5.4955	5.4955		0.0306	5.7036	5.7036	5.9685	5.9685	5.7216	5.7216	5.5785	5.5785	5.362	5.362	5.3369	5.3369	5.37	5.37		0.0306	6.03	6.03	6.0434	6.0434	5.667	5.667	5.7696	5.7696	5.5356	5.5356	5.3818	5.3818	5.5423	5.5423
	0.03065	5.8359	6.1359	6.0779	6.0779	5.8019	5.8019	5.5302	5.5302	5.4906	5.4906	5.3948	5.3948	5.3091	5.3091	5.4638	5.4638		0.03065	5.7601	5.7601	6.0166	6.0166	5.7654	5.7654	5.6331	5.6331	5.3658	5.3658	5.3487	5.3487	5.3169	5.3169		0.03065	5.9708	5.9708	6.0403	6.0403	5.6716	5.6716	5.7922	5.7922	5.4673	5.4673	5.3463	5.3463	5.5857	5.5857
	0.0307	5.8209	6.1209	6.0886	6.0886	5.8514	5.8514	5.6033	5.6033	5.4541	5.4541	5.352	5.352	5.3525	5.3525	5.3833	5.3833		0.0307	5.8217	5.8217	5.9755	5.9755	5.7769	5.7769	5.6043	5.6043	5.4033	5.4033	5.4017	5.4017	5.2859	5.2859		0.0307	5.9357	5.9357	5.9388	5.9388	5.8087	5.8087	5.8424	5.8424	5.4067	5.4067	5.4257	5.4257	5.5076	5.5076
	0.03075	5.8459	6.1459	6.0347	6.0347	5.9153	5.9153	5.6012	5.6012	5.5147	5.5147	5.38	5.38	5.3302	5.3302	5.3466	5.3466		0.03075	5.8688	5.8688	5.9959	5.9959	5.7151	5.7151	5.5277	5.5277	5.3477	5.3477	5.3658	5.3658	5.2828	5.2828		0.03075	5.9325	5.9325	5.9937	5.9937	5.7797	5.7797	5.8203	5.8203	5.3855	5.3855	5.4426	5.4426	5.5201	5.5201
	0.0308	5.8712	6.1712	5.9531	5.9531	5.9291	5.9291	5.6382	5.6382	5.5524	5.5524	5.422	5.422	5.3421	5.3421	5.317	5.317		0.0308	5.8695	5.8695	5.9541	5.9541	5.6875	5.6875	5.5096	5.5096	5.2821	5.2821	5.3503	5.3503	5.2958	5.2958		0.0308	5.9657	5.9657	5.9824	5.9824	5.7588	5.7588	5.7645	5.7645	5.4102	5.4102	5.4196	5.4196	5.5666	5.5666
	0.03085	5.9457	6.2457	5.9672	5.9672	5.8638	5.8638	5.6453	5.6453	5.4715	5.4715	5.4342	5.4342	5.3812	5.3812	5.302	5.302		0.03085	5.8414	5.8414	5.8905	5.8905	5.7355	5.7355	5.6215	5.6215	5.3002	5.3002	5.3007	5.3007	5.3118	5.3118		0.03085	5.9958	5.9958	5.8903	5.8903	5.7281	5.7281	5.7609	5.7609	5.3306	5.3306	5.446	5.446	5.6006	5.6006
	0.0309	5.9788	6.2788	5.984	5.984	5.8339	5.8339	5.5601	5.5601	5.4336	5.4336	5.3783	5.3783	5.4114	5.4114	5.4324	5.4324		0.0309	5.7805	5.7805	5.8935	5.8935	5.7816	5.7816	5.6481	5.6481	5.3613	5.3613	5.3073	5.3073	5.3298	5.3298		0.0309	5.9935	5.9935	5.9401	5.9401	5.7432	5.7432	5.7706	5.7706	5.3012	5.3012	5.401	5.401	5.5479	5.5479
	0.03095	5.9547	6.2547	5.9612	5.9612	5.863	5.863	5.6403	5.6403	5.4207	5.4207	5.4138	5.4138	5.4054	5.4054	5.4716	5.4716		0.03095	5.7526	5.7526	5.8608	5.8608	5.7455	5.7455	5.5809	5.5809	5.4931	5.4931	5.3079	5.3079	5.303	5.303		0.03095	5.9883	5.9883	5.988	5.988	5.7378	5.7378	5.7932	5.7932	5.3309	5.3309	5.3762	5.3762	5.5693	5.5693
	0.031	5.8691	6.169	6.0174	6.0174	5.8111	5.8111	5.6339	5.6339	5.4296	5.4296	5.4332	5.4332	5.3863	5.3863	5.4959	5.4959		0.031	5.8042	5.8042	5.9093	5.9093	5.776	5.776	5.4485	5.4485	5.5399	5.5399	5.2261	5.2261	5.3022	5.3022		0.031	5.9392	5.9392	5.9798	5.9798	5.7203	5.7203	5.7902	5.7902	5.3753	5.3753	5.4531	5.4531	5.5325	5.5325
	0.03105	5.8558	6.1558	6.0293	6.0293	5.8008	5.8008	5.6252	5.6252	5.4835	5.4835	5.4533	5.4533	5.3129	5.3129	5.5305	5.5305		0.03105	5.8498	5.8498	6.0303	6.0303	5.7282	5.7282	5.4784	5.4784	5.4383	5.4383	5.2003	5.2003	5.3046	5.3046		0.03105	5.923	5.923	5.943	5.943	5.7124	5.7124	5.8265	5.8265	5.4727	5.4727	5.3468	5.3468	5.4688	5.4688
	0.0311	5.9173	6.2173	6.0019	6.0019	5.7384	5.7384	5.6582	5.6582	5.4865	5.4865	5.4321	5.4321	5.2755	5.2755	5.4939	5.4939		0.0311	5.9136	5.9136	6.0395	6.0395	5.6571	5.6571	5.5358	5.5358	5.3878	5.3878	5.1853	5.1853	5.3042	5.3042		0.0311	5.9625	5.9625	5.9034	5.9034	5.7502	5.7502	5.8502	5.8502	5.5017	5.5017	5.2827	5.2827	5.484	5.484
	0.03115	5.9152	6.2152	5.9809	5.9809	5.8093	5.8093	5.6636	5.6636	5.501	5.501	5.3894	5.3894	5.3531	5.3531	5.4828	5.4828		0.03115	5.9225	5.9225	6.0007	6.0007	5.724	5.724	5.5998	5.5998	5.3891	5.3891	5.1551	5.1551	5.3486	5.3486		0.03115	6.0047	6.0047	5.856	5.856	5.7231	5.7231	5.7775	5.7775	5.5102	5.5102	5.3394	5.3394	5.5031	5.5031
	0.0312	5.8751	6.1751	6.1088	6.1088	5.8039	5.8039	5.6184	5.6184	5.5432	5.5432	5.4861	5.4861	5.3916	5.3916	5.4529	5.4529		0.0312	5.8859	5.8859	5.9566	5.9566	5.712	5.712	5.6275	5.6275	5.4189	5.4189	5.2452	5.2452	5.3205	5.3205		0.0312	5.9931	5.9931	5.852	5.852	5.7358	5.7358	5.753	5.753	5.443	5.443	5.3789	5.3789	5.556	5.556
	0.03125	5.8964	6.1964	6.1823	6.1823	5.7473	5.7473	5.6464	5.6464	5.469	5.469	5.4717	5.4717	5.3813	5.3813	5.404	5.404		0.03125	5.8402	5.8402	5.8591	5.8591	5.7544	5.7544	5.6528	5.6528	5.419	5.419	5.3412	5.3412	5.2398	5.2398		0.03125	6.021	6.021	5.8862	5.8862	5.7476	5.7476	5.7539	5.7539	5.3938	5.3938	5.3969	5.3969	5.5804	5.5804
	0.0313	5.9049	6.2049	6.1141	6.1141	5.6804	5.6804	5.6135	5.6135	5.5	5.5	5.4563	5.4563	5.3662	5.3662	5.3794	5.3794		0.0313	5.8671	5.8671	5.8474	5.8474	5.7334	5.7334	5.5964	5.5964	5.3713	5.3713	5.3064	5.3064	5.23	5.23		0.0313	6.0616	6.0616	5.983	5.983	5.6673	5.6673	5.7833	5.7833	5.4401	5.4401	5.4272	5.4272	5.5645	5.5645
	0.03135	5.95	6.25	6.1043	6.1043	5.6902	5.6902	5.6198	5.6198	5.5082	5.5082	5.5017	5.5017	5.3865	5.3865	5.4155	5.4155		0.03135	5.9443	5.9443	5.9157	5.9157	5.6867	5.6867	5.5852	5.5852	5.3443	5.3443	5.3089	5.3089	5.2475	5.2475		0.03135	6.0413	6.0413	5.9407	5.9407	5.7175	5.7175	5.7546	5.7546	5.4355	5.4355	5.3283	5.3283	5.5199	5.5199
	0.0314	5.917	6.217	6.0892	6.0892	5.7653	5.7653	5.6053	5.6053	5.5274	5.5274	5.4899	5.4899	5.405	5.405	5.3363	5.3363		0.0314	5.9463	5.9463	5.9527	5.9527	5.6714	5.6714	5.5734	5.5734	5.4542	5.4542	5.3173	5.3173	5.2487	5.2487		0.0314	5.9897	5.9897	5.9197	5.9197	5.7578	5.7578	5.765	5.765	5.4525	5.4525	5.2962	5.2962	5.5195	5.5195
	0.03145	5.8458	6.1458	6.0102	6.0102	5.7519	5.7519	5.5685	5.5685	5.5551	5.5551	5.4509	5.4509	5.4197	5.4197	5.2304	5.2304		0.03145	5.864	5.864	5.9317	5.9317	5.7466	5.7466	5.5218	5.5218	5.4454	5.4454	5.2332	5.2332	5.2768	5.2768		0.03145	5.976	5.976	5.9515	5.9515	5.7791	5.7791	5.6979	5.6979	5.4956	5.4956	5.3408	5.3408	5.5212	5.5212
	0.0315	5.9019	6.2019	5.9722	5.9722	5.8232	5.8232	5.5385	5.5385	5.5237	5.5237	5.4022	5.4022	5.342	5.342	5.2611	5.2611		0.0315	5.7851	5.7851	5.8789	5.8789	5.7451	5.7451	5.4791	5.4791	5.4189	5.4189	5.2209	5.2209	5.2964	5.2964		0.0315	6.029	6.029	5.9795	5.9795	5.7219	5.7219	5.6044	5.6044	5.4989	5.4989	5.3136	5.3136	5.4678	5.4678
	0.03155	5.8901	6.1901	5.9958	5.9958	5.8501	5.8501	5.5119	5.5119	5.4657	5.4657	5.3938	5.3938	5.3791	5.3791	5.3703	5.3703		0.03155	5.7984	5.7984	5.9039	5.9039	5.7497	5.7497	5.5062	5.5062	5.3953	5.3953	5.2664	5.2664	5.329	5.329		0.03155	6.0083	6.0083	5.9999	5.9999	5.6914	5.6914	5.5742	5.5742	5.4365	5.4365	5.3041	5.3041	5.4953	5.4953
	0.0316	5.9306	6.2306	6.0345	6.0345	5.7782	5.7782	5.5022	5.5022	5.4275	5.4275	5.4462	5.4462	5.4616	5.4616	5.3972	5.3972		0.0316	5.8356	5.8356	5.8748	5.8748	5.7197	5.7197	5.5642	5.5642	5.4276	5.4276	5.3194	5.3194	5.3345	5.3345		0.0316	6.0211	6.0211	5.9779	5.9779	5.708	5.708	5.685	5.685	5.421	5.421	5.3421	5.3421	5.5882	5.5882
	0.03165	5.9712	6.2712	6.079	6.079	5.7581	5.7581	5.5845	5.5845	5.4413	5.4413	5.4519	5.4519	5.4981	5.4981	5.3806	5.3806		0.03165	5.8645	5.8645	5.8242	5.8242	5.688	5.688	5.5108	5.5108	5.4257	5.4257	5.3492	5.3492	5.2887	5.2887		0.03165	6.0082	6.0082	5.959	5.959	5.7325	5.7325	5.7105	5.7105	5.4397	5.4397	5.3067	5.3067	5.6016	5.6016
	0.0317	5.9237	6.2237	6.0564	6.0564	5.7983	5.7983	5.6112	5.6112	5.4774	5.4774	5.422	5.422	5.4659	5.4659	5.3745	5.3745		0.0317	5.853	5.853	5.8205	5.8205	5.6566	5.6566	5.5312	5.5312	5.4039	5.4039	5.3701	5.3701	5.2457	5.2457		0.0317	5.9734	5.9734	6.0136	6.0136	5.7351	5.7351	5.7008	5.7008	5.5297	5.5297	5.3341	5.3341	5.4825	5.4825
	0.03175	5.9393	6.2393	5.9825	5.9825	5.8614	5.8614	5.5965	5.5965	5.4721	5.4721	5.5036	5.5036	5.4487	5.4487	5.3514	5.3514		0.03175	5.8427	5.8427	5.8827	5.8827	5.7069	5.7069	5.5208	5.5208	5.375	5.375	5.3435	5.3435	5.2707	5.2707		0.03175	5.9881	5.9881	6.051	6.051	5.711	5.711	5.6771	5.6771	5.5459	5.5459	5.3584	5.3584	5.5211	5.5211
	0.0318	5.9773	6.2773	5.9208	5.9208	5.8301	5.8301	5.6647	5.6647	5.5468	5.5468	5.4994	5.4994	5.4164	5.4164	5.3375	5.3375		0.0318	5.7792	5.7792	5.852	5.852	5.6922	5.6922	5.5451	5.5451	5.4044	5.4044	5.3247	5.3247	5.2722	5.2722		0.0318	6.0018	6.0018	6.0198	6.0198	5.6858	5.6858	5.6936	5.6936	5.4643	5.4643	5.4365	5.4365	5.5478	5.5478
	0.03185	5.9674	6.2674	5.9506	5.9506	5.8669	5.8669	5.6703	5.6703	5.5166	5.5166	5.4283	5.4283	5.3777	5.3777	5.3979	5.3979		0.03185	5.7824	5.7824	5.8219	5.8219	5.7164	5.7164	5.609	5.609	5.4077	5.4077	5.2469	5.2469	5.287	5.287		0.03185	5.9608	5.9608	6.0852	6.0852	5.6474	5.6474	5.6796	5.6796	5.4306	5.4306	5.4402	5.4402	5.5431	5.5431
	0.0319	5.9618	6.2618	5.9805	5.9805	5.8793	5.8793	5.6485	5.6485	5.429	5.429	5.3884	5.3884	5.4017	5.4017	5.3303	5.3303		0.0319	5.8161	5.8161	5.866	5.866	5.7617	5.7617	5.6008	5.6008	5.4216	5.4216	5.3028	5.3028	5.3486	5.3486		0.0319	5.9726	5.9726	6.0328	6.0328	5.7026	5.7026	5.6466	5.6466	5.4785	5.4785	5.4466	5.4466	5.5742	5.5742
	0.03195	5.9655	6.2655	6.0315	6.0315	5.9035	5.9035	5.5915	5.5915	5.3844	5.3844	5.3552	5.3552	5.3529	5.3529	5.3491	5.3491		0.03195	5.7351	5.7351	5.9225	5.9225	5.7435	5.7435	5.5419	5.5419	5.3607	5.3607	5.3183	5.3183	5.2459	5.2459		0.03195	6.0127	6.0127	6.0424	6.0424	5.7644	5.7644	5.6282	5.6282	5.4365	5.4365	5.4551	5.4551	5.5547	5.5547
	0.032	5.8918	6.1918	6.0983	6.0983	5.8416	5.8416	5.6018	5.6018	5.4005	5.4005	5.3499	5.3499	5.3523	5.3523	5.3653	5.3653		0.032	5.7865	5.7865	5.9359	5.9359	5.686	5.686	5.5049	5.5049	5.3104	5.3104	5.2856	5.2856	5.2767	5.2767		0.032	6.0196	6.0196	6.0954	6.0954	5.7707	5.7707	5.7169	5.7169	5.4624	5.4624	5.4734	5.4734	5.4923	5.4923
	0.03205	5.8483	6.1483	6.1267	6.1267	5.819	5.819	5.6196	5.6196	5.43	5.43	5.3616	5.3616	5.4332	5.4332	5.3154	5.3154		0.03205	5.8163	5.8163	5.9735	5.9735	5.5855	5.5855	5.4988	5.4988	5.321	5.321	5.2798	5.2798	5.3052	5.3052		0.03205	6.055	6.055	6.0876	6.0876	5.7556	5.7556	5.7968	5.7968	5.553	5.553	5.4179	5.4179	5.4338	5.4338
	0.0321	5.8123	6.1123	6.0145	6.0145	5.8577	5.8577	5.6372	5.6372	5.422	5.422	5.3376	5.3376	5.4413	5.4413	5.341	5.341		0.0321	5.8431	5.8431	5.9032	5.9032	5.5492	5.5492	5.5365	5.5365	5.4262	5.4262	5.2729	5.2729	5.2695	5.2695		0.0321	6.049	6.049	6.0751	6.0751	5.7422	5.7422	5.7037	5.7037	5.5703	5.5703	5.3301	5.3301	5.475	5.475
	0.03215	5.8853	6.1853	5.9695	5.9695	5.8697	5.8697	5.5953	5.5953	5.4298	5.4298	5.3833	5.3833	5.4239	5.4239	5.3732	5.3732		0.03215	5.8396	5.8396	5.9078	5.9078	5.5879	5.5879	5.5184	5.5184	5.4082	5.4082	5.3189	5.3189	5.2561	5.2561		0.03215	6.0189	6.0189	6.0208	6.0208	5.8142	5.8142	5.6711	5.6711	5.578	5.578	5.3008	5.3008	5.4801	5.4801
	0.0322	5.8944	6.1944	5.9969	5.9969	5.8903	5.8903	5.6181	5.6181	5.4185	5.4185	5.4115	5.4115	5.3573	5.3573	5.4146	5.4146		0.0322	5.8831	5.8831	5.9234	5.9234	5.637	5.637	5.4868	5.4868	5.3563	5.3563	5.3481	5.3481	5.2746	5.2746		0.0322	5.9665	5.9665	6.0078	6.0078	5.7912	5.7912	5.6906	5.6906	5.5394	5.5394	5.2956	5.2956	5.5696	5.5696
	0.03225	5.9213	6.2213	6.0389	6.0389	5.9135	5.9135	5.6355	5.6355	5.3862	5.3862	5.3841	5.3841	5.3516	5.3516	5.3469	5.3469		0.03225	5.9319	5.9319	5.9308	5.9308	5.6692	5.6692	5.5237	5.5237	5.3639	5.3639	5.3401	5.3401	5.3259	5.3259		0.03225	5.9761	5.9761	5.9721	5.9721	5.7062	5.7062	5.6734	5.6734	5.463	5.463	5.3441	5.3441	5.6114	5.6114
	0.0323	5.9207	6.2207	6.0328	6.0328	5.9758	5.9758	5.6047	5.6047	5.4434	5.4434	5.3173	5.3173	5.3114	5.3114	5.2963	5.2963		0.0323	5.8395	5.8395	5.921	5.921	5.6952	5.6952	5.5002	5.5002	5.3823	5.3823	5.3884	5.3884	5.4132	5.4132		0.0323	5.9375	5.9375	5.9407	5.9407	5.7554	5.7554	5.7011	5.7011	5.411	5.411	5.3431	5.3431	5.6011	5.6011
	0.03235	5.8589	6.1589	6.0348	6.0348	5.9298	5.9298	5.6255	5.6255	5.4592	5.4592	5.3307	5.3307	5.3439	5.3439	5.3392	5.3392		0.03235	5.8254	5.8254	5.8673	5.8673	5.7533	5.7533	5.4849	5.4849	5.4221	5.4221	5.4091	5.4091	5.3626	5.3626		0.03235	5.9423	5.9423	5.9392	5.9392	5.7132	5.7132	5.7557	5.7557	5.4688	5.4688	5.3999	5.3999	5.5423	5.5423
	0.0324	5.8783	6.1783	6.0147	6.0147	5.8153	5.8153	5.6521	5.6521	5.4438	5.4438	5.4279	5.4279	5.3433	5.3433	5.3495	5.3495		0.0324	5.8339	5.8339	5.8134	5.8134	5.8077	5.8077	5.5484	5.5484	5.3498	5.3498	5.3489	5.3489	5.3398	5.3398		0.0324	5.9632	5.9632	5.9994	5.9994	5.7177	5.7177	5.7104	5.7104	5.4425	5.4425	5.4202	5.4202	5.5139	5.5139
	0.03245	5.8752	6.1752	5.956	5.956	5.8263	5.8263	5.6513	5.6513	5.3923	5.3923	5.4855	5.4855	5.383	5.383	5.447	5.447		0.03245	5.79	5.79	5.78	5.78	5.7657	5.7657	5.4894	5.4894	5.2842	5.2842	5.3599	5.3599	5.3407	5.3407		0.03245	5.9633	5.9633	6.0151	6.0151	5.7283	5.7283	5.7676	5.7676	5.478	5.478	5.3426	5.3426	5.5333	5.5333
	0.0325	5.8538	6.1538	5.9317	5.9317	5.8287	5.8287	5.6348	5.6348	5.344	5.344	5.4991	5.4991	5.3573	5.3573	5.4041	5.4041		0.0325	5.7663	5.7663	5.8071	5.8071	5.7215	5.7215	5.4789	5.4789	5.3753	5.3753	5.3611	5.3611	5.3328	5.3328		0.0325	5.9405	5.9405	6.045	6.045	5.7084	5.7084	5.8478	5.8478	5.4868	5.4868	5.3102	5.3102	5.6018	5.6018
	0.03255	5.8527	6.1527	5.9547	5.9547	5.8323	5.8323	5.6293	5.6293	5.4371	5.4371	5.4845	5.4845	5.3657	5.3657	5.3799	5.3799		0.03255	5.8048	5.8048	5.7766	5.7766	5.7574	5.7574	5.5249	5.5249	5.4604	5.4604	5.362	5.362	5.3003	5.3003		0.03255	5.9707	5.9707	5.9671	5.9671	5.7516	5.7516	5.821	5.821	5.4984	5.4984	5.3513	5.3513	5.5932	5.5932
	0.0326	5.8545	6.1545	6.0087	6.0087	5.8087	5.8087	5.5802	5.5802	5.4141	5.4141	5.4363	5.4363	5.3415	5.3415	5.4109	5.4109		0.0326	5.8154	5.8154	5.7523	5.7523	5.712	5.712	5.4754	5.4754	5.4245	5.4245	5.309	5.309	5.2564	5.2564		0.0326	5.9569	5.9569	6.0058	6.0058	5.7822	5.7822	5.7716	5.7716	5.4997	5.4997	5.331	5.331	5.549	5.549
	0.03265	5.8532	6.1532	5.9962	5.9962	5.747	5.747	5.5834	5.5834	5.3648	5.3648	5.4697	5.4697	5.3591	5.3591	5.4466	5.4466		0.03265	5.8186	5.8186	5.8302	5.8302	5.6735	5.6735	5.4854	5.4854	5.4672	5.4672	5.3192	5.3192	5.1786	5.1786		0.03265	5.9654	5.9654	5.9971	5.9971	5.7603	5.7603	5.785	5.785	5.4412	5.4412	5.3099	5.3099	5.5267	5.5267
	0.0327	5.8931	6.1931	6.0205	6.0205	5.7132	5.7132	5.5374	5.5374	5.3846	5.3846	5.4384	5.4384	5.3637	5.3637	5.4493	5.4493		0.0327	5.784	5.784	5.9316	5.9316	5.6728	5.6728	5.5325	5.5325	5.4431	5.4431	5.3597	5.3597	5.2339	5.2339		0.0327	5.9308	5.9308	5.9711	5.9711	5.7738	5.7738	5.7076	5.7076	5.4317	5.4317	5.3032	5.3032	5.5481	5.5481
	0.03275	5.9451	6.2451	6.005	6.005	5.7598	5.7598	5.6086	5.6086	5.3839	5.3839	5.3071	5.3071	5.3704	5.3704	5.2963	5.2963		0.03275	5.782	5.782	5.9082	5.9082	5.6472	5.6472	5.5725	5.5725	5.4468	5.4468	5.3059	5.3059	5.3081	5.3081		0.03275	6.0107	6.0107	5.9614	5.9614	5.6876	5.6876	5.6932	5.6932	5.46	5.46	5.2922	5.2922	5.537	5.537
	0.0328	5.9193	6.2193	5.9412	5.9412	5.7368	5.7368	5.6494	5.6494	5.4141	5.4141	5.3086	5.3086	5.3321	5.3321	5.2231	5.2231		0.0328	5.7391	5.7391	5.8375	5.8375	5.6166	5.6166	5.5566	5.5566	5.4605	5.4605	5.3129	5.3129	5.2933	5.2933		0.0328	6.0614	6.0614	5.9375	5.9375	5.6579	5.6579	5.6957	5.6957	5.4445	5.4445	5.3056	5.3056	5.4693	5.4693
	0.03285	5.8747	6.1747	5.9693	5.9693	5.7687	5.7687	5.629	5.629	5.4762	5.4762	5.2763	5.2763	5.3916	5.3916	5.2789	5.2789		0.03285	5.7985	5.7985	5.8382	5.8382	5.6232	5.6232	5.4994	5.4994	5.4345	5.4345	5.3641	5.3641	5.2651	5.2651		0.03285	5.9398	5.9398	5.9861	5.9861	5.6924	5.6924	5.6432	5.6432	5.4085	5.4085	5.3501	5.3501	5.4458	5.4458
	0.0329	5.901	6.201	5.9888	5.9888	5.754	5.754	5.6665	5.6665	5.4901	5.4901	5.2965	5.2965	5.3993	5.3993	5.3889	5.3889		0.0329	5.8037	5.8037	5.832	5.832	5.7097	5.7097	5.6144	5.6144	5.3934	5.3934	5.3541	5.3541	5.2501	5.2501		0.0329	5.9372	5.9372	5.9881	5.9881	5.7225	5.7225	5.6026	5.6026	5.4238	5.4238	5.3453	5.3453	5.5221	5.5221
	0.03295	5.9417	6.2417	6.0419	6.0419	5.7561	5.7561	5.6924	5.6924	5.4547	5.4547	5.422	5.422	5.3608	5.3608	5.3544	5.3544		0.03295	5.7621	5.7621	5.8209	5.8209	5.7293	5.7293	5.568	5.568	5.4251	5.4251	5.3156	5.3156	5.3264	5.3264		0.03295	5.9919	5.9919	6.0266	6.0266	5.7188	5.7188	5.6397	5.6397	5.4454	5.4454	5.4255	5.4255	5.5231	5.5231
	0.033	5.9815	6.2815	6.0124	6.0124	5.7298	5.7298	5.6538	5.6538	5.4283	5.4283	5.4487	5.4487	5.3442	5.3442	5.3621	5.3621		0.033	5.7791	5.7791	5.8565	5.8565	5.772	5.772	5.5155	5.5155	5.4303	5.4303	5.3616	5.3616	5.2747	5.2747		0.033	6.0759	6.0759	6.0649	6.0649	5.7201	5.7201	5.6203	5.6203	5.5057	5.5057	5.4917	5.4917	5.547	5.547
	0.03305	5.9471	6.2471	6.042	6.042	5.714	5.714	5.6398	5.6398	5.4517	5.4517	5.4599	5.4599	5.4131	5.4131	5.361	5.361		0.03305	5.7827	5.7827	5.925	5.925	5.755	5.755	5.5133	5.5133	5.379	5.379	5.3561	5.3561	5.2877	5.2877		0.03305	6.0429	6.0429	6.0209	6.0209	5.7724	5.7724	5.5677	5.5677	5.4879	5.4879	5.4519	5.4519	5.4738	5.4738
	0.0331	5.944	6.244	5.9946	5.9946	5.793	5.793	5.6318	5.6318	5.5489	5.5489	5.4424	5.4424	5.387	5.387	5.4018	5.4018		0.0331	5.7738	5.7738	5.9308	5.9308	5.7349	5.7349	5.4588	5.4588	5.3559	5.3559	5.3118	5.3118	5.3395	5.3395		0.0331	5.9816	5.9816	6.004	6.004	5.7673	5.7673	5.6688	5.6688	5.4368	5.4368	5.4507	5.4507	5.5027	5.5027
	0.03315	5.9671	6.2671	5.8974	5.8974	5.7779	5.7779	5.5981	5.5981	5.4976	5.4976	5.3811	5.3811	5.3276	5.3276	5.5297	5.5297		0.03315	5.7518	5.7518	5.9195	5.9195	5.7047	5.7047	5.4705	5.4705	5.4236	5.4236	5.2978	5.2978	5.3538	5.3538		0.03315	5.936	5.936	6.0099	6.0099	5.7762	5.7762	5.771	5.771	5.4153	5.4153	5.3927	5.3927	5.5218	5.5218
	0.0332	5.9446	6.2446	5.9218	5.9218	5.7923	5.7923	5.6315	5.6315	5.4784	5.4784	5.3706	5.3706	5.2681	5.2681	5.5301	5.5301		0.0332	5.7916	5.7916	5.9055	5.9055	5.7195	5.7195	5.4943	5.4943	5.4597	5.4597	5.3148	5.3148	5.4225	5.4225		0.0332	5.9112	5.9112	5.9743	5.9743	5.8075	5.8075	5.7359	5.7359	5.4011	5.4011	5.361	5.361	5.4965	5.4965
	0.03325	5.8014	6.1014	5.9474	5.9474	5.7471	5.7471	5.6489	5.6489	5.4757	5.4757	5.3437	5.3437	5.3309	5.3309	5.4101	5.4101		0.03325	5.7802	5.7802	5.8758	5.8758	5.7076	5.7076	5.5092	5.5092	5.4183	5.4183	5.3651	5.3651	5.396	5.396		0.03325	5.9861	5.9861	5.9444	5.9444	5.7608	5.7608	5.6522	5.6522	5.3554	5.3554	5.3169	5.3169	5.5443	5.5443
	0.0333	5.7863	6.0863	5.9397	5.9397	5.7731	5.7731	5.5921	5.5921	5.4354	5.4354	5.3206	5.3206	5.3557	5.3557	5.392	5.392		0.0333	5.7272	5.7272	5.8864	5.8864	5.7245	5.7245	5.5433	5.5433	5.4069	5.4069	5.3751	5.3751	5.3574	5.3574		0.0333	6.0404	6.0404	5.899	5.899	5.7352	5.7352	5.6775	5.6775	5.3918	5.3918	5.2794	5.2794	5.4991	5.4991
	0.03335	5.8241	6.1241	5.9428	5.9428	5.7674	5.7674	5.6407	5.6407	5.4599	5.4599	5.3371	5.3371	5.3663	5.3663	5.3136	5.3136		0.03335	5.7753	5.7753	5.8725	5.8725	5.6679	5.6679	5.5585	5.5585	5.4485	5.4485	5.3548	5.3548	5.3061	5.3061		0.03335	6.0611	6.0611	5.9679	5.9679	5.7665	5.7665	5.6589	5.6589	5.4272	5.4272	5.2691	5.2691	5.4822	5.4822
	0.0334	5.8944	6.1944	6.0616	6.0616	5.6759	5.6759	5.6466	5.6466	5.535	5.535	5.369	5.369	5.3781	5.3781	5.3782	5.3782		0.0334	5.8532	5.8532	5.8443	5.8443	5.6404	5.6404	5.5458	5.5458	5.3963	5.3963	5.2707	5.2707	5.3098	5.3098		0.0334	6.044	6.044	6.0499	6.0499	5.734	5.734	5.7433	5.7433	5.4686	5.4686	5.3862	5.3862	5.4728	5.4728
	0.03345	5.8891	6.1891	6.1106	6.1106	5.6768	5.6768	5.6038	5.6038	5.59	5.59	5.3195	5.3195	5.2787	5.2787	5.4526	5.4526		0.03345	5.8717	5.8717	5.8304	5.8304	5.6871	5.6871	5.532	5.532	5.3347	5.3347	5.3022	5.3022	5.3869	5.3869		0.03345	6.0071	6.0071	5.996	5.996	5.7347	5.7347	5.7437	5.7437	5.5162	5.5162	5.3725	5.3725	5.5011	5.5011
	0.0335	5.9541	6.2541	6.0915	6.0915	5.7384	5.7384	5.5949	5.5949	5.5185	5.5185	5.3704	5.3704	5.2489	5.2489	5.475	5.475		0.0335	5.893	5.893	5.828	5.828	5.7221	5.7221	5.5078	5.5078	5.366	5.366	5.2882	5.2882	5.3633	5.3633		0.0335	5.9393	5.9393	5.9596	5.9596	5.7904	5.7904	5.6254	5.6254	5.5389	5.5389	5.3701	5.3701	5.4789	5.4789
	0.03355	5.9432	6.2432	6.0899	6.0899	5.8857	5.8857	5.622	5.622	5.3965	5.3965	5.3342	5.3342	5.2901	5.2901	5.4068	5.4068		0.03355	5.8507	5.8507	5.8364	5.8364	5.7604	5.7604	5.504	5.504	5.4302	5.4302	5.2434	5.2434	5.3228	5.3228		0.03355	5.9223	5.9223	5.956	5.956	5.8016	5.8016	5.6367	5.6367	5.5378	5.5378	5.319	5.319	5.4386	5.4386
	0.0336	5.955	6.255	6.024	6.024	5.8389	5.8389	5.5445	5.5445	5.43	5.43	5.3177	5.3177	5.327	5.327	5.362	5.362		0.0336	5.8403	5.8403	5.8698	5.8698	5.7162	5.7162	5.5571	5.5571	5.4626	5.4626	5.2644	5.2644	5.3445	5.3445		0.0336	5.9862	5.9862	5.9431	5.9431	5.7785	5.7785	5.6396	5.6396	5.6286	5.6286	5.2861	5.2861	5.4374	5.4374
	0.03365	6.0029	6.3029	6.0071	6.0071	5.8079	5.8079	5.5609	5.5609	5.5046	5.5046	5.3568	5.3568	5.3757	5.3757	5.3796	5.3796		0.03365	5.8188	5.8188	5.8985	5.8985	5.767	5.767	5.596	5.596	5.4299	5.4299	5.2925	5.2925	5.4038	5.4038		0.03365	6.002	6.002	5.9049	5.9049	5.7076	5.7076	5.6373	5.6373	5.6014	5.6014	5.2737	5.2737	5.4832	5.4832
	0.0337	6.0044	6.3044	6.0045	6.0045	5.8394	5.8394	5.6007	5.6007	5.5369	5.5369	5.3625	5.3625	5.3916	5.3916	5.3985	5.3985		0.0337	5.7972	5.7972	5.9163	5.9163	5.804	5.804	5.536	5.536	5.4421	5.4421	5.3246	5.3246	5.3596	5.3596		0.0337	5.9139	5.9139	5.8613	5.8613	5.6388	5.6388	5.5752	5.5752	5.4643	5.4643	5.3523	5.3523	5.5625	5.5625
	0.03375	6.0279	6.3279	5.9928	5.9928	5.8945	5.8945	5.6526	5.6526	5.4564	5.4564	5.385	5.385	5.3937	5.3937	5.4585	5.4585		0.03375	5.8205	5.8205	5.9175	5.9175	5.7307	5.7307	5.5996	5.5996	5.4145	5.4145	5.3453	5.3453	5.369	5.369		0.03375	5.9183	5.9183	5.9665	5.9665	5.7032	5.7032	5.6086	5.6086	5.4183	5.4183	5.3641	5.3641	5.5126	5.5126
	0.0338	6.0071	6.3071	6.0001	6.0001	5.9016	5.9016	5.6549	5.6549	5.4089	5.4089	5.4231	5.4231	5.3713	5.3713	5.3879	5.3879		0.0338	5.8745	5.8745	6.0447	6.0447	5.7035	5.7035	5.5395	5.5395	5.379	5.379	5.2973	5.2973	5.3793	5.3793		0.0338	5.9419	5.9419	6.0156	6.0156	5.7351	5.7351	5.6986	5.6986	5.4575	5.4575	5.2804	5.2804	5.507	5.507
	0.03385	5.9696	6.2696	6.0309	6.0309	5.9072	5.9072	5.6759	5.6759	5.4763	5.4763	5.4413	5.4413	5.3519	5.3519	5.3896	5.3896		0.03385	5.8605	5.8605	6.0479	6.0479	5.6829	5.6829	5.4687	5.4687	5.4242	5.4242	5.3018	5.3018	5.3528	5.3528		0.03385	5.9258	5.9258	5.9683	5.9683	5.7453	5.7453	5.7094	5.7094	5.4859	5.4859	5.2905	5.2905	5.5126	5.5126
	0.0339	5.969	6.269	5.9996	5.9996	5.7665	5.7665	5.6321	5.6321	5.4959	5.4959	5.4458	5.4458	5.2681	5.2681	5.356	5.356		0.0339	5.8386	5.8386	5.9953	5.9953	5.7321	5.7321	5.4467	5.4467	5.5208	5.5208	5.3254	5.3254	5.2993	5.2993		0.0339	5.9913	5.9913	5.9868	5.9868	5.7885	5.7885	5.7173	5.7173	5.4281	5.4281	5.3436	5.3436	5.4956	5.4956
	0.03395	5.9941	6.2941	5.9705	5.9705	5.7264	5.7264	5.6066	5.6066	5.5171	5.5171	5.4601	5.4601	5.3209	5.3209	5.3679	5.3679		0.03395	5.9021	5.9021	5.9928	5.9928	5.7592	5.7592	5.4343	5.4343	5.5077	5.5077	5.4188	5.4188	5.2895	5.2895		0.03395	6.0062	6.0062	5.9615	5.9615	5.8039	5.8039	5.6915	5.6915	5.401	5.401	5.3626	5.3626	5.481	5.481
	0.034	5.8843	6.1843	6.0301	6.0301	5.8313	5.8313	5.5705	5.5705	5.5369	5.5369	5.4029	5.4029	5.4196	5.4196	5.4249	5.4249		0.034	5.8757	5.8757	5.9061	5.9061	5.7831	5.7831	5.4546	5.4546	5.4642	5.4642	5.4334	5.4334	5.2794	5.2794		0.034	5.9518	5.9518	5.9205	5.9205	5.7834	5.7834	5.7268	5.7268	5.4485	5.4485	5.2306	5.2306	5.4815	5.4815
	0.03405	5.8095	6.1095	6.0152	6.0152	5.8335	5.8335	5.4871	5.4871	5.4452	5.4452	5.361	5.361	5.3983	5.3983	5.4433	5.4433		0.03405	5.8438	5.8438	5.8018	5.8018	5.7833	5.7833	5.5084	5.5084	5.3998	5.3998	5.4101	5.4101	5.2873	5.2873		0.03405	5.9651	5.9651	5.8758	5.8758	5.8074	5.8074	5.7368	5.7368	5.4432	5.4432	5.2242	5.2242	5.4692	5.4692
	0.0341	5.9085	6.2085	5.9812	5.9812	5.8174	5.8174	5.489	5.489	5.479	5.479	5.341	5.341	5.396	5.396	5.4464	5.4464		0.0341	5.8356	5.8356	5.8232	5.8232	5.7385	5.7385	5.5289	5.5289	5.3406	5.3406	5.3572	5.3572	5.2912	5.2912		0.0341	5.9843	5.9843	5.8687	5.8687	5.8116	5.8116	5.721	5.721	5.3972	5.3972	5.3026	5.3026	5.5124	5.5124
	0.03415	5.9468	6.2468	6.0231	6.0231	5.8296	5.8296	5.533	5.533	5.5746	5.5746	5.366	5.366	5.4355	5.4355	5.3533	5.3533		0.03415	5.8226	5.8226	5.8125	5.8125	5.7901	5.7901	5.5436	5.5436	5.3492	5.3492	5.3756	5.3756	5.3454	5.3454		0.03415	6.0333	6.0333	5.9339	5.9339	5.7712	5.7712	5.7536	5.7536	5.4157	5.4157	5.4052	5.4052	5.4974	5.4974
	0.0342	5.9745	6.2745	5.9438	5.9438	5.8503	5.8503	5.6362	5.6362	5.5408	5.5408	5.4108	5.4108	5.4002	5.4002	5.3421	5.3421		0.0342	5.7667	5.7667	5.8372	5.8372	5.7256	5.7256	5.5257	5.5257	5.4089	5.4089	5.3851	5.3851	5.3809	5.3809		0.0342	6.0231	6.0231	5.9975	5.9975	5.7815	5.7815	5.7912	5.7912	5.4635	5.4635	5.4109	5.4109	5.4541	5.4541
	0.03425	6.0051	6.3051	5.9648	5.9648	5.799	5.799	5.6963	5.6963	5.543	5.543	5.4311	5.4311	5.3491	5.3491	5.3438	5.3438		0.03425	5.8185	5.8185	5.8431	5.8431	5.715	5.715	5.5199	5.5199	5.4271	5.4271	5.3207	5.3207	5.3986	5.3986		0.03425	5.9931	5.9931	5.9598	5.9598	5.7754	5.7754	5.8117	5.8117	5.5122	5.5122	5.3554	5.3554	5.4739	5.4739
	0.0343	6.0027	6.3027	6.0908	6.0908	5.7852	5.7852	5.663	5.663	5.5567	5.5567	5.4675	5.4675	5.3128	5.3128	5.364	5.364		0.0343	5.8414	5.8414	5.8732	5.8732	5.7457	5.7457	5.5728	5.5728	5.3884	5.3884	5.2949	5.2949	5.3504	5.3504		0.0343	5.9759	5.9759	5.9368	5.9368	5.7896	5.7896	5.7771	5.7771	5.5454	5.5454	5.3887	5.3887	5.5348	5.5348
	0.03435	5.9298	6.2298	5.9992	5.9992	5.8427	5.8427	5.6189	5.6189	5.4987	5.4987	5.4176	5.4176	5.3639	5.3639	5.3864	5.3864		0.03435	5.8003	5.8003	5.8286	5.8286	5.6887	5.6887	5.6267	5.6267	5.376	5.376	5.3068	5.3068	5.3276	5.3276		0.03435	6.0412	6.0412	5.9126	5.9126	5.7867	5.7867	5.8308	5.8308	5.5009	5.5009	5.387	5.387	5.5344	5.5344
	0.0344	5.878	6.178	6.0073	6.0073	5.84	5.84	5.5856	5.5856	5.4812	5.4812	5.3281	5.3281	5.4108	5.4108	5.458	5.458		0.0344	5.7896	5.7896	5.8806	5.8806	5.6785	5.6785	5.6397	5.6397	5.3505	5.3505	5.3957	5.3957	5.3501	5.3501		0.0344	6.0127	6.0127	5.8362	5.8362	5.7919	5.7919	5.8071	5.8071	5.5088	5.5088	5.4336	5.4336	5.4488	5.4488
	0.03445	5.847	6.147	6.0387	6.0387	5.8323	5.8323	5.5581	5.5581	5.4294	5.4294	5.3186	5.3186	5.37	5.37	5.3824	5.3824		0.03445	5.8152	5.8152	5.8048	5.8048	5.7339	5.7339	5.6686	5.6686	5.2848	5.2848	5.396	5.396	5.3913	5.3913		0.03445	6.0006	6.0006	5.8372	5.8372	5.844	5.844	5.7198	5.7198	5.532	5.532	5.4516	5.4516	5.3818	5.3818
	0.0345	5.8495	6.1495	6.0716	6.0716	5.8809	5.8809	5.559	5.559	5.386	5.386	5.372	5.372	5.3145	5.3145	5.3344	5.3344		0.0345	5.8575	5.8575	5.7681	5.7681	5.7532	5.7532	5.5519	5.5519	5.2101	5.2101	5.3968	5.3968	5.3682	5.3682		0.0345	6.0387	6.0387	5.864	5.864	5.7486	5.7486	5.7054	5.7054	5.4895	5.4895	5.3988	5.3988	5.3467	5.3467
	0.03455	5.8017	6.1017	6.0933	6.0933	5.8828	5.8828	5.5919	5.5919	5.4079	5.4079	5.3557	5.3557	5.306	5.306	5.3513	5.3513		0.03455	5.8944	5.8944	5.8032	5.8032	5.7039	5.7039	5.5031	5.5031	5.2872	5.2872	5.4349	5.4349	5.372	5.372		0.03455	6.0808	6.0808	5.9841	5.9841	5.7042	5.7042	5.6777	5.6777	5.4335	5.4335	5.3007	5.3007	5.4215	5.4215
	0.0346	5.893	6.193	6.0707	6.0707	5.8562	5.8562	5.6515	5.6515	5.4965	5.4965	5.3618	5.3618	5.3053	5.3053	5.3682	5.3682		0.0346	5.8749	5.8749	5.8721	5.8721	5.6868	5.6868	5.5068	5.5068	5.3217	5.3217	5.4226	5.4226	5.3562	5.3562		0.0346	6.0527	6.0527	5.9526	5.9526	5.744	5.744	5.6775	5.6775	5.4447	5.4447	5.2193	5.2193	5.4661	5.4661
	0.03465	5.9573	6.2573	6.0352	6.0352	5.8532	5.8532	5.6555	5.6555	5.4885	5.4885	5.3908	5.3908	5.2725	5.2725	5.321	5.321		0.03465	5.8585	5.8585	5.9482	5.9482	5.6836	5.6836	5.5294	5.5294	5.3606	5.3606	5.4127	5.4127	5.3586	5.3586		0.03465	5.9776	5.9776	5.9395	5.9395	5.7088	5.7088	5.6672	5.6672	5.4537	5.4537	5.2275	5.2275	5.492	5.492
	0.0347	5.9142	6.2142	6.0191	6.0191	5.799	5.799	5.6314	5.6314	5.5044	5.5044	5.4272	5.4272	5.3548	5.3548	5.3596	5.3596		0.0347	5.8015	5.8015	5.9741	5.9741	5.6398	5.6398	5.509	5.509	5.3717	5.3717	5.359	5.359	5.3395	5.3395		0.0347	5.9699	5.9699	5.9798	5.9798	5.669	5.669	5.6237	5.6237	5.4416	5.4416	5.26	5.26	5.4908	5.4908
	0.03475	5.952	6.252	5.9981	5.9981	5.8171	5.8171	5.6259	5.6259	5.4723	5.4723	5.409	5.409	5.367	5.367	5.3955	5.3955		0.03475	5.835	5.835	5.9586	5.9586	5.6302	5.6302	5.4767	5.4767	5.3965	5.3965	5.4038	5.4038	5.345	5.345		0.03475	5.9948	5.9948	5.9567	5.9567	5.6875	5.6875	5.5963	5.5963	5.434	5.434	5.3004	5.3004	5.539	5.539
	0.0348	5.9836	6.2836	5.9617	5.9617	5.8837	5.8837	5.5545	5.5545	5.4738	5.4738	5.3674	5.3674	5.3567	5.3567	5.3955	5.3955		0.0348	5.7881	5.7881	5.9338	5.9338	5.7291	5.7291	5.5058	5.5058	5.373	5.373	5.3934	5.3934	5.3291	5.3291		0.0348	5.9991	5.9991	5.9806	5.9806	5.6592	5.6592	5.5687	5.5687	5.4537	5.4537	5.3841	5.3841	5.5381	5.5381
	0.03485	5.9559	6.2559	6.0178	6.0178	5.8298	5.8298	5.5922	5.5922	5.484	5.484	5.3567	5.3567	5.3452	5.3452	5.3677	5.3677		0.03485	5.7663	5.7663	5.923	5.923	5.7323	5.7323	5.5184	5.5184	5.3796	5.3796	5.3888	5.3888	5.3227	5.3227		0.03485	5.9959	5.9959	5.9829	5.9829	5.6682	5.6682	5.5864	5.5864	5.4398	5.4398	5.3887	5.3887	5.4918	5.4918
	0.0349	5.9333	6.2333	6.0127	6.0127	5.7695	5.7695	5.6079	5.6079	5.4846	5.4846	5.3295	5.3295	5.331	5.331	5.291	5.291		0.0349	5.7608	5.7608	5.9275	5.9275	5.7087	5.7087	5.5244	5.5244	5.4188	5.4188	5.3309	5.3309	5.2876	5.2876		0.0349	6.024	6.024	5.9554	5.9554	5.7528	5.7528	5.6443	5.6443	5.4186	5.4186	5.3493	5.3493	5.4911	5.4911
	0.03495	5.9273	6.2273	5.9901	5.9901	5.7944	5.7944	5.6085	5.6085	5.4798	5.4798	5.3625	5.3625	5.3672	5.3672	5.302	5.302		0.03495	5.7457	5.7457	5.8946	5.8946	5.5838	5.5838	5.5209	5.5209	5.4381	5.4381	5.2768	5.2768	5.2166	5.2166		0.03495	5.9574	5.9574	5.9293	5.9293	5.7865	5.7865	5.6587	5.6587	5.4662	5.4662	5.3272	5.3272	5.4927	5.4927
	0.035	5.8936	6.1936	6.028	6.028	5.8014	5.8014	5.6266	5.6266	5.4541	5.4541	5.3767	5.3767	5.3674	5.3674	5.3393	5.3393		0.035	5.7383	5.7383	5.8435	5.8435	5.5582	5.5582	5.5623	5.5623	5.3765	5.3765	5.3006	5.3006	5.2824	5.2824		0.035	5.9405	5.9405	6.0181	6.0181	5.7531	5.7531	5.6004	5.6004	5.4194	5.4194	5.3414	5.3414	5.5227	5.5227
	0.03505	5.8913	6.1913	6.0279	6.0279	5.8821	5.8821	5.6007	5.6007	5.4403	5.4403	5.3567	5.3567	5.3238	5.3238	5.3986	5.3986		0.03505	5.7854	5.7854	5.8161	5.8161	5.6234	5.6234	5.5532	5.5532	5.3213	5.3213	5.3141	5.3141	5.3338	5.3338		0.03505	5.9275	5.9275	6.054	6.054	5.7572	5.7572	5.562	5.562	5.4568	5.4568	5.3872	5.3872	5.5354	5.5354
	0.0351	5.9049	6.2049	6.0253	6.0253	5.9155	5.9155	5.5939	5.5939	5.4526	5.4526	5.3136	5.3136	5.3009	5.3009	5.4049	5.4049		0.0351	5.8818	5.8818	5.8734	5.8734	5.7018	5.7018	5.5813	5.5813	5.2873	5.2873	5.2118	5.2118	5.3906	5.3906		0.0351	5.9959	5.9959	6.0048	6.0048	5.7376	5.7376	5.5771	5.5771	5.4506	5.4506	5.3711	5.3711	5.5009	5.5009
	0.03515	5.9488	6.2488	6.0162	6.0162	5.8759	5.8759	5.6116	5.6116	5.4549	5.4549	5.3029	5.3029	5.3267	5.3267	5.3941	5.3941		0.03515	5.899	5.899	5.9459	5.9459	5.6487	5.6487	5.6023	5.6023	5.3633	5.3633	5.2752	5.2752	5.3253	5.3253		0.03515	5.9815	5.9815	6.0011	6.0011	5.7366	5.7366	5.5747	5.5747	5.4274	5.4274	5.3593	5.3593	5.4799	5.4799
	0.0352	5.9998	6.2998	6.0781	6.0781	5.827	5.827	5.6108	5.6108	5.4513	5.4513	5.3995	5.3995	5.2542	5.2542	5.374	5.374		0.0352	6.0045	6.0045	5.9385	5.9385	5.6401	5.6401	5.5386	5.5386	5.3891	5.3891	5.3335	5.3335	5.262	5.262		0.0352	5.9224	5.9224	5.96	5.96	5.7733	5.7733	5.5445	5.5445	5.4308	5.4308	5.394	5.394	5.5211	5.5211
	0.03525	5.9782	6.2782	6.0445	6.0445	5.8377	5.8377	5.5476	5.5476	5.4008	5.4008	5.4023	5.4023	5.2313	5.2313	5.3438	5.3438		0.03525	5.9561	5.9561	5.8885	5.8885	5.644	5.644	5.5129	5.5129	5.3468	5.3468	5.3622	5.3622	5.2665	5.2665		0.03525	5.9303	5.9303	5.9176	5.9176	5.7226	5.7226	5.609	5.609	5.3957	5.3957	5.4247	5.4247	5.5243	5.5243
	0.0353	5.9416	6.2416	6.0195	6.0195	5.8259	5.8259	5.5592	5.5592	5.4082	5.4082	5.3591	5.3591	5.2651	5.2651	5.2845	5.2845		0.0353	5.9041	5.9041	5.9362	5.9362	5.6994	5.6994	5.5514	5.5514	5.3358	5.3358	5.3626	5.3626	5.2637	5.2637		0.0353	5.9449	5.9449	5.9469	5.9469	5.6923	5.6923	5.6432	5.6432	5.3377	5.3377	5.4385	5.4385	5.5004	5.5004
	0.03535	5.8892	6.1891	6.0582	6.0582	5.7729	5.7729	5.5616	5.5616	5.3707	5.3707	5.3893	5.3893	5.3012	5.3012	5.2703	5.2703		0.03535	5.8865	5.8865	5.9102	5.9102	5.7541	5.7541	5.5632	5.5632	5.4434	5.4434	5.3347	5.3347	5.2488	5.2488		0.03535	5.9561	5.9561	5.9927	5.9927	5.6981	5.6981	5.5809	5.5809	5.3484	5.3484	5.371	5.371	5.5286	5.5286
	0.0354	5.8665	6.1665	6.0159	6.0159	5.8427	5.8427	5.5685	5.5685	5.4026	5.4026	5.4011	5.4011	5.3538	5.3538	5.3578	5.3578		0.0354	5.8875	5.8875	5.9034	5.9034	5.7322	5.7322	5.5259	5.5259	5.5362	5.5362	5.3208	5.3208	5.3028	5.3028		0.0354	5.9711	5.9711	5.9746	5.9746	5.6337	5.6337	5.616	5.616	5.404	5.404	5.3971	5.3971	5.5462	5.5462
	0.03545	5.9323	6.2322	6.0218	6.0218	5.8694	5.8694	5.596	5.596	5.4555	5.4555	5.3912	5.3912	5.3111	5.3111	5.3716	5.3716		0.03545	5.9009	5.9009	5.8815	5.8815	5.6503	5.6503	5.4955	5.4955	5.5255	5.5255	5.2677	5.2677	5.3609	5.3609		0.03545	6.0103	6.0103	5.9839	5.9839	5.5987	5.5987	5.6475	5.6475	5.4061	5.4061	5.4151	5.4151	5.5228	5.5228
	0.0355	6.0113	6.3113	6.0105	6.0105	5.8156	5.8156	5.611	5.611	5.4387	5.4387	5.405	5.405	5.3411	5.3411	5.3885	5.3885		0.0355	5.9053	5.9053	5.8745	5.8745	5.6965	5.6965	5.5166	5.5166	5.4914	5.4914	5.3058	5.3058	5.4117	5.4117		0.0355	6.0108	6.0108	5.9523	5.9523	5.6102	5.6102	5.6354	5.6354	5.4123	5.4123	5.4776	5.4776	5.5631	5.5631
	0.03555	5.9635	6.2635	6.018	6.018	5.8338	5.8338	5.6481	5.6481	5.4152	5.4152	5.4195	5.4195	5.3775	5.3775	5.3846	5.3846		0.03555	5.82	5.82	5.8591	5.8591	5.7365	5.7365	5.5249	5.5249	5.4562	5.4562	5.334	5.334	5.366	5.366		0.03555	6.0189	6.0189	5.9348	5.9348	5.6451	5.6451	5.62	5.62	5.3606	5.3606	5.5183	5.5183	5.5387	5.5387
	0.0356	5.9401	6.2401	6.0301	6.0301	5.8287	5.8287	5.6218	5.6218	5.4511	5.4511	5.4177	5.4177	5.3238	5.3238	5.3738	5.3738		0.0356	5.7616	5.7616	5.8376	5.8376	5.7252	5.7252	5.5547	5.5547	5.4392	5.4392	5.332	5.332	5.2895	5.2895		0.0356	5.9789	5.9789	5.9334	5.9334	5.6642	5.6642	5.6447	5.6447	5.3984	5.3984	5.4687	5.4687	5.513	5.513
	0.03565	5.9761	6.2761	5.9987	5.9987	5.7702	5.7702	5.5873	5.5873	5.4038	5.4038	5.4098	5.4098	5.3548	5.3548	5.3836	5.3836		0.03565	5.772	5.772	5.8419	5.8419	5.7084	5.7084	5.5847	5.5847	5.4352	5.4352	5.3739	5.3739	5.2679	5.2679		0.03565	5.9207	5.9207	5.9163	5.9163	5.7267	5.7267	5.6262	5.6262	5.4079	5.4079	5.4339	5.4339	5.4516	5.4516
	0.0357	5.8907	6.1907	6.0052	6.0052	5.7742	5.7742	5.5887	5.5887	5.4166	5.4166	5.3847	5.3847	5.3457	5.3457	5.3856	5.3856		0.0357	5.7976	5.7976	5.8334	5.8334	5.706	5.706	5.5597	5.5597	5.4277	5.4277	5.3248	5.3248	5.3248	5.3248		0.0357	5.8948	5.8948	5.8994	5.8994	5.7643	5.7643	5.5299	5.5299	5.4361	5.4361	5.4483	5.4483	5.4358	5.4358
	0.03575	5.8722	6.1722	6.0124	6.0124	5.7723	5.7723	5.5774	5.5774	5.4337	5.4337	5.3573	5.3573	5.3691	5.3691	5.3658	5.3658		0.03575	5.775	5.775	5.86	5.86	5.7139	5.7139	5.4901	5.4901	5.4157	5.4157	5.2581	5.2581	5.2804	5.2804		0.03575	5.902	5.902	5.9447	5.9447	5.743	5.743	5.6554	5.6554	5.4919	5.4919	5.452	5.452	5.4947	5.4947
	0.0358	5.9295	6.2295	6.0401	6.0401	5.8	5.8	5.5748	5.5748	5.4284	5.4284	5.3935	5.3935	5.3514	5.3514	5.338	5.338		0.0358	5.7944	5.7944	5.9071	5.9071	5.6982	5.6982	5.5145	5.5145	5.3282	5.3282	5.2783	5.2783	5.2576	5.2576		0.0358	5.9351	5.9351	5.9891	5.9891	5.7634	5.7634	5.7018	5.7018	5.4369	5.4369	5.4393	5.4393	5.497	5.497
	0.03585	5.9046	6.2046	5.9743	5.9743	5.848	5.848	5.5573	5.5573	5.482	5.482	5.3535	5.3535	5.3503	5.3503	5.3875	5.3875		0.03585	5.7725	5.7725	5.905	5.905	5.7273	5.7273	5.5935	5.5935	5.3025	5.3025	5.329	5.329	5.27	5.27		0.03585	5.9432	5.9432	6.0029	6.0029	5.7071	5.7071	5.6473	5.6473	5.4474	5.4474	5.4192	5.4192	5.4603	5.4603
	0.0359	5.9019	6.2019	6.0031	6.0031	5.8717	5.8717	5.5789	5.5789	5.4717	5.4717	5.3081	5.3081	5.4039	5.4039	5.344	5.344		0.0359	5.8013	5.8013	5.9397	5.9397	5.67	5.67	5.6102	5.6102	5.3262	5.3262	5.3014	5.3014	5.3244	5.3244		0.0359	5.9939	5.9939	5.9595	5.9595	5.7176	5.7176	5.6567	5.6567	5.4896	5.4896	5.4012	5.4012	5.5273	5.5273
	0.03595	5.9364	6.2364	6.0497	6.0497	5.878	5.878	5.5979	5.5979	5.4556	5.4556	5.3088	5.3088	5.4664	5.4664	5.4052	5.4052		0.03595	5.8587	5.8587	5.8738	5.8738	5.7209	5.7209	5.5588	5.5588	5.2937	5.2937	5.2849	5.2849	5.3264	5.3264		0.03595	5.9964	5.9964	5.9601	5.9601	5.7513	5.7513	5.5888	5.5888	5.5106	5.5106	5.3676	5.3676	5.5601	5.5601
	0.036	5.9356	6.2356	6.0483	6.0483	5.8136	5.8136	5.5601	5.5601	5.5301	5.5301	5.3281	5.3281	5.4504	5.4504	5.3954	5.3954		0.036	5.8807	5.8807	5.8934	5.8934	5.7872	5.7872	5.4792	5.4792	5.2954	5.2954	5.2309	5.2309	5.3337	5.3337		0.036	6.0355	6.0355	5.9208	5.9208	5.7164	5.7164	5.5283	5.5283	5.517	5.517	5.4335	5.4335	5.4929	5.4929
	0.03605	5.8939	6.1939	6.0312	6.0312	5.7708	5.7708	5.5848	5.5848	5.5265	5.5265	5.3063	5.3063	5.4109	5.4109	5.3417	5.3417		0.03605	5.8399	5.8399	5.8107	5.8107	5.7642	5.7642	5.5073	5.5073	5.3303	5.3303	5.2592	5.2592	5.3935	5.3935		0.03605	6.0283	6.0283	5.9231	5.9231	5.7474	5.7474	5.5551	5.5551	5.5356	5.5356	5.4344	5.4344	5.4577	5.4577
	0.0361	5.9113	6.2113	6.0452	6.0452	5.7585	5.7585	5.6422	5.6422	5.4999	5.4999	5.3187	5.3187	5.4668	5.4668	5.2984	5.2984		0.0361	5.8394	5.8394	5.7958	5.7958	5.7304	5.7304	5.5171	5.5171	5.3816	5.3816	5.2685	5.2685	5.4088	5.4088		0.0361	5.9856	5.9856	5.8704	5.8704	5.7446	5.7446	5.5418	5.5418	5.5313	5.5313	5.329	5.329	5.465	5.465
	0.03615	5.9272	6.2272	6.0624	6.0624	5.8129	5.8129	5.5822	5.5822	5.5363	5.5363	5.3154	5.3154	5.4277	5.4277	5.3635	5.3635		0.03615	5.8732	5.8732	5.8487	5.8487	5.7203	5.7203	5.5468	5.5468	5.3676	5.3676	5.248	5.248	5.3488	5.3488		0.03615	6.0204	6.0204	5.9054	5.9054	5.7025	5.7025	5.533	5.533	5.4748	5.4748	5.2875	5.2875	5.4626	5.4626
	0.0362	5.908	6.208	6.0733	6.0733	5.8461	5.8461	5.6039	5.6039	5.5943	5.5943	5.3368	5.3368	5.3569	5.3569	5.3993	5.3993		0.0362	5.8345	5.8345	5.9267	5.9267	5.718	5.718	5.5573	5.5573	5.3949	5.3949	5.275	5.275	5.3219	5.3219		0.0362	6.0164	6.0164	6.053	6.053	5.704	5.704	5.6355	5.6355	5.4036	5.4036	5.2947	5.2947	5.5412	5.5412
	0.03625	5.8857	6.1857	6.0585	6.0585	5.8894	5.8894	5.6157	5.6157	5.5677	5.5677	5.3753	5.3753	5.3727	5.3727	5.4163	5.4163		0.03625	5.8127	5.8127	5.9687	5.9687	5.7214	5.7214	5.5208	5.5208	5.4223	5.4223	5.3354	5.3354	5.3479	5.3479		0.03625	5.9894	5.9894	5.9738	5.9738	5.752	5.752	5.6198	5.6198	5.371	5.371	5.2919	5.2919	5.5792	5.5792
	0.0363	5.9141	6.2141	6.016	6.016	5.8707	5.8707	5.5422	5.5422	5.5711	5.5711	5.344	5.344	5.358	5.358	5.4727	5.4727		0.0363	5.8247	5.8247	5.9553	5.9553	5.6856	5.6856	5.5012	5.5012	5.3971	5.3971	5.4088	5.4088	5.4131	5.4131		0.0363	5.9824	5.9824	5.9131	5.9131	5.7263	5.7263	5.6482	5.6482	5.3384	5.3384	5.3736	5.3736	5.6223	5.6223
	0.03635	5.9356	6.2356	5.9606	5.9606	5.8102	5.8102	5.5738	5.5738	5.574	5.574	5.3521	5.3521	5.359	5.359	5.4401	5.4401		0.03635	5.8297	5.8297	5.9617	5.9617	5.7333	5.7333	5.5083	5.5083	5.3238	5.3238	5.4074	5.4074	5.4561	5.4561		0.03635	5.9216	5.9216	5.9513	5.9513	5.7669	5.7669	5.6311	5.6311	5.3307	5.3307	5.3966	5.3966	5.5656	5.5656
	0.0364	5.9387	6.2386	5.9864	5.9864	5.8056	5.8056	5.5794	5.5794	5.5054	5.5054	5.3354	5.3354	5.4007	5.4007	5.4368	5.4368		0.0364	5.826	5.826	5.9788	5.9788	5.7445	5.7445	5.4496	5.4496	5.2879	5.2879	5.3446	5.3446	5.4096	5.4096		0.0364	5.8464	5.8464	5.9971	5.9971	5.7702	5.7702	5.598	5.598	5.4599	5.4599	5.4402	5.4402	5.4707	5.4707
	0.03645	5.9436	6.2436	5.9792	5.9792	5.8005	5.8005	5.5883	5.5883	5.4845	5.4845	5.4001	5.4001	5.3944	5.3944	5.4301	5.4301		0.03645	5.8157	5.8157	5.9384	5.9384	5.7345	5.7345	5.5424	5.5424	5.3912	5.3912	5.3201	5.3201	5.4143	5.4143		0.03645	5.8587	5.8587	5.9587	5.9587	5.7364	5.7364	5.5347	5.5347	5.4946	5.4946	5.452	5.452	5.4382	5.4382
	0.0365	5.9573	6.2573	5.9906	5.9906	5.7975	5.7975	5.5913	5.5913	5.4993	5.4993	5.4086	5.4086	5.3605	5.3605	5.3551	5.3551		0.0365	5.8235	5.8235	5.8813	5.8813	5.753	5.753	5.5966	5.5966	5.4406	5.4406	5.3342	5.3342	5.3381	5.3381		0.0365	5.8915	5.8915	5.9448	5.9448	5.7261	5.7261	5.529	5.529	5.4425	5.4425	5.4106	5.4106	5.4587	5.4587
	0.03655	5.8826	6.1826	6.0097	6.0097	5.8087	5.8087	5.5796	5.5796	5.5154	5.5154	5.3699	5.3699	5.3615	5.3615	5.3009	5.3009		0.03655	5.7934	5.7934	5.8454	5.8454	5.7084	5.7084	5.6129	5.6129	5.4497	5.4497	5.3524	5.3524	5.2961	5.2961		0.03655	5.9639	5.9639	5.978	5.978	5.7453	5.7453	5.581	5.581	5.3818	5.3818	5.3816	5.3816	5.4105	5.4105
	0.0366	5.8495	6.1495	6.0493	6.0493	5.8225	5.8225	5.6437	5.6437	5.5335	5.5335	5.3924	5.3924	5.3819	5.3819	5.2934	5.2934		0.0366	5.8165	5.8165	5.8888	5.8888	5.7135	5.7135	5.5623	5.5623	5.4612	5.4612	5.3888	5.3888	5.3035	5.3035		0.0366	5.9998	5.9998	5.9064	5.9064	5.673	5.673	5.6224	5.6224	5.3034	5.3034	5.2909	5.2909	5.4306	5.4306
	0.03665	5.8308	6.1308	6.0761	6.0761	5.7768	5.7768	5.6251	5.6251	5.5436	5.5436	5.3758	5.3758	5.3781	5.3781	5.3109	5.3109		0.03665	5.8278	5.8278	5.9683	5.9683	5.6771	5.6771	5.5263	5.5263	5.4549	5.4549	5.3685	5.3685	5.2196	5.2196		0.03665	5.9717	5.9717	5.8005	5.8005	5.6705	5.6705	5.6031	5.6031	5.3264	5.3264	5.3309	5.3309	5.4794	5.4794
	0.0367	5.8956	6.1956	6.0531	6.0531	5.7581	5.7581	5.6506	5.6506	5.4742	5.4742	5.3769	5.3769	5.3824	5.3824	5.2996	5.2996		0.0367	5.7797	5.7797	5.9647	5.9647	5.7321	5.7321	5.504	5.504	5.461	5.461	5.3341	5.3341	5.2337	5.2337		0.0367	5.9983	5.9983	5.8481	5.8481	5.7165	5.7165	5.6646	5.6646	5.4181	5.4181	5.2814	5.2814	5.4369	5.4369
	0.03675	5.9178	6.2178	6.0133	6.0133	5.8006	5.8006	5.6551	5.6551	5.4691	5.4691	5.448	5.448	5.3446	5.3446	5.2972	5.2972		0.03675	5.8283	5.8283	5.9175	5.9175	5.7397	5.7397	5.5391	5.5391	5.4476	5.4476	5.2936	5.2936	5.2877	5.2877		0.03675	5.9686	5.9686	5.8383	5.8383	5.6966	5.6966	5.6774	5.6774	5.4809	5.4809	5.2851	5.2851	5.482	5.482
	0.0368	5.8971	6.1971	5.9906	5.9906	5.9044	5.9044	5.6622	5.6622	5.4028	5.4028	5.4073	5.4073	5.3361	5.3361	5.3274	5.3274		0.0368	5.7993	5.7993	5.9148	5.9148	5.7072	5.7072	5.5511	5.5511	5.4369	5.4369	5.2596	5.2596	5.3079	5.3079		0.0368	5.957	5.957	5.9161	5.9161	5.7301	5.7301	5.6545	5.6545	5.5437	5.5437	5.238	5.238	5.5469	5.5469
	0.03685	5.9134	6.2134	6.0605	6.0605	5.8419	5.8419	5.6526	5.6526	5.4506	5.4506	5.3084	5.3084	5.3148	5.3148	5.3776	5.3776		0.03685	5.79	5.79	5.9463	5.9463	5.6769	5.6769	5.5073	5.5073	5.3801	5.3801	5.2542	5.2542	5.3676	5.3676		0.03685	5.9686	5.9686	5.9612	5.9612	5.7587	5.7587	5.5512	5.5512	5.5431	5.5431	5.2944	5.2944	5.5276	5.5276
	0.0369	5.9241	6.2241	6.044	6.044	5.7393	5.7393	5.5484	5.5484	5.5005	5.5005	5.352	5.352	5.361	5.361	5.3589	5.3589		0.0369	5.7749	5.7749	5.9438	5.9438	5.7541	5.7541	5.4931	5.4931	5.4014	5.4014	5.3027	5.3027	5.3193	5.3193		0.0369	5.9771	5.9771	5.9281	5.9281	5.8159	5.8159	5.5228	5.5228	5.4993	5.4993	5.3407	5.3407	5.4509	5.4509
	0.03695	5.9315	6.2315	6.1077	6.1077	5.7799	5.7799	5.5515	5.5515	5.472	5.472	5.3996	5.3996	5.4273	5.4273	5.3482	5.3482		0.03695	5.7006	5.7006	5.9023	5.9023	5.7198	5.7198	5.5454	5.5454	5.4005	5.4005	5.3332	5.3332	5.3472	5.3472		0.03695	6.0053	6.0053	5.8574	5.8574	5.8069	5.8069	5.5843	5.5843	5.4195	5.4195	5.3377	5.3377	5.4525	5.4525
	0.037	5.914	6.214	6.1006	6.1006	5.8054	5.8054	5.5472	5.5472	5.4328	5.4328	5.4205	5.4205	5.463	5.463	5.3832	5.3832		0.037	5.7151	5.7151	5.8932	5.8932	5.6203	5.6203	5.5762	5.5762	5.4741	5.4741	5.3398	5.3398	5.3277	5.3277		0.037	6.0055	6.0055	5.8908	5.8908	5.6983	5.6983	5.6949	5.6949	5.4267	5.4267	5.3618	5.3618	5.5414	5.5414
	0.03705	5.9092	6.2092	6.0373	6.0373	5.7723	5.7723	5.5781	5.5781	5.5239	5.5239	5.4264	5.4264	5.4067	5.4067	5.3513	5.3513		0.03705	5.7929	5.7929	5.8835	5.8835	5.636	5.636	5.6061	5.6061	5.4383	5.4383	5.3108	5.3108	5.3707	5.3707		0.03705	5.9833	5.9833	5.8704	5.8704	5.6389	5.6389	5.7435	5.7435	5.497	5.497	5.3644	5.3644	5.517	5.517
	0.0371	5.9574	6.2574	5.897	5.897	5.791	5.791	5.589	5.589	5.4968	5.4968	5.465	5.465	5.3133	5.3133	5.3986	5.3986		0.0371	5.8125	5.8125	5.9041	5.9041	5.684	5.684	5.5642	5.5642	5.3842	5.3842	5.2997	5.2997	5.4251	5.4251		0.0371	5.9675	5.9675	5.8682	5.8682	5.6288	5.6288	5.7233	5.7233	5.4827	5.4827	5.4377	5.4377	5.4621	5.4621
	0.03715	5.9776	6.2776	5.9248	5.9248	5.7928	5.7928	5.6048	5.6048	5.4336	5.4336	5.4244	5.4244	5.2953	5.2953	5.4511	5.4511		0.03715	5.938	5.938	5.9864	5.9864	5.7006	5.7006	5.5691	5.5691	5.362	5.362	5.3484	5.3484	5.361	5.361		0.03715	5.9226	5.9226	5.836	5.836	5.6625	5.6625	5.6441	5.6441	5.423	5.423	5.355	5.355	5.4561	5.4561
	0.0372	5.9237	6.2237	5.9592	5.9592	5.759	5.759	5.5925	5.5925	5.4283	5.4283	5.3837	5.3837	5.336	5.336	5.4387	5.4387		0.0372	5.9524	5.9524	5.9614	5.9614	5.6719	5.6719	5.555	5.555	5.3437	5.3437	5.3954	5.3954	5.2929	5.2929		0.0372	5.8697	5.8697	5.8641	5.8641	5.7163	5.7163	5.5513	5.5513	5.4956	5.4956	5.3489	5.3489	5.4318	5.4318
	0.03725	5.8648	6.1648	5.995	5.995	5.7508	5.7508	5.5713	5.5713	5.4268	5.4268	5.3879	5.3879	5.3631	5.3631	5.3815	5.3815		0.03725	5.8679	5.8679	5.8626	5.8626	5.637	5.637	5.4627	5.4627	5.3701	5.3701	5.3571	5.3571	5.3038	5.3038		0.03725	5.9144	5.9144	5.8035	5.8035	5.7686	5.7686	5.5601	5.5601	5.5017	5.5017	5.3531	5.3531	5.4413	5.4413
	0.0373	5.8679	6.1679	6.0007	6.0007	5.7996	5.7996	5.5362	5.5362	5.4604	5.4604	5.4303	5.4303	5.3233	5.3233	5.4144	5.4144		0.0373	5.8245	5.8245	5.959	5.959	5.6595	5.6595	5.4535	5.4535	5.3544	5.3544	5.3219	5.3219	5.3131	5.3131		0.0373	5.9655	5.9655	5.8022	5.8022	5.7063	5.7063	5.5908	5.5908	5.4419	5.4419	5.3075	5.3075	5.456	5.456
	0.03735	5.8584	6.1584	6.0722	6.0722	5.764	5.764	5.5426	5.5426	5.5258	5.5258	5.4823	5.4823	5.2976	5.2976	5.4965	5.4965		0.03735	5.8431	5.8431	5.9868	5.9868	5.5935	5.5935	5.5103	5.5103	5.4212	5.4212	5.37	5.37	5.2984	5.2984		0.03735	5.948	5.948	5.8341	5.8341	5.6568	5.6568	5.496	5.496	5.4503	5.4503	5.2831	5.2831	5.4802	5.4802
	0.0374	5.8247	6.1247	6.1033	6.1033	5.7783	5.7783	5.5171	5.5171	5.5202	5.5202	5.5054	5.5054	5.3085	5.3085	5.4142	5.4142		0.0374	5.803	5.803	5.9171	5.9171	5.6371	5.6371	5.5061	5.5061	5.5007	5.5007	5.3054	5.3054	5.3086	5.3086		0.0374	5.9918	5.9918	5.9456	5.9456	5.6784	5.6784	5.5174	5.5174	5.4172	5.4172	5.3322	5.3322	5.4479	5.4479
	0.03745	5.9017	6.2017	6.0629	6.0629	5.8555	5.8555	5.5297	5.5297	5.4285	5.4285	5.5196	5.5196	5.3448	5.3448	5.3503	5.3503		0.03745	5.7183	5.7183	5.9046	5.9046	5.7705	5.7705	5.436	5.436	5.5059	5.5059	5.2519	5.2519	5.2868	5.2868		0.03745	6.0753	6.0753	6.0161	6.0161	5.705	5.705	5.563	5.563	5.3994	5.3994	5.3001	5.3001	5.4383	5.4383
	0.0375	5.9067	6.2067	6.093	6.093	5.8054	5.8054	5.6143	5.6143	5.4418	5.4418	5.4745	5.4745	5.3291	5.3291	5.3179	5.3179		0.0375	5.6604	5.6604	5.9097	5.9097	5.8576	5.8576	5.4658	5.4658	5.4793	5.4793	5.2243	5.2243	5.2217	5.2217		0.0375	6.0322	6.0322	5.9996	5.9996	5.7213	5.7213	5.6542	5.6542	5.425	5.425	5.2967	5.2967	5.4598	5.4598
	0.03755	5.89	6.19	6.1131	6.1131	5.8486	5.8486	5.6687	5.6687	5.4068	5.4068	5.386	5.386	5.3597	5.3597	5.3502	5.3502		0.03755	5.6788	5.6788	5.929	5.929	5.7957	5.7957	5.5289	5.5289	5.4002	5.4002	5.2594	5.2594	5.2603	5.2603		0.03755	6.0333	6.0333	5.9518	5.9518	5.7141	5.7141	5.6354	5.6354	5.4301	5.4301	5.3689	5.3689	5.4807	5.4807
	0.0376	5.9021	6.2021	6.107	6.107	5.8333	5.8333	5.642	5.642	5.4341	5.4341	5.3479	5.3479	5.3895	5.3895	5.3794	5.3794		0.0376	5.7113	5.7113	5.901	5.901	5.7317	5.7317	5.5318	5.5318	5.3702	5.3702	5.2934	5.2934	5.2714	5.2714		0.0376	5.9801	5.9801	5.9652	5.9652	5.7456	5.7456	5.635	5.635	5.4125	5.4125	5.4194	5.4194	5.502	5.502
	0.03765	5.9088	6.2088	6.0429	6.0429	5.9299	5.9299	5.6605	5.6605	5.442	5.442	5.4319	5.4319	5.3901	5.3901	5.3817	5.3817		0.03765	5.7849	5.7849	5.8603	5.8603	5.6988	5.6988	5.526	5.526	5.4222	5.4222	5.3192	5.3192	5.2581	5.2581		0.03765	5.9761	5.9761	6.039	6.039	5.7838	5.7838	5.6315	5.6315	5.3989	5.3989	5.4461	5.4461	5.4895	5.4895
	0.0377	5.9209	6.2209	5.9932	5.9932	5.9476	5.9476	5.5799	5.5799	5.3855	5.3855	5.3913	5.3913	5.3776	5.3776	5.3866	5.3866		0.0377	5.8295	5.8295	5.8632	5.8632	5.6778	5.6778	5.5874	5.5874	5.4766	5.4766	5.2877	5.2877	5.3066	5.3066		0.0377	5.9885	5.9885	6.0463	6.0463	5.7229	5.7229	5.6211	5.6211	5.482	5.482	5.4404	5.4404	5.5017	5.5017
	0.03775	5.8639	6.1639	5.9935	5.9935	5.9058	5.9058	5.59	5.59	5.4432	5.4432	5.3077	5.3077	5.3743	5.3743	5.4241	5.4241		0.03775	5.8326	5.8326	5.8901	5.8901	5.7206	5.7206	5.5509	5.5509	5.4574	5.4574	5.2368	5.2368	5.3488	5.3488		0.03775	6.0265	6.0265	6.0386	6.0386	5.7304	5.7304	5.644	5.644	5.4186	5.4186	5.3645	5.3645	5.547	5.547
	0.0378	5.8802	6.1802	6.0512	6.0512	5.8202	5.8202	5.656	5.656	5.4676	5.4676	5.2531	5.2531	5.4167	5.4167	5.4209	5.4209		0.0378	5.8001	5.8001	5.8921	5.8921	5.7218	5.7218	5.5421	5.5421	5.4308	5.4308	5.1882	5.1882	5.291	5.291		0.0378	5.9955	5.9955	5.9802	5.9802	5.6527	5.6527	5.6165	5.6165	5.4085	5.4085	5.2708	5.2708	5.5593	5.5593
	0.03785	5.9381	6.2381	6.1295	6.1295	5.8115	5.8115	5.6791	5.6791	5.4515	5.4515	5.2764	5.2764	5.4518	5.4518	5.4731	5.4731		0.03785	5.7277	5.7277	5.855	5.855	5.7052	5.7052	5.5151	5.5151	5.3769	5.3769	5.2297	5.2297	5.2548	5.2548		0.03785	5.9765	5.9765	5.9765	5.9765	5.6104	5.6104	5.6475	5.6475	5.4807	5.4807	5.261	5.261	5.5895	5.5895
	0.0379	5.9996	6.2996	6.0844	6.0844	5.8695	5.8695	5.6296	5.6296	5.4714	5.4714	5.3251	5.3251	5.4311	5.4311	5.4472	5.4472		0.0379	5.834	5.834	5.9381	5.9381	5.6784	5.6784	5.4788	5.4788	5.3907	5.3907	5.2893	5.2893	5.2743	5.2743		0.0379	5.9328	5.9328	5.9808	5.9808	5.6752	5.6752	5.6034	5.6034	5.4988	5.4988	5.2528	5.2528	5.5495	5.5495
	0.03795	5.9802	6.2801	6.0754	6.0754	5.8247	5.8247	5.5715	5.5715	5.4805	5.4805	5.3429	5.3429	5.3788	5.3788	5.386	5.386		0.03795	5.8645	5.8645	5.9509	5.9509	5.6754	5.6754	5.5038	5.5038	5.4463	5.4463	5.3494	5.3494	5.3049	5.3049		0.03795	5.9046	5.9046	5.9332	5.9332	5.7823	5.7823	5.6226	5.6226	5.5833	5.5833	5.2633	5.2633	5.4989	5.4989
	0.038	5.9862	6.2862	6.0891	6.0891	5.7639	5.7639	5.5973	5.5973	5.4468	5.4468	5.291	5.291	5.4084	5.4084	5.3806	5.3806		0.038	5.8569	5.8569	5.8318	5.8318	5.6637	5.6637	5.5107	5.5107	5.4916	5.4916	5.3051	5.3051	5.2995	5.2995		0.038	5.9694	5.9694	5.8636	5.8636	5.7595	5.7595	5.6508	5.6508	5.5727	5.5727	5.317	5.317	5.5423	5.5423
	0.03805	6.0083	6.3083	6.1109	6.1109	5.7508	5.7508	5.5952	5.5952	5.4933	5.4933	5.3411	5.3411	5.4	5.4	5.3869	5.3869		0.03805	5.8454	5.8454	5.8555	5.8555	5.6066	5.6066	5.5566	5.5566	5.3733	5.3733	5.2694	5.2694	5.2598	5.2598		0.03805	5.9429	5.9429	5.8363	5.8363	5.7225	5.7225	5.6633	5.6633	5.5025	5.5025	5.3331	5.3331	5.5387	5.5387
	0.0381	6.0053	6.3053	6.0072	6.0072	5.8356	5.8356	5.5725	5.5725	5.5135	5.5135	5.3606	5.3606	5.3542	5.3542	5.439	5.439		0.0381	5.8147	5.8147	5.92	5.92	5.6401	5.6401	5.5574	5.5574	5.3691	5.3691	5.319	5.319	5.2903	5.2903		0.0381	5.9788	5.9788	5.8537	5.8537	5.6647	5.6647	5.7023	5.7023	5.4869	5.4869	5.3543	5.3543	5.4954	5.4954
	0.03815	6.0264	6.3264	6.0103	6.0103	5.819	5.819	5.5988	5.5988	5.4692	5.4692	5.4008	5.4008	5.3514	5.3514	5.4987	5.4987		0.03815	5.7931	5.7931	5.9767	5.9767	5.7229	5.7229	5.5419	5.5419	5.3719	5.3719	5.3696	5.3696	5.354	5.354		0.03815	5.957	5.957	5.8426	5.8426	5.6547	5.6547	5.634	5.634	5.5113	5.5113	5.337	5.337	5.4812	5.4812
	0.0382	5.9852	6.2852	6.0602	6.0602	5.7856	5.7856	5.6362	5.6362	5.5025	5.5025	5.3344	5.3344	5.3332	5.3332	5.3993	5.3993		0.0382	5.8412	5.8412	5.9616	5.9616	5.7372	5.7372	5.5684	5.5684	5.3537	5.3537	5.3569	5.3569	5.3816	5.3816		0.0382	6.0125	6.0125	5.9151	5.9151	5.6468	5.6468	5.6387	5.6387	5.4406	5.4406	5.3875	5.3875	5.4246	5.4246
	0.03825	5.8934	6.1934	6.0566	6.0566	5.7398	5.7398	5.6376	5.6376	5.4835	5.4835	5.3134	5.3134	5.3405	5.3405	5.4386	5.4386		0.03825	5.768	5.768	5.9356	5.9356	5.6825	5.6825	5.5293	5.5293	5.3187	5.3187	5.3071	5.3071	5.3925	5.3925		0.03825	6.0417	6.0417	5.9742	5.9742	5.6942	5.6942	5.65	5.65	5.4526	5.4526	5.3947	5.3947	5.4575	5.4575
	0.0383	5.8424	6.1424	5.9692	5.9692	5.7754	5.7754	5.5948	5.5948	5.4762	5.4762	5.3128	5.3128	5.3661	5.3661	5.4358	5.4358		0.0383	5.7591	5.7591	5.8771	5.8771	5.6518	5.6518	5.5758	5.5758	5.3388	5.3388	5.2519	5.2519	5.4007	5.4007		0.0383	6.0364	6.0364	5.9752	5.9752	5.7112	5.7112	5.6312	5.6312	5.3728	5.3728	5.3482	5.3482	5.4859	5.4859
	0.03835	5.8455	6.1455	5.9239	5.9239	5.7793	5.7793	5.5098	5.5098	5.482	5.482	5.3336	5.3336	5.4222	5.4222	5.4057	5.4057		0.03835	5.7654	5.7654	5.8785	5.8785	5.6736	5.6736	5.5883	5.5883	5.3605	5.3605	5.2939	5.2939	5.3948	5.3948		0.03835	6.0175	6.0175	5.9559	5.9559	5.7148	5.7148	5.5993	5.5993	5.3163	5.3163	5.4271	5.4271	5.4347	5.4347
	0.0384	5.864	6.164	5.9458	5.9458	5.6944	5.6944	5.5409	5.5409	5.4456	5.4456	5.3527	5.3527	5.412	5.412	5.3842	5.3842		0.0384	5.7866	5.7866	5.9424	5.9424	5.6814	5.6814	5.5222	5.5222	5.3557	5.3557	5.3479	5.3479	5.3778	5.3778		0.0384	6.0679	6.0679	5.9703	5.9703	5.6902	5.6902	5.5976	5.5976	5.3633	5.3633	5.4302	5.4302	5.4282	5.4282
	0.03845	5.8869	6.1869	5.9676	5.9676	5.6701	5.6701	5.6021	5.6021	5.4051	5.4051	5.3566	5.3566	5.3913	5.3913	5.3852	5.3852		0.03845	5.8067	5.8067	5.9848	5.9848	5.6097	5.6097	5.5082	5.5082	5.344	5.344	5.3064	5.3064	5.3704	5.3704		0.03845	6.0628	6.0628	5.9852	5.9852	5.6861	5.6861	5.5259	5.5259	5.4098	5.4098	5.3433	5.3433	5.4429	5.4429
	0.0385	5.8526	6.1525	5.9917	5.9917	5.6698	5.6698	5.5835	5.5835	5.4459	5.4459	5.4103	5.4103	5.3858	5.3858	5.4625	5.4625		0.0385	5.8143	5.8143	5.9281	5.9281	5.5845	5.5845	5.5311	5.5311	5.3637	5.3637	5.3035	5.3035	5.3616	5.3616		0.0385	6.0246	6.0246	5.9458	5.9458	5.7202	5.7202	5.5097	5.5097	5.404	5.404	5.313	5.313	5.4675	5.4675
	0.03855	5.9093	6.2093	5.9663	5.9663	5.684	5.684	5.6272	5.6272	5.5139	5.5139	5.387	5.387	5.3963	5.3963	5.4638	5.4638		0.03855	5.8453	5.8453	5.8927	5.8927	5.6592	5.6592	5.5079	5.5079	5.3882	5.3882	5.3336	5.3336	5.3327	5.3327		0.03855	5.9681	5.9681	5.9012	5.9012	5.7188	5.7188	5.5626	5.5626	5.3519	5.3519	5.3452	5.3452	5.4987	5.4987
	0.0386	5.8895	6.1895	5.9731	5.9731	5.7977	5.7977	5.6654	5.6654	5.6603	5.6603	5.3352	5.3352	5.3735	5.3735	5.4171	5.4171		0.0386	5.8435	5.8435	5.9205	5.9205	5.7634	5.7634	5.4738	5.4738	5.3536	5.3536	5.3524	5.3524	5.3215	5.3215		0.0386	6.0053	6.0053	5.9178	5.9178	5.6652	5.6652	5.4824	5.4824	5.3866	5.3866	5.3428	5.3428	5.5526	5.5526
	0.03865	5.8633	6.1633	5.9428	5.9428	5.8217	5.8217	5.6685	5.6685	5.6566	5.6566	5.3261	5.3261	5.3895	5.3895	5.4312	5.4312		0.03865	5.8751	5.8751	5.8972	5.8972	5.6734	5.6734	5.4817	5.4817	5.3728	5.3728	5.3769	5.3769	5.2656	5.2656		0.03865	6.0343	6.0343	5.9338	5.9338	5.6996	5.6996	5.5539	5.5539	5.4877	5.4877	5.3559	5.3559	5.5259	5.5259
	0.0387	5.862	6.162	5.982	5.982	5.8457	5.8457	5.7085	5.7085	5.5666	5.5666	5.373	5.373	5.4026	5.4026	5.3864	5.3864		0.0387	5.8518	5.8518	5.9225	5.9225	5.6214	5.6214	5.5177	5.5177	5.3875	5.3875	5.3077	5.3077	5.238	5.238		0.0387	5.9782	5.9782	5.9418	5.9418	5.7345	5.7345	5.6129	5.6129	5.5228	5.5228	5.3853	5.3853	5.5175	5.5175
	0.03875	5.8907	6.1907	5.9943	5.9943	5.8142	5.8142	5.7478	5.7478	5.5159	5.5159	5.4458	5.4458	5.4078	5.4078	5.376	5.376		0.03875	5.8642	5.8642	5.9288	5.9288	5.6039	5.6039	5.4939	5.4939	5.3879	5.3879	5.2401	5.2401	5.2713	5.2713		0.03875	6.0143	6.0143	5.9117	5.9117	5.8092	5.8092	5.6887	5.6887	5.4519	5.4519	5.374	5.374	5.5271	5.5271
	0.0388	5.9195	6.2195	6.0363	6.0363	5.7783	5.7783	5.7606	5.7606	5.5405	5.5405	5.4849	5.4849	5.414	5.414	5.3972	5.3972		0.0388	5.7964	5.7964	5.8472	5.8472	5.5612	5.5612	5.4313	5.4313	5.3553	5.3553	5.2646	5.2646	5.3539	5.3539		0.0388	6.0329	6.0329	5.865	5.865	5.7587	5.7587	5.651	5.651	5.4201	5.4201	5.2846	5.2846	5.5195	5.5195
	0.03885	5.8646	6.1646	6.0767	6.0767	5.8033	5.8033	5.6842	5.6842	5.474	5.474	5.4561	5.4561	5.3971	5.3971	5.4314	5.4314		0.03885	5.8134	5.8134	5.9358	5.9358	5.6322	5.6322	5.3717	5.3717	5.3624	5.3624	5.309	5.309	5.4423	5.4423		0.03885	5.9842	5.9842	5.877	5.877	5.7101	5.7101	5.5295	5.5295	5.428	5.428	5.3633	5.3633	5.4961	5.4961
	0.0389	5.8658	6.1658	6.042	6.042	5.8069	5.8069	5.5817	5.5817	5.4151	5.4151	5.4259	5.4259	5.3843	5.3843	5.3773	5.3773		0.0389	5.8642	5.8642	5.983	5.983	5.7095	5.7095	5.4383	5.4383	5.4091	5.4091	5.3194	5.3194	5.359	5.359		0.0389	5.9641	5.9641	5.9335	5.9335	5.7189	5.7189	5.5202	5.5202	5.4501	5.4501	5.3786	5.3786	5.485	5.485
	0.03895	5.8836	6.1836	6.063	6.063	5.8222	5.8222	5.5839	5.5839	5.4727	5.4727	5.3998	5.3998	5.3926	5.3926	5.3904	5.3904		0.03895	5.769	5.769	5.9646	5.9646	5.7067	5.7067	5.5535	5.5535	5.3525	5.3525	5.3814	5.3814	5.3121	5.3121		0.03895	5.9272	5.9272	5.9187	5.9187	5.7407	5.7407	5.6172	5.6172	5.4845	5.4845	5.3716	5.3716	5.4812	5.4812
	0.039	5.9157	6.2157	6.0377	6.0377	5.8667	5.8667	5.597	5.597	5.4898	5.4898	5.4344	5.4344	5.3726	5.3726	5.3627	5.3627		0.039	5.7744	5.7744	6.0083	6.0083	5.6966	5.6966	5.57	5.57	5.3078	5.3078	5.3961	5.3961	5.3191	5.3191		0.039	5.9163	5.9163	5.945	5.945	5.6538	5.6538	5.6271	5.6271	5.4376	5.4376	5.4042	5.4042	5.4471	5.4471
	0.03905	5.8827	6.1827	6.022	6.022	5.7927	5.7927	5.5222	5.5222	5.4125	5.4125	5.4308	5.4308	5.3961	5.3961	5.4441	5.4441		0.03905	5.7822	5.7822	5.9898	5.9898	5.6847	5.6847	5.5529	5.5529	5.3268	5.3268	5.3273	5.3273	5.3561	5.3561		0.03905	5.957	5.957	5.9247	5.9247	5.6286	5.6286	5.678	5.678	5.3962	5.3962	5.3346	5.3346	5.4703	5.4703
	0.0391	5.8497	6.1497	6.0112	6.0112	5.758	5.758	5.4736	5.4736	5.315	5.315	5.3	5.3	5.4275	5.4275	5.4389	5.4389		0.0391	5.7599	5.7599	5.9272	5.9272	5.6657	5.6657	5.4398	5.4398	5.3285	5.3285	5.2516	5.2516	5.3444	5.3444		0.0391	5.8994	5.8994	5.9531	5.9531	5.6869	5.6869	5.6863	5.6863	5.5149	5.5149	5.2663	5.2663	5.4866	5.4866
	0.03915	5.8374	6.1374	6.0279	6.0279	5.8277	5.8277	5.4563	5.4563	5.3253	5.3253	5.2667	5.2667	5.4328	5.4328	5.39	5.39		0.03915	5.7871	5.7871	5.8945	5.8945	5.6906	5.6906	5.4337	5.4337	5.3544	5.3544	5.2501	5.2501	5.2962	5.2962		0.03915	5.9039	5.9039	5.9525	5.9525	5.7692	5.7692	5.6326	5.6326	5.4753	5.4753	5.2977	5.2977	5.5267	5.5267
	0.0392	5.812	6.112	6.0368	6.0368	5.7848	5.7848	5.4434	5.4434	5.3373	5.3373	5.3288	5.3288	5.4163	5.4163	5.3574	5.3574		0.0392	5.8032	5.8032	5.9004	5.9004	5.7379	5.7379	5.4242	5.4242	5.4123	5.4123	5.3005	5.3005	5.2623	5.2623		0.0392	5.9176	5.9176	6.0451	6.0451	5.8103	5.8103	5.5582	5.5582	5.4983	5.4983	5.4213	5.4213	5.4872	5.4872
	0.03925	5.8964	6.1964	6.0061	6.0061	5.756	5.756	5.4875	5.4875	5.4238	5.4238	5.3653	5.3653	5.385	5.385	5.3907	5.3907		0.03925	5.8303	5.8303	5.8898	5.8898	5.7796	5.7796	5.4581	5.4581	5.4046	5.4046	5.307	5.307	5.258	5.258		0.03925	5.9778	5.9778	5.938	5.938	5.8087	5.8087	5.5522	5.5522	5.4316	5.4316	5.4613	5.4613	5.4778	5.4778
	0.0393	5.9265	6.2265	6.0779	6.0779	5.8609	5.8609	5.5876	5.5876	5.5331	5.5331	5.3822	5.3822	5.3365	5.3365	5.3579	5.3579		0.0393	5.843	5.843	5.894	5.894	5.6515	5.6515	5.5224	5.5224	5.3321	5.3321	5.3601	5.3601	5.2586	5.2586		0.0393	5.958	5.958	5.9578	5.9578	5.7581	5.7581	5.5754	5.5754	5.4338	5.4338	5.4425	5.4425	5.516	5.516
	0.03935	5.9361	6.2361	6.062	6.062	5.9722	5.9722	5.6074	5.6074	5.5408	5.5408	5.337	5.337	5.2958	5.2958	5.3283	5.3283		0.03935	5.8958	5.8958	5.8832	5.8832	5.6045	5.6045	5.5837	5.5837	5.4074	5.4074	5.4184	5.4184	5.2559	5.2559		0.03935	5.9587	5.9587	5.9829	5.9829	5.724	5.724	5.5909	5.5909	5.456	5.456	5.3988	5.3988	5.4369	5.4369
	0.0394	5.8983	6.1983	6.0168	6.0168	5.9615	5.9615	5.6418	5.6418	5.5157	5.5157	5.3337	5.3337	5.3045	5.3045	5.3136	5.3136		0.0394	5.937	5.937	5.8664	5.8664	5.591	5.591	5.5665	5.5665	5.4208	5.4208	5.4418	5.4418	5.2749	5.2749		0.0394	5.9712	5.9712	6.013	6.013	5.7456	5.7456	5.6064	5.6064	5.5147	5.5147	5.3527	5.3527	5.4296	5.4296
	0.03945	5.9148	6.2148	5.9682	5.9682	5.8797	5.8797	5.5877	5.5877	5.4746	5.4746	5.3358	5.3358	5.356	5.356	5.3313	5.3313		0.03945	5.8789	5.8789	5.8678	5.8678	5.5875	5.5875	5.5508	5.5508	5.3642	5.3642	5.4671	5.4671	5.2687	5.2687		0.03945	5.9732	5.9732	6.0155	6.0155	5.6844	5.6844	5.6211	5.6211	5.5403	5.5403	5.4178	5.4178	5.4698	5.4698
	0.0395	5.8874	6.1874	5.9894	5.9894	5.7985	5.7985	5.5531	5.5531	5.4849	5.4849	5.2873	5.2873	5.3655	5.3655	5.3765	5.3765		0.0395	5.857	5.857	5.8842	5.8842	5.6065	5.6065	5.546	5.546	5.2996	5.2996	5.4366	5.4366	5.2321	5.2321		0.0395	6.0045	6.0045	6.0266	6.0266	5.5994	5.5994	5.6143	5.6143	5.4932	5.4932	5.4924	5.4924	5.4759	5.4759
	0.03955	5.8623	6.1623	6.0057	6.0057	5.7098	5.7098	5.531	5.531	5.5084	5.5084	5.3283	5.3283	5.4226	5.4226	5.3486	5.3486		0.03955	5.8614	5.8614	5.9009	5.9009	5.5891	5.5891	5.533	5.533	5.3329	5.3329	5.3372	5.3372	5.2442	5.2442		0.03955	6.0424	6.0424	6.0168	6.0168	5.6122	5.6122	5.6178	5.6178	5.4602	5.4602	5.4366	5.4366	5.4344	5.4344
	0.0396	5.8706	6.1706	6.0394	6.0394	5.6925	5.6925	5.5381	5.5381	5.4711	5.4711	5.3624	5.3624	5.404	5.404	5.4147	5.4147		0.0396	5.8294	5.8294	5.9075	5.9075	5.6036	5.6036	5.5446	5.5446	5.3868	5.3868	5.3683	5.3683	5.3121	5.3121		0.0396	5.9923	5.9923	5.9532	5.9532	5.6536	5.6536	5.6346	5.6346	5.4703	5.4703	5.3878	5.3878	5.5328	5.5328
	0.03965	5.8496	6.1496	6.0847	6.0847	5.8015	5.8015	5.5753	5.5753	5.4629	5.4629	5.3705	5.3705	5.3127	5.3127	5.4376	5.4376		0.03965	5.8198	5.8198	5.9048	5.9048	5.6337	5.6337	5.5323	5.5323	5.405	5.405	5.3114	5.3114	5.3064	5.3064		0.03965	5.9403	5.9403	5.8893	5.8893	5.6779	5.6779	5.5834	5.5834	5.5452	5.5452	5.449	5.449	5.5771	5.5771
	0.0397	5.8078	6.1078	6.068	6.068	5.8957	5.8957	5.5663	5.5663	5.4125	5.4125	5.393	5.393	5.2935	5.2935	5.45	5.45		0.0397	5.8054	5.8054	5.8384	5.8384	5.6781	5.6781	5.539	5.539	5.3837	5.3837	5.2388	5.2388	5.3165	5.3165		0.0397	5.9182	5.9182	5.9672	5.9672	5.6405	5.6405	5.5427	5.5427	5.5052	5.5052	5.4287	5.4287	5.5508	5.5508
	0.03975	5.8529	6.1529	6.0257	6.0257	5.8585	5.8585	5.5553	5.5553	5.386	5.386	5.4359	5.4359	5.3023	5.3023	5.4413	5.4413		0.03975	5.8708	5.8708	5.8639	5.8639	5.6573	5.6573	5.5357	5.5357	5.4078	5.4078	5.1952	5.1952	5.3079	5.3079		0.03975	5.9763	5.9763	5.9636	5.9636	5.6268	5.6268	5.5474	5.5474	5.5251	5.5251	5.4031	5.4031	5.5313	5.5313
	0.0398	5.8012	6.1012	6.0495	6.0495	5.8284	5.8284	5.5268	5.5268	5.4172	5.4172	5.3732	5.3732	5.3668	5.3668	5.3934	5.3934		0.0398	5.8609	5.8609	5.9278	5.9278	5.7165	5.7165	5.5542	5.5542	5.465	5.465	5.2129	5.2129	5.3195	5.3195		0.0398	6.0374	6.0374	5.8809	5.8809	5.6586	5.6586	5.6034	5.6034	5.5188	5.5188	5.363	5.363	5.4837	5.4837
	0.03985	5.8748	6.1748	6.0279	6.0279	5.7621	5.7621	5.5718	5.5718	5.4263	5.4263	5.3893	5.3893	5.3934	5.3934	5.4318	5.4318		0.03985	5.8554	5.8554	5.9309	5.9309	5.766	5.766	5.5297	5.5297	5.4634	5.4634	5.28	5.28	5.2539	5.2539		0.03985	6.0549	6.0549	5.8358	5.8358	5.7234	5.7234	5.6032	5.6032	5.5191	5.5191	5.2703	5.2703	5.4298	5.4298
	0.0399	5.9364	6.2364	6.0353	6.0353	5.7951	5.7951	5.5692	5.5692	5.3994	5.3994	5.4321	5.4321	5.3724	5.3724	5.3859	5.3859		0.0399	5.8988	5.8988	5.9563	5.9563	5.7586	5.7586	5.486	5.486	5.3819	5.3819	5.2913	5.2913	5.2602	5.2602		0.0399	5.9631	5.9631	5.8715	5.8715	5.7274	5.7274	5.6053	5.6053	5.5194	5.5194	5.271	5.271	5.4214	5.4214
	0.03995	5.9419	6.2419	5.9922	5.9922	5.8247	5.8247	5.5489	5.5489	5.4396	5.4396	5.4148	5.4148	5.2937	5.2937	5.3498	5.3498		0.03995	5.9127	5.9127	5.8861	5.8861	5.7028	5.7028	5.4843	5.4843	5.3776	5.3776	5.2603	5.2603	5.2846	5.2846		0.03995	5.9356	5.9356	5.8819	5.8819	5.7047	5.7047	5.6356	5.6356	5.443	5.443	5.2996	5.2996	5.3891	5.3891
	0.04	6.0075	6.3075	6.0111	6.0111	5.8139	5.8139	5.5714	5.5714	5.4595	5.4595	5.3876	5.3876	5.3046	5.3046	5.351	5.351		0.04	5.8371	5.8371	5.9674	5.9674	5.678	5.678	5.5084	5.5084	5.3684	5.3684	5.3103	5.3103	5.3265	5.3265		0.04	5.9537	5.9537	5.8793	5.8793	5.6675	5.6675	5.5878	5.5878	5.4696	5.4696	5.3365	5.3365	5.3809	5.3809
	0.04005	5.9792	6.2792	5.9714	5.9714	5.7577	5.7577	5.6312	5.6312	5.452	5.452	5.4147	5.4147	5.2672	5.2672	5.3731	5.3731		0.04005	5.8076	5.8076	5.935	5.935	5.7049	5.7049	5.5998	5.5998	5.3547	5.3547	5.2814	5.2814	5.3211	5.3211		0.04005	5.9364	5.9364	5.8618	5.8618	5.6965	5.6965	5.5243	5.5243	5.4535	5.4535	5.3072	5.3072	5.4035	5.4035
	0.0401	5.9679	6.2678	6.0283	6.0283	5.8347	5.8347	5.6001	5.6001	5.3969	5.3969	5.409	5.409	5.2654	5.2654	5.395	5.395		0.0401	5.8547	5.8547	5.8518	5.8518	5.6788	5.6788	5.6225	5.6225	5.4179	5.4179	5.3447	5.3447	5.3114	5.3114		0.0401	5.9552	5.9552	5.8448	5.8448	5.7044	5.7044	5.6055	5.6055	5.5046	5.5046	5.3525	5.3525	5.4222	5.4222
	0.04015	5.8395	6.1395	6.061	6.061	5.9017	5.9017	5.5603	5.5603	5.438	5.438	5.4023	5.4023	5.3173	5.3173	5.3503	5.3503		0.04015	5.7829	5.7829	5.7853	5.7853	5.6703	5.6703	5.5627	5.5627	5.4314	5.4314	5.4133	5.4133	5.2882	5.2882		0.04015	5.962	5.962	5.8346	5.8346	5.7222	5.7222	5.6241	5.6241	5.5148	5.5148	5.3749	5.3749	5.511	5.511
	0.0402	5.8177	6.1177	6.0549	6.0549	5.9113	5.9113	5.5877	5.5877	5.4571	5.4571	5.3229	5.3229	5.3201	5.3201	5.3743	5.3743		0.0402	5.7495	5.7495	5.7828	5.7828	5.6898	5.6898	5.5465	5.5465	5.3853	5.3853	5.3564	5.3564	5.2784	5.2784		0.0402	5.9908	5.9908	5.8932	5.8932	5.7269	5.7269	5.5938	5.5938	5.5017	5.5017	5.3753	5.3753	5.5297	5.5297
	0.04025	5.9021	6.2021	6.1072	6.1072	5.8002	5.8002	5.6723	5.6723	5.3078	5.3078	5.2858	5.2858	5.2905	5.2905	5.4068	5.4068		0.04025	5.7764	5.7764	5.7775	5.7775	5.7363	5.7363	5.5585	5.5585	5.3766	5.3766	5.3108	5.3108	5.2424	5.2424		0.04025	6.0053	6.0053	5.9097	5.9097	5.7419	5.7419	5.6119	5.6119	5.4608	5.4608	5.3549	5.3549	5.5401	5.5401
	0.0403	5.9278	6.2278	6.1245	6.1245	5.7135	5.7135	5.6623	5.6623	5.2608	5.2608	5.3421	5.3421	5.2863	5.2863	5.419	5.419		0.0403	5.8038	5.8038	5.8062	5.8062	5.7352	5.7352	5.5935	5.5935	5.4105	5.4105	5.3127	5.3127	5.2216	5.2216		0.0403	5.9961	5.9961	5.8689	5.8689	5.7474	5.7474	5.6567	5.6567	5.4865	5.4865	5.288	5.288	5.5508	5.5508
	0.04035	5.8811	6.1811	6.1537	6.1537	5.7868	5.7868	5.6797	5.6797	5.3295	5.3295	5.3836	5.3836	5.3405	5.3405	5.4021	5.4021		0.04035	5.8759	5.8759	5.8644	5.8644	5.713	5.713	5.6486	5.6486	5.3852	5.3852	5.3061	5.3061	5.2677	5.2677		0.04035	6.021	6.021	5.9324	5.9324	5.7565	5.7565	5.5879	5.5879	5.5714	5.5714	5.3415	5.3415	5.4961	5.4961
	0.0404	5.8631	6.1631	6.1097	6.1097	5.8515	5.8515	5.6337	5.6337	5.4314	5.4314	5.4177	5.4177	5.3194	5.3194	5.3544	5.3544		0.0404	5.813	5.813	5.8892	5.8892	5.7128	5.7128	5.624	5.624	5.3409	5.3409	5.3136	5.3136	5.3098	5.3098		0.0404	6.0599	6.0599	5.9184	5.9184	5.7031	5.7031	5.5291	5.5291	5.5812	5.5812	5.3513	5.3513	5.4956	5.4956
	0.04045	5.9222	6.2222	6.1189	6.1189	5.782	5.782	5.6117	5.6117	5.5198	5.5198	5.4042	5.4042	5.3461	5.3461	5.3936	5.3936		0.04045	5.8219	5.8219	5.8688	5.8688	5.678	5.678	5.5059	5.5059	5.3533	5.3533	5.3497	5.3497	5.3012	5.3012		0.04045	6.0255	6.0255	5.934	5.934	5.6952	5.6952	5.5061	5.5061	5.5944	5.5944	5.3658	5.3658	5.4899	5.4899
	0.0405	5.9255	6.2255	6.0961	6.0961	5.8081	5.8081	5.6179	5.6179	5.4674	5.4674	5.4592	5.4592	5.3361	5.3361	5.3983	5.3983		0.0405	5.8286	5.8286	5.8411	5.8411	5.6312	5.6312	5.4798	5.4798	5.337	5.337	5.3646	5.3646	5.2777	5.2777		0.0405	5.9663	5.9663	5.9528	5.9528	5.7183	5.7183	5.5364	5.5364	5.6045	5.6045	5.3243	5.3243	5.4947	5.4947
	0.04055	5.9655	6.2655	6.0393	6.0393	5.8005	5.8005	5.6214	5.6214	5.3949	5.3949	5.4349	5.4349	5.3065	5.3065	5.3911	5.3911		0.04055	5.7919	5.7919	5.8713	5.8713	5.6107	5.6107	5.503	5.503	5.3194	5.3194	5.3372	5.3372	5.229	5.229		0.04055	5.9603	5.9603	5.971	5.971	5.7211	5.7211	5.5756	5.5756	5.5373	5.5373	5.3685	5.3685	5.5195	5.5195
	0.0406	5.9371	6.2371	6.0735	6.0735	5.8004	5.8004	5.604	5.604	5.4077	5.4077	5.3725	5.3725	5.3239	5.3239	5.4526	5.4526		0.0406	5.8185	5.8185	5.9817	5.9817	5.6103	5.6103	5.5511	5.5511	5.399	5.399	5.2795	5.2795	5.1887	5.1887		0.0406	6.0765	6.0765	6.0753	6.0753	5.7395	5.7395	5.6069	5.6069	5.5544	5.5544	5.4015	5.4015	5.4885	5.4885
	0.04065	5.8735	6.1735	6.0185	6.0185	5.8931	5.8931	5.5649	5.5649	5.4275	5.4275	5.3598	5.3598	5.2691	5.2691	5.4626	5.4626		0.04065	5.7591	5.7591	6.0126	6.0126	5.6725	5.6725	5.5419	5.5419	5.4339	5.4339	5.2657	5.2657	5.2098	5.2098		0.04065	6.0491	6.0491	6.0555	6.0555	5.7439	5.7439	5.5857	5.5857	5.5513	5.5513	5.4182	5.4182	5.4955	5.4955
	0.0407	5.8182	6.1182	5.9598	5.9598	5.8879	5.8879	5.5438	5.5438	5.5187	5.5187	5.3024	5.3024	5.286	5.286	5.4537	5.4537		0.0407	5.7671	5.7671	5.9468	5.9468	5.6655	5.6655	5.5684	5.5684	5.4215	5.4215	5.279	5.279	5.2588	5.2588		0.0407	6.002	6.002	5.9747	5.9747	5.7653	5.7653	5.5703	5.5703	5.5918	5.5918	5.3178	5.3178	5.4622	5.4622
	0.04075	5.8046	6.1046	5.9602	5.9602	5.8276	5.8276	5.518	5.518	5.4801	5.4801	5.3539	5.3539	5.3258	5.3258	5.446	5.446		0.04075	5.8533	5.8533	5.9117	5.9117	5.6705	5.6705	5.5666	5.5666	5.396	5.396	5.3077	5.3077	5.2835	5.2835		0.04075	6.0087	6.0087	5.9868	5.9868	5.7502	5.7502	5.4964	5.4964	5.6066	5.6066	5.3843	5.3843	5.4679	5.4679
	0.0408	5.9092	6.2092	6.0028	6.0028	5.7158	5.7158	5.5801	5.5801	5.4109	5.4109	5.4351	5.4351	5.331	5.331	5.398	5.398		0.0408	5.8316	5.8316	5.9028	5.9028	5.609	5.609	5.4721	5.4721	5.3908	5.3908	5.3419	5.3419	5.3265	5.3265		0.0408	5.9852	5.9852	6.0045	6.0045	5.814	5.814	5.494	5.494	5.4601	5.4601	5.3645	5.3645	5.4768	5.4768
	0.04085	5.9103	6.2103	6.0094	6.0094	5.6803	5.6803	5.6022	5.6022	5.4265	5.4265	5.401	5.401	5.3014	5.3014	5.3899	5.3899		0.04085	5.8114	5.8114	5.8927	5.8927	5.5769	5.5769	5.4705	5.4705	5.4322	5.4322	5.3803	5.3803	5.359	5.359		0.04085	6.0009	6.0009	6.0135	6.0135	5.7901	5.7901	5.5304	5.5304	5.4643	5.4643	5.3466	5.3466	5.5292	5.5292
	0.0409	5.8124	6.1124	6.0251	6.0251	5.7159	5.7159	5.659	5.659	5.4001	5.4001	5.3753	5.3753	5.3493	5.3493	5.3488	5.3488		0.0409	5.778	5.778	5.8777	5.8777	5.5926	5.5926	5.5516	5.5516	5.4401	5.4401	5.3608	5.3608	5.3515	5.3515		0.0409	5.9962	5.9962	5.9805	5.9805	5.7637	5.7637	5.5253	5.5253	5.5712	5.5712	5.3346	5.3346	5.4719	5.4719
	0.04095	5.9031	6.2031	6.0594	6.0594	5.6993	5.6993	5.6389	5.6389	5.3987	5.3987	5.3563	5.3563	5.4236	5.4236	5.283	5.283		0.04095	5.8007	5.8007	5.9853	5.9853	5.6042	5.6042	5.5374	5.5374	5.3822	5.3822	5.3049	5.3049	5.3863	5.3863		0.04095	5.9361	5.9361	5.9304	5.9304	5.7215	5.7215	5.4982	5.4982	5.5914	5.5914	5.2609	5.2609	5.455	5.455
	0.041	5.9985	6.2985	6.0315	6.0315	5.7431	5.7431	5.6017	5.6017	5.3946	5.3946	5.3464	5.3464	5.4003	5.4003	5.3238	5.3238		0.041	5.839	5.839	5.944	5.944	5.6048	5.6048	5.4762	5.4762	5.3609	5.3609	5.291	5.291	5.3086	5.3086		0.041	5.8998	5.8998	5.9001	5.9001	5.7219	5.7219	5.5223	5.5223	5.5636	5.5636	5.2137	5.2137	5.4678	5.4678
	0.04105	5.9822	6.2822	5.9845	5.9845	5.851	5.851	5.5599	5.5599	5.414	5.414	5.3995	5.3995	5.3573	5.3573	5.3354	5.3354		0.04105	5.8671	5.8671	5.9063	5.9063	5.6541	5.6541	5.5248	5.5248	5.3245	5.3245	5.2312	5.2312	5.2675	5.2675		0.04105	5.9587	5.9587	5.8976	5.8976	5.7578	5.7578	5.4434	5.4434	5.5355	5.5355	5.2731	5.2731	5.4778	5.4778
	0.0411	5.9195	6.2195	6.0308	6.0308	5.7704	5.7704	5.5862	5.5862	5.4491	5.4491	5.3816	5.3816	5.3636	5.3636	5.3407	5.3407		0.0411	5.8471	5.8471	5.886	5.886	5.6745	5.6745	5.5389	5.5389	5.3687	5.3687	5.1933	5.1933	5.2828	5.2828		0.0411	5.9902	5.9902	5.9087	5.9087	5.7473	5.7473	5.4154	5.4154	5.5717	5.5717	5.3604	5.3604	5.5324	5.5324
	0.04115	5.9097	6.2097	6.0562	6.0562	5.7488	5.7488	5.5268	5.5268	5.4594	5.4594	5.4167	5.4167	5.3744	5.3744	5.3247	5.3247		0.04115	5.8115	5.8115	5.8485	5.8485	5.6506	5.6506	5.5138	5.5138	5.4087	5.4087	5.2457	5.2457	5.2882	5.2882		0.04115	5.9625	5.9625	5.9386	5.9386	5.7435	5.7435	5.4834	5.4834	5.5312	5.5312	5.3342	5.3342	5.5555	5.5555
	0.0412	5.8726	6.1726	6.036	6.036	5.742	5.742	5.5316	5.5316	5.3791	5.3791	5.4169	5.4169	5.3443	5.3443	5.4184	5.4184		0.0412	5.7762	5.7762	5.8147	5.8147	5.6775	5.6775	5.5058	5.5058	5.3116	5.3116	5.3284	5.3284	5.3026	5.3026		0.0412	5.973	5.973	5.9126	5.9126	5.7134	5.7134	5.5419	5.5419	5.4355	5.4355	5.2754	5.2754	5.4558	5.4558
	0.04125	5.8955	6.1955	6.0702	6.0702	5.7155	5.7155	5.5954	5.5954	5.3938	5.3938	5.296	5.296	5.4187	5.4187	5.4029	5.4029		0.04125	5.7826	5.7826	5.8901	5.8901	5.6989	5.6989	5.4973	5.4973	5.289	5.289	5.3138	5.3138	5.3553	5.3553		0.04125	6.0291	6.0291	5.8012	5.8012	5.6848	5.6848	5.6371	5.6371	5.4092	5.4092	5.372	5.372	5.4607	5.4607
	0.0413	5.9274	6.2274	6.0421	6.0421	5.7487	5.7487	5.5799	5.5799	5.4592	5.4592	5.2888	5.2888	5.4046	5.4046	5.4065	5.4065		0.0413	5.7587	5.7587	5.8897	5.8897	5.6609	5.6609	5.4793	5.4793	5.3812	5.3812	5.3402	5.3402	5.4185	5.4185		0.0413	6.083	6.083	5.7901	5.7901	5.6996	5.6996	5.7084	5.7084	5.4317	5.4317	5.4085	5.4085	5.5367	5.5367
	0.04135	5.8877	6.1877	6.0415	6.0415	5.726	5.726	5.6134	5.6134	5.4748	5.4748	5.4091	5.4091	5.3681	5.3681	5.3547	5.3547		0.04135	5.7654	5.7654	5.8778	5.8778	5.6729	5.6729	5.4695	5.4695	5.4034	5.4034	5.351	5.351	5.3611	5.3611		0.04135	5.9874	5.9874	5.8214	5.8214	5.76	5.76	5.6721	5.6721	5.3968	5.3968	5.3573	5.3573	5.5703	5.5703
	0.0414	5.8342	6.1342	5.9573	5.9573	5.6877	5.6877	5.5967	5.5967	5.4201	5.4201	5.4805	5.4805	5.3074	5.3074	5.3541	5.3541		0.0414	5.7766	5.7766	5.8675	5.8675	5.6848	5.6848	5.4855	5.4855	5.404	5.404	5.2244	5.2244	5.2817	5.2817		0.0414	5.9856	5.9856	5.9225	5.9225	5.7394	5.7394	5.6471	5.6471	5.4299	5.4299	5.3089	5.3089	5.5697	5.5697
	0.04145	5.8513	6.1513	5.9637	5.9637	5.7296	5.7296	5.5812	5.5812	5.3954	5.3954	5.3428	5.3428	5.2993	5.2993	5.3753	5.3753		0.04145	5.8249	5.8249	5.8858	5.8858	5.7065	5.7065	5.5073	5.5073	5.4558	5.4558	5.2304	5.2304	5.2803	5.2803		0.04145	5.9929	5.9929	5.9831	5.9831	5.7432	5.7432	5.5705	5.5705	5.4955	5.4955	5.3689	5.3689	5.5011	5.5011
	0.0415	5.9206	6.2206	6.0666	6.0666	5.7902	5.7902	5.5867	5.5867	5.3213	5.3213	5.3352	5.3352	5.3514	5.3514	5.3602	5.3602		0.0415	5.8061	5.8061	5.8882	5.8882	5.7156	5.7156	5.515	5.515	5.4522	5.4522	5.3458	5.3458	5.2842	5.2842		0.0415	5.9427	5.9427	6.0483	6.0483	5.7511	5.7511	5.5085	5.5085	5.4954	5.4954	5.4007	5.4007	5.4776	5.4776
	0.04155	5.9355	6.2355	6.0679	6.0679	5.8637	5.8637	5.5862	5.5862	5.4002	5.4002	5.365	5.365	5.3588	5.3588	5.4003	5.4003		0.04155	5.8407	5.8407	5.8644	5.8644	5.7111	5.7111	5.5402	5.5402	5.4167	5.4167	5.3962	5.3962	5.243	5.243		0.04155	5.9219	5.9219	6.0535	6.0535	5.722	5.722	5.5118	5.5118	5.4873	5.4873	5.3719	5.3719	5.5063	5.5063
	0.0416	5.9534	6.2533	6.1212	6.1212	5.8186	5.8186	5.629	5.629	5.4867	5.4867	5.4279	5.4279	5.3431	5.3431	5.3727	5.3727		0.0416	5.8515	5.8515	5.817	5.817	5.7291	5.7291	5.4808	5.4808	5.3374	5.3374	5.3927	5.3927	5.2076	5.2076		0.0416	5.93	5.93	6.0092	6.0092	5.7511	5.7511	5.5126	5.5126	5.5235	5.5235	5.3664	5.3664	5.5364	5.5364
	0.04165	5.9807	6.2807	6.0048	6.0048	5.8741	5.8741	5.6502	5.6502	5.5552	5.5552	5.4284	5.4284	5.2979	5.2979	5.437	5.437		0.04165	5.8985	5.8985	5.7749	5.7749	5.7321	5.7321	5.5313	5.5313	5.3131	5.3131	5.3886	5.3886	5.2814	5.2814		0.04165	5.9815	5.9815	6.0432	6.0432	5.739	5.739	5.4493	5.4493	5.5533	5.5533	5.4226	5.4226	5.4765	5.4765
	0.0417	5.9574	6.2574	5.9455	5.9455	5.8818	5.8818	5.641	5.641	5.5174	5.5174	5.3731	5.3731	5.3092	5.3092	5.4942	5.4942		0.0417	5.8907	5.8907	5.7866	5.7866	5.6511	5.6511	5.5336	5.5336	5.3494	5.3494	5.3877	5.3877	5.347	5.347		0.0417	6.0668	6.0668	6.0765	6.0765	5.7385	5.7385	5.5359	5.5359	5.5731	5.5731	5.3429	5.3429	5.4047	5.4047
	0.04175	5.9585	6.2585	5.9895	5.9895	5.851	5.851	5.5643	5.5643	5.5024	5.5024	5.338	5.338	5.3392	5.3392	5.4225	5.4225		0.04175	5.8419	5.8419	5.7791	5.7791	5.6094	5.6094	5.5149	5.5149	5.3267	5.3267	5.3866	5.3866	5.3581	5.3581		0.04175	6.034	6.034	6.0543	6.0543	5.7594	5.7594	5.5736	5.5736	5.5165	5.5165	5.3679	5.3679	5.4201	5.4201
	0.0418	6	6.3	6.0513	6.0513	5.8461	5.8461	5.5512	5.5512	5.4641	5.4641	5.388	5.388	5.4221	5.4221	5.4237	5.4237		0.0418	5.8201	5.8201	5.8555	5.8555	5.5874	5.5874	5.4749	5.4749	5.4074	5.4074	5.3948	5.3948	5.3217	5.3217		0.0418	5.9987	5.9987	5.9904	5.9904	5.7013	5.7013	5.5828	5.5828	5.4378	5.4378	5.4352	5.4352	5.4352	5.4352
	0.04185	6.0064	6.3064	6.0314	6.0314	5.8336	5.8336	5.5661	5.5661	5.4058	5.4058	5.3603	5.3603	5.4207	5.4207	5.4514	5.4514		0.04185	5.8286	5.8286	5.8379	5.8379	5.6195	5.6195	5.4696	5.4696	5.4491	5.4491	5.3878	5.3878	5.2771	5.2771		0.04185	5.9864	5.9864	5.8924	5.8924	5.7208	5.7208	5.4825	5.4825	5.456	5.456	5.3401	5.3401	5.4128	5.4128
	0.0419	5.9917	6.2917	6.0173	6.0173	5.9235	5.9235	5.5545	5.5545	5.4302	5.4302	5.3803	5.3803	5.4309	5.4309	5.444	5.444		0.0419	5.8282	5.8282	5.8267	5.8267	5.6303	5.6303	5.5307	5.5307	5.4179	5.4179	5.3529	5.3529	5.2503	5.2503		0.0419	5.9713	5.9713	5.9079	5.9079	5.7126	5.7126	5.5087	5.5087	5.5018	5.5018	5.25	5.25	5.501	5.501
	0.04195	5.9509	6.2509	5.9739	5.9739	5.9125	5.9125	5.5172	5.5172	5.4367	5.4367	5.3415	5.3415	5.3451	5.3451	5.4056	5.4056		0.04195	5.8717	5.8717	5.8269	5.8269	5.6007	5.6007	5.5323	5.5323	5.4574	5.4574	5.3998	5.3998	5.3303	5.3303		0.04195	5.9598	5.9598	5.9329	5.9329	5.7575	5.7575	5.5247	5.5247	5.5428	5.5428	5.2612	5.2612	5.5329	5.5329
	0.042	5.8817	6.1817	5.9897	5.9897	5.8773	5.8773	5.5404	5.5404	5.4104	5.4104	5.3286	5.3286	5.2973	5.2973	5.3911	5.3911		0.042	5.8645	5.8645	5.9057	5.9057	5.6296	5.6296	5.491	5.491	5.3962	5.3962	5.3588	5.3588	5.3632	5.3632		0.042	5.9816	5.9816	6.0323	6.0323	5.7964	5.7964	5.503	5.503	5.5205	5.5205	5.3076	5.3076	5.4823	5.4823
	0.04205	5.8907	6.1907	6.02	6.02	5.7782	5.7782	5.5402	5.5402	5.4152	5.4152	5.3671	5.3671	5.3101	5.3101	5.3024	5.3024		0.04205	5.8527	5.8527	5.8871	5.8871	5.6589	5.6589	5.5083	5.5083	5.3371	5.3371	5.3129	5.3129	5.369	5.369		0.04205	5.9248	5.9248	6.0504	6.0504	5.7617	5.7617	5.5701	5.5701	5.5416	5.5416	5.2875	5.2875	5.4511	5.4511
	0.0421	5.9481	6.2481	6.005	6.005	5.7273	5.7273	5.5734	5.5734	5.4889	5.4889	5.387	5.387	5.3237	5.3237	5.2573	5.2573		0.0421	5.8922	5.8922	5.9048	5.9048	5.6713	5.6713	5.4433	5.4433	5.3145	5.3145	5.2898	5.2898	5.4173	5.4173		0.0421	5.9113	5.9113	6.012	6.012	5.7279	5.7279	5.5683	5.5683	5.5308	5.5308	5.2406	5.2406	5.5005	5.5005
	0.04215	5.9816	6.2815	6.0328	6.0328	5.7947	5.7947	5.6328	5.6328	5.49	5.49	5.4051	5.4051	5.3137	5.3137	5.4119	5.4119		0.04215	5.8407	5.8407	5.8992	5.8992	5.6742	5.6742	5.4792	5.4792	5.3044	5.3044	5.2917	5.2917	5.3591	5.3591		0.04215	5.9391	5.9391	5.9798	5.9798	5.6952	5.6952	5.5563	5.5563	5.5243	5.5243	5.271	5.271	5.4867	5.4867
	0.0422	5.9578	6.2578	6.0033	6.0033	5.7759	5.7759	5.6372	5.6372	5.5198	5.5198	5.3939	5.3939	5.2897	5.2897	5.4314	5.4314		0.0422	5.785	5.785	5.8705	5.8705	5.6679	5.6679	5.4948	5.4948	5.3513	5.3513	5.3504	5.3504	5.3724	5.3724		0.0422	5.9893	5.9893	5.8691	5.8691	5.6477	5.6477	5.5754	5.5754	5.5937	5.5937	5.3409	5.3409	5.4683	5.4683
	0.04225	5.8957	6.1957	6.0195	6.0195	5.7713	5.7713	5.6096	5.6096	5.5133	5.5133	5.3586	5.3586	5.2187	5.2187	5.3388	5.3388		0.04225	5.7729	5.7729	5.9324	5.9324	5.6758	5.6758	5.5065	5.5065	5.3794	5.3794	5.3737	5.3737	5.2529	5.2529		0.04225	6.0463	6.0463	5.8552	5.8552	5.6321	5.6321	5.5709	5.5709	5.5716	5.5716	5.37	5.37	5.5008	5.5008
	0.0423	5.9244	6.2244	5.9798	5.9798	5.7602	5.7602	5.5914	5.5914	5.5019	5.5019	5.3376	5.3376	5.2608	5.2608	5.3343	5.3343		0.0423	5.8359	5.8359	5.9713	5.9713	5.7171	5.7171	5.558	5.558	5.3256	5.3256	5.3805	5.3805	5.1755	5.1755		0.0423	6.0215	6.0215	5.9142	5.9142	5.7344	5.7344	5.6004	5.6004	5.5075	5.5075	5.3439	5.3439	5.4775	5.4775
	0.04235	5.9372	6.2372	5.9468	5.9468	5.7885	5.7885	5.6383	5.6383	5.5211	5.5211	5.3732	5.3732	5.311	5.311	5.3321	5.3321		0.04235	5.7543	5.7543	5.9135	5.9135	5.7257	5.7257	5.5817	5.5817	5.3474	5.3474	5.3881	5.3881	5.1834	5.1834		0.04235	6.02	6.02	5.9398	5.9398	5.7784	5.7784	5.5561	5.5561	5.431	5.431	5.3425	5.3425	5.4361	5.4361
	0.0424	5.8901	6.1901	5.9999	5.9999	5.8288	5.8288	5.5899	5.5899	5.5121	5.5121	5.3987	5.3987	5.3867	5.3867	5.3285	5.3285		0.0424	5.7929	5.7929	5.8896	5.8896	5.6952	5.6952	5.5644	5.5644	5.3788	5.3788	5.4432	5.4432	5.2587	5.2587		0.0424	5.9763	5.9763	5.9383	5.9383	5.7531	5.7531	5.4823	5.4823	5.4452	5.4452	5.2641	5.2641	5.4279	5.4279
	0.04245	5.8919	6.1919	5.9936	5.9936	5.8281	5.8281	5.5531	5.5531	5.4401	5.4401	5.3604	5.3604	5.4241	5.4241	5.3207	5.3207		0.04245	5.837	5.837	5.9246	5.9246	5.7044	5.7044	5.5686	5.5686	5.3969	5.3969	5.3937	5.3937	5.2782	5.2782		0.04245	5.955	5.955	5.9483	5.9483	5.7147	5.7147	5.4988	5.4988	5.4764	5.4764	5.32	5.32	5.4391	5.4391
	0.0425	5.8551	6.1551	5.9984	5.9984	5.8372	5.8372	5.5445	5.5445	5.354	5.354	5.2957	5.2957	5.417	5.417	5.2958	5.2958		0.0425	5.8457	5.8457	5.8982	5.8982	5.7015	5.7015	5.5878	5.5878	5.3681	5.3681	5.3427	5.3427	5.2731	5.2731		0.0425	5.9767	5.9767	5.978	5.978	5.7679	5.7679	5.5213	5.5213	5.5058	5.5058	5.3577	5.3577	5.4614	5.4614
	0.04255	5.8097	6.1097	5.9922	5.9922	5.7841	5.7841	5.5358	5.5358	5.3348	5.3348	5.2489	5.2489	5.3703	5.3703	5.2811	5.2811		0.04255	5.863	5.863	5.9244	5.9244	5.7128	5.7128	5.6302	5.6302	5.3369	5.3369	5.3698	5.3698	5.2773	5.2773		0.04255	5.9743	5.9743	5.9397	5.9397	5.7974	5.7974	5.5437	5.5437	5.4853	5.4853	5.3494	5.3494	5.4187	5.4187
	0.0426	5.8252	6.1252	5.9713	5.9713	5.7289	5.7289	5.52	5.52	5.4188	5.4188	5.3178	5.3178	5.3536	5.3536	5.3431	5.3431		0.0426	5.862	5.862	5.8989	5.8989	5.7159	5.7159	5.5813	5.5813	5.3536	5.3536	5.3828	5.3828	5.3281	5.3281		0.0426	5.9113	5.9113	5.8604	5.8604	5.7683	5.7683	5.5738	5.5738	5.4485	5.4485	5.4148	5.4148	5.3901	5.3901
	0.04265	5.8426	6.1426	5.9686	5.9686	5.7513	5.7513	5.5826	5.5826	5.4516	5.4516	5.4022	5.4022	5.3899	5.3899	5.4686	5.4686		0.04265	5.874	5.874	5.79	5.79	5.6257	5.6257	5.5258	5.5258	5.3821	5.3821	5.357	5.357	5.331	5.331		0.04265	5.8283	5.8283	5.9028	5.9028	5.7012	5.7012	5.6673	5.6673	5.4758	5.4758	5.4655	5.4655	5.412	5.412
	0.0427	5.8603	6.1603	6.0154	6.0154	5.7972	5.7972	5.596	5.596	5.4219	5.4219	5.4214	5.4214	5.3957	5.3957	5.4784	5.4784		0.0427	5.8551	5.8551	5.8289	5.8289	5.6266	5.6266	5.4634	5.4634	5.442	5.442	5.3013	5.3013	5.3207	5.3207		0.0427	5.8605	5.8605	5.8797	5.8797	5.7087	5.7087	5.674	5.674	5.538	5.538	5.4533	5.4533	5.4307	5.4307
	0.04275	5.9167	6.2167	6.0537	6.0537	5.7447	5.7447	5.5321	5.5321	5.4241	5.4241	5.4193	5.4193	5.3492	5.3492	5.4139	5.4139		0.04275	5.8194	5.8194	5.9057	5.9057	5.6693	5.6693	5.5271	5.5271	5.3704	5.3704	5.3205	5.3205	5.3355	5.3355		0.04275	5.9117	5.9117	5.8717	5.8717	5.6865	5.6865	5.6216	5.6216	5.6102	5.6102	5.4643	5.4643	5.473	5.473
	0.0428	5.9346	6.2346	6.0338	6.0338	5.7563	5.7563	5.6034	5.6034	5.4491	5.4491	5.467	5.467	5.3572	5.3572	5.4214	5.4214		0.0428	5.7883	5.7883	5.9167	5.9167	5.7497	5.7497	5.5866	5.5866	5.3147	5.3147	5.282	5.282	5.3426	5.3426		0.0428	5.954	5.954	5.9034	5.9034	5.6958	5.6958	5.567	5.567	5.5722	5.5722	5.4191	5.4191	5.5581	5.5581
	0.04285	5.945	6.245	6.0162	6.0162	5.7198	5.7198	5.6134	5.6134	5.4737	5.4737	5.4064	5.4064	5.3406	5.3406	5.3683	5.3683		0.04285	5.7739	5.7739	5.9116	5.9116	5.7368	5.7368	5.5514	5.5514	5.3546	5.3546	5.2928	5.2928	5.3108	5.3108		0.04285	6.0022	6.0022	5.915	5.915	5.6773	5.6773	5.5322	5.5322	5.6192	5.6192	5.3988	5.3988	5.5482	5.5482
	0.0429	5.8593	6.1593	6.0435	6.0435	5.7444	5.7444	5.5432	5.5432	5.4283	5.4283	5.3515	5.3515	5.34	5.34	5.3757	5.3757		0.0429	5.7443	5.7443	5.8965	5.8965	5.6612	5.6612	5.5508	5.5508	5.4332	5.4332	5.3205	5.3205	5.331	5.331		0.0429	5.9797	5.9797	5.8185	5.8185	5.6842	5.6842	5.5757	5.5757	5.6198	5.6198	5.4004	5.4004	5.4918	5.4918
	0.04295	5.898	6.198	6.0491	6.0491	5.7959	5.7959	5.5385	5.5385	5.4417	5.4417	5.3669	5.3669	5.3797	5.3797	5.4542	5.4542		0.04295	5.7396	5.7396	5.8763	5.8763	5.6848	5.6848	5.5344	5.5344	5.423	5.423	5.3168	5.3168	5.3251	5.3251		0.04295	5.9929	5.9929	5.8421	5.8421	5.7096	5.7096	5.5991	5.5991	5.541	5.541	5.5092	5.5092	5.4892	5.4892
	0.043	5.9649	6.2649	6.0233	6.0233	5.7802	5.7802	5.5711	5.5711	5.4251	5.4251	5.3677	5.3677	5.3779	5.3779	5.4928	5.4928		0.043	5.7463	5.7463	5.9223	5.9223	5.7179	5.7179	5.5239	5.5239	5.3348	5.3348	5.3429	5.3429	5.2924	5.2924		0.043	5.9919	5.9919	5.8479	5.8479	5.7202	5.7202	5.5852	5.5852	5.4779	5.4779	5.5217	5.5217	5.441	5.441
	0.04305	5.9244	6.2244	6.0423	6.0423	5.8495	5.8495	5.6067	5.6067	5.3623	5.3623	5.4024	5.4024	5.3673	5.3673	5.3776	5.3776		0.04305	5.753	5.753	5.9335	5.9335	5.7524	5.7524	5.5626	5.5626	5.3667	5.3667	5.3432	5.3432	5.3195	5.3195		0.04305	5.9608	5.9608	5.8587	5.8587	5.7019	5.7019	5.5397	5.5397	5.512	5.512	5.4619	5.4619	5.4947	5.4947
	0.0431	5.8736	6.1736	6.0715	6.0715	5.8663	5.8663	5.6201	5.6201	5.4595	5.4595	5.4436	5.4436	5.3993	5.3993	5.3373	5.3373		0.0431	5.7801	5.7801	5.9724	5.9724	5.7395	5.7395	5.4941	5.4941	5.3719	5.3719	5.3688	5.3688	5.3376	5.3376		0.0431	5.9127	5.9127	5.8932	5.8932	5.7317	5.7317	5.5407	5.5407	5.5065	5.5065	5.4551	5.4551	5.4721	5.4721
	0.04315	5.9643	6.2643	6.0539	6.0539	5.8962	5.8962	5.6003	5.6003	5.4771	5.4771	5.3934	5.3934	5.4522	5.4522	5.3727	5.3727		0.04315	5.8011	5.8011	5.8485	5.8485	5.7141	5.7141	5.4556	5.4556	5.3509	5.3509	5.3609	5.3609	5.3398	5.3398		0.04315	5.9474	5.9474	5.9421	5.9421	5.6943	5.6943	5.5304	5.5304	5.5169	5.5169	5.4078	5.4078	5.4698	5.4698
	0.0432	6.0134	6.3134	6.0441	6.0441	5.8366	5.8366	5.5746	5.5746	5.4826	5.4826	5.3622	5.3622	5.3634	5.3634	5.4032	5.4032		0.0432	5.8379	5.8379	5.8045	5.8045	5.7442	5.7442	5.4663	5.4663	5.328	5.328	5.3157	5.3157	5.3128	5.3128		0.0432	6.0154	6.0154	5.9736	5.9736	5.6528	5.6528	5.5212	5.5212	5.5603	5.5603	5.3272	5.3272	5.4709	5.4709
	0.04325	5.9737	6.2737	6.0682	6.0682	5.8092	5.8092	5.6171	5.6171	5.4161	5.4161	5.3748	5.3748	5.3339	5.3339	5.4248	5.4248		0.04325	5.8551	5.8551	5.882	5.882	5.7222	5.7222	5.5842	5.5842	5.3202	5.3202	5.2674	5.2674	5.2231	5.2231		0.04325	6.0432	6.0432	5.9156	5.9156	5.6794	5.6794	5.5975	5.5975	5.5512	5.5512	5.3292	5.3292	5.4919	5.4919
	0.0433	5.9549	6.2549	6.0763	6.0763	5.7553	5.7553	5.607	5.607	5.4275	5.4275	5.3442	5.3442	5.4001	5.4001	5.3995	5.3995		0.0433	5.8	5.8	5.9189	5.9189	5.6814	5.6814	5.5977	5.5977	5.2922	5.2922	5.3074	5.3074	5.2326	5.2326		0.0433	6.0598	6.0598	5.8846	5.8846	5.7484	5.7484	5.6385	5.6385	5.4379	5.4379	5.4012	5.4012	5.479	5.479
	0.04335	5.8969	6.1969	6.0384	6.0384	5.7915	5.7915	5.5841	5.5841	5.4629	5.4629	5.336	5.336	5.4533	5.4533	5.3697	5.3697		0.04335	5.8313	5.8313	5.8847	5.8847	5.6519	5.6519	5.5677	5.5677	5.3177	5.3177	5.3479	5.3479	5.2294	5.2294		0.04335	6.018	6.018	5.9048	5.9048	5.7785	5.7785	5.6259	5.6259	5.4292	5.4292	5.3911	5.3911	5.4057	5.4057
	0.0434	5.8788	6.1788	6.0051	6.0051	5.8031	5.8031	5.5663	5.5663	5.4682	5.4682	5.3491	5.3491	5.4326	5.4326	5.4122	5.4122		0.0434	5.8661	5.8661	5.8707	5.8707	5.6214	5.6214	5.4565	5.4565	5.3881	5.3881	5.2966	5.2966	5.2232	5.2232		0.0434	6.0049	6.0049	5.9432	5.9432	5.7926	5.7926	5.649	5.649	5.4702	5.4702	5.4058	5.4058	5.4562	5.4562
	0.04345	5.8742	6.1742	5.9411	5.9411	5.7825	5.7825	5.5803	5.5803	5.4637	5.4637	5.3177	5.3177	5.4151	5.4151	5.3965	5.3965		0.04345	5.8739	5.8739	5.8619	5.8619	5.7162	5.7162	5.426	5.426	5.481	5.481	5.2629	5.2629	5.2242	5.2242		0.04345	5.9029	5.9029	5.9565	5.9565	5.7861	5.7861	5.6743	5.6743	5.4682	5.4682	5.3858	5.3858	5.46	5.46
	0.0435	5.8813	6.1813	5.967	5.967	5.8563	5.8563	5.5797	5.5797	5.5313	5.5313	5.3363	5.3363	5.3763	5.3763	5.3723	5.3723		0.0435	5.8243	5.8243	5.8638	5.8638	5.6996	5.6996	5.4279	5.4279	5.4755	5.4755	5.2403	5.2403	5.2609	5.2609		0.0435	5.8496	5.8496	5.9809	5.9809	5.8243	5.8243	5.6741	5.6741	5.5009	5.5009	5.3679	5.3679	5.4448	5.4448
	0.04355	5.8986	6.1986	6.055	6.055	5.9121	5.9121	5.6221	5.6221	5.5004	5.5004	5.3635	5.3635	5.3769	5.3769	5.4071	5.4071		0.04355	5.8296	5.8296	5.9514	5.9514	5.6455	5.6455	5.4183	5.4183	5.4997	5.4997	5.2691	5.2691	5.3025	5.3025		0.04355	5.9022	5.9022	5.9553	5.9553	5.8676	5.8676	5.6565	5.6565	5.5353	5.5353	5.3557	5.3557	5.432	5.432
	0.0436	5.9311	6.2311	6.0843	6.0843	5.9001	5.9001	5.6749	5.6749	5.4336	5.4336	5.373	5.373	5.3499	5.3499	5.4437	5.4437		0.0436	5.9394	5.9394	5.9593	5.9593	5.625	5.625	5.4167	5.4167	5.4624	5.4624	5.305	5.305	5.3516	5.3516		0.0436	5.9328	5.9328	5.9025	5.9025	5.7611	5.7611	5.5783	5.5783	5.5578	5.5578	5.3076	5.3076	5.4966	5.4966
	0.04365	5.9455	6.2455	6.0964	6.0964	5.8587	5.8587	5.6505	5.6505	5.3959	5.3959	5.3201	5.3201	5.3794	5.3794	5.4579	5.4579		0.04365	5.9085	5.9085	5.8734	5.8734	5.592	5.592	5.5331	5.5331	5.4675	5.4675	5.3102	5.3102	5.3515	5.3515		0.04365	5.9975	5.9975	5.916	5.916	5.6654	5.6654	5.5052	5.5052	5.5605	5.5605	5.2761	5.2761	5.5231	5.5231
	0.0437	5.9161	6.2161	6.0728	6.0728	5.7971	5.7971	5.5936	5.5936	5.4405	5.4405	5.3536	5.3536	5.451	5.451	5.4538	5.4538		0.0437	5.8814	5.8814	5.8312	5.8312	5.5964	5.5964	5.531	5.531	5.3843	5.3843	5.3148	5.3148	5.322	5.322		0.0437	5.9893	5.9893	5.9151	5.9151	5.6048	5.6048	5.5122	5.5122	5.5659	5.5659	5.289	5.289	5.5103	5.5103
	0.04375	5.8924	6.1924	5.9821	5.9821	5.7961	5.7961	5.5912	5.5912	5.5271	5.5271	5.3896	5.3896	5.4734	5.4734	5.4548	5.4548		0.04375	5.8838	5.8838	5.8551	5.8551	5.6108	5.6108	5.5648	5.5648	5.4098	5.4098	5.3067	5.3067	5.2814	5.2814		0.04375	5.9531	5.9531	5.944	5.944	5.6368	5.6368	5.5757	5.5757	5.5528	5.5528	5.3348	5.3348	5.4968	5.4968
	0.0438	5.853	6.153	6.0385	6.0385	5.775	5.775	5.6288	5.6288	5.537	5.537	5.37	5.37	5.4262	5.4262	5.4389	5.4389		0.0438	5.9218	5.9218	5.924	5.924	5.5816	5.5816	5.6528	5.6528	5.496	5.496	5.295	5.295	5.2681	5.2681		0.0438	5.9358	5.9358	6.0172	6.0172	5.6948	5.6948	5.5778	5.5778	5.5219	5.5219	5.312	5.312	5.4581	5.4581
	0.04385	5.8588	6.1588	6.0727	6.0727	5.7202	5.7202	5.6014	5.6014	5.4957	5.4957	5.4192	5.4192	5.3886	5.3886	5.3746	5.3746		0.04385	5.8933	5.8933	5.9102	5.9102	5.5855	5.5855	5.6247	5.6247	5.461	5.461	5.306	5.306	5.2653	5.2653		0.04385	5.9574	5.9574	6.1043	6.1043	5.739	5.739	5.5851	5.5851	5.5751	5.5751	5.3663	5.3663	5.4431	5.4431
	0.0439	5.9291	6.2291	6.1358	6.1358	5.7801	5.7801	5.5112	5.5112	5.4619	5.4619	5.4074	5.4074	5.4178	5.4178	5.3557	5.3557		0.0439	5.8098	5.8098	5.914	5.914	5.6063	5.6063	5.6176	5.6176	5.4628	5.4628	5.3576	5.3576	5.2921	5.2921		0.0439	5.9308	5.9308	6.0306	6.0306	5.7667	5.7667	5.5356	5.5356	5.5438	5.5438	5.3408	5.3408	5.48	5.48
	0.04395	6.0368	6.3368	6.1005	6.1005	5.8436	5.8436	5.5519	5.5519	5.436	5.436	5.3796	5.3796	5.3634	5.3634	5.3691	5.3691		0.04395	5.7943	5.7943	5.9504	5.9504	5.7339	5.7339	5.6238	5.6238	5.4315	5.4315	5.4014	5.4014	5.3161	5.3161		0.04395	5.9316	5.9316	6.0466	6.0466	5.8185	5.8185	5.5075	5.5075	5.4824	5.4824	5.346	5.346	5.474	5.474
	0.044	6.0175	6.3175	6.0531	6.0531	5.8391	5.8391	5.4966	5.4966	5.4385	5.4385	5.3653	5.3653	5.3111	5.3111	5.3648	5.3648		0.044	5.7723	5.7723	5.9349	5.9349	5.7715	5.7715	5.6269	5.6269	5.4198	5.4198	5.3885	5.3885	5.3295	5.3295		0.044	5.9499	5.9499	5.9899	5.9899	5.8122	5.8122	5.5195	5.5195	5.4436	5.4436	5.3429	5.3429	5.4471	5.4471
	0.04405	6.003	6.303	6.0833	6.0833	5.7958	5.7958	5.5106	5.5106	5.4862	5.4862	5.3854	5.3854	5.2643	5.2643	5.478	5.478		0.04405	5.8378	5.8378	5.9124	5.9124	5.7403	5.7403	5.5769	5.5769	5.4469	5.4469	5.4014	5.4014	5.3927	5.3927		0.04405	5.9111	5.9111	5.994	5.994	5.7271	5.7271	5.5306	5.5306	5.5258	5.5258	5.374	5.374	5.5391	5.5391
	0.0441	5.9734	6.2734	6.1114	6.1114	5.8192	5.8192	5.5568	5.5568	5.4683	5.4683	5.3553	5.3553	5.2951	5.2951	5.4264	5.4264		0.0441	5.942	5.942	5.9114	5.9114	5.7485	5.7485	5.5423	5.5423	5.43	5.43	5.3978	5.3978	5.3507	5.3507		0.0441	5.8657	5.8657	5.9973	5.9973	5.7333	5.7333	5.535	5.535	5.5622	5.5622	5.4041	5.4041	5.5716	5.5716
	0.04415	5.9103	6.2102	6.029	6.029	5.8067	5.8067	5.5542	5.5542	5.3699	5.3699	5.3136	5.3136	5.3211	5.3211	5.3936	5.3936		0.04415	5.9393	5.9393	5.9661	5.9661	5.6884	5.6884	5.5436	5.5436	5.3526	5.3526	5.3028	5.3028	5.3188	5.3188		0.04415	5.9256	5.9256	5.9243	5.9243	5.6844	5.6844	5.5237	5.5237	5.531	5.531	5.3763	5.3763	5.4771	5.4771
	0.0442	5.8763	6.1763	6.0433	6.0433	5.7755	5.7755	5.5874	5.5874	5.3686	5.3686	5.3648	5.3648	5.2494	5.2494	5.4315	5.4315		0.0442	5.8627	5.8627	5.9412	5.9412	5.6963	5.6963	5.578	5.578	5.3686	5.3686	5.2784	5.2784	5.3062	5.3062		0.0442	5.9656	5.9656	5.9255	5.9255	5.7149	5.7149	5.4932	5.4932	5.5362	5.5362	5.3552	5.3552	5.4605	5.4605
	0.04425	5.8779	6.1779	5.9558	5.9558	5.7803	5.7803	5.6066	5.6066	5.3724	5.3724	5.3631	5.3631	5.2613	5.2613	5.5003	5.5003		0.04425	5.763	5.763	6.0279	6.0279	5.696	5.696	5.5321	5.5321	5.3467	5.3467	5.3301	5.3301	5.2714	5.2714		0.04425	5.996	5.996	5.9688	5.9688	5.785	5.785	5.4971	5.4971	5.517	5.517	5.3347	5.3347	5.4979	5.4979
	0.0443	5.9969	6.2969	6.037	6.037	5.8203	5.8203	5.6186	5.6186	5.4463	5.4463	5.3565	5.3565	5.2369	5.2369	5.4294	5.4294		0.0443	5.8041	5.8041	6.0241	6.0241	5.7279	5.7279	5.5356	5.5356	5.3923	5.3923	5.393	5.393	5.282	5.282		0.0443	6.0043	6.0043	5.9973	5.9973	5.7221	5.7221	5.5176	5.5176	5.5331	5.5331	5.3463	5.3463	5.5341	5.5341
	0.04435	6.0339	6.3338	6.0946	6.0946	5.8132	5.8132	5.6302	5.6302	5.5248	5.5248	5.4165	5.4165	5.3109	5.3109	5.3394	5.3394		0.04435	5.8333	5.8333	5.9319	5.9319	5.7245	5.7245	5.5528	5.5528	5.3467	5.3467	5.4401	5.4401	5.1985	5.1985		0.04435	5.9804	5.9804	5.9459	5.9459	5.703	5.703	5.506	5.506	5.5053	5.5053	5.232	5.232	5.6067	5.6067
	0.0444	5.9329	6.2329	6.0903	6.0903	5.7419	5.7419	5.6244	5.6244	5.4514	5.4514	5.4362	5.4362	5.3519	5.3519	5.2903	5.2903		0.0444	5.7986	5.7986	5.8612	5.8612	5.6786	5.6786	5.5311	5.5311	5.2906	5.2906	5.4647	5.4647	5.2309	5.2309		0.0444	5.9481	5.9481	5.9134	5.9134	5.7491	5.7491	5.5819	5.5819	5.5495	5.5495	5.2124	5.2124	5.5862	5.5862
	0.04445	5.8948	6.1948	6.0388	6.0388	5.7886	5.7886	5.5959	5.5959	5.4278	5.4278	5.4433	5.4433	5.3419	5.3419	5.3443	5.3443		0.04445	5.7532	5.7532	5.8186	5.8186	5.6092	5.6092	5.5312	5.5312	5.2889	5.2889	5.3615	5.3615	5.3027	5.3027		0.04445	6.0225	6.0225	5.8613	5.8613	5.7695	5.7695	5.5565	5.5565	5.5987	5.5987	5.2426	5.2426	5.5055	5.5055
	0.0445	5.9377	6.2377	5.9651	5.9651	5.8753	5.8753	5.5479	5.5479	5.4874	5.4874	5.4399	5.4399	5.3164	5.3164	5.3503	5.3503		0.0445	5.7384	5.7384	5.8361	5.8361	5.6467	5.6467	5.5276	5.5276	5.3291	5.3291	5.2718	5.2718	5.3397	5.3397		0.0445	6.0817	6.0817	5.9073	5.9073	5.7653	5.7653	5.5492	5.5492	5.6066	5.6066	5.3666	5.3666	5.5106	5.5106
	0.04455	5.9258	6.2258	5.9824	5.9824	5.9302	5.9302	5.5479	5.5479	5.4488	5.4488	5.3802	5.3802	5.3232	5.3232	5.3033	5.3033		0.04455	5.7869	5.7869	5.8575	5.8575	5.7541	5.7541	5.5561	5.5561	5.3707	5.3707	5.352	5.352	5.3095	5.3095		0.04455	6.0397	6.0397	5.9189	5.9189	5.7122	5.7122	5.5997	5.5997	5.5882	5.5882	5.4459	5.4459	5.4938	5.4938
	0.0446	5.9071	6.2071	6.0047	6.0047	5.8215	5.8215	5.549	5.549	5.4355	5.4355	5.382	5.382	5.3569	5.3569	5.3635	5.3635		0.0446	5.7927	5.7927	5.934	5.934	5.7791	5.7791	5.5566	5.5566	5.4012	5.4012	5.3917	5.3917	5.325	5.325		0.0446	5.9862	5.9862	5.8828	5.8828	5.7874	5.7874	5.6535	5.6535	5.5248	5.5248	5.3583	5.3583	5.466	5.466
	0.04465	5.9682	6.2682	6.0137	6.0137	5.7283	5.7283	5.6184	5.6184	5.4833	5.4833	5.4441	5.4441	5.3805	5.3805	5.3635	5.3635		0.04465	5.7837	5.7837	5.9352	5.9352	5.6661	5.6661	5.5062	5.5062	5.3925	5.3925	5.3817	5.3817	5.3054	5.3054		0.04465	5.9655	5.9655	5.9288	5.9288	5.8182	5.8182	5.5946	5.5946	5.5011	5.5011	5.2944	5.2944	5.4462	5.4462
	0.0447	5.942	6.242	6.0416	6.0416	5.7615	5.7615	5.5833	5.5833	5.4509	5.4509	5.4412	5.4412	5.3972	5.3972	5.3708	5.3708		0.0447	5.7751	5.7751	5.894	5.894	5.6566	5.6566	5.4827	5.4827	5.4135	5.4135	5.2977	5.2977	5.3212	5.3212		0.0447	5.9406	5.9406	5.9018	5.9018	5.8676	5.8676	5.6442	5.6442	5.5177	5.5177	5.3541	5.3541	5.4365	5.4365
	0.04475	5.8723	6.1723	6.0295	6.0295	5.8463	5.8463	5.5883	5.5883	5.3845	5.3845	5.3762	5.3762	5.3864	5.3864	5.3637	5.3637		0.04475	5.8423	5.8423	5.8171	5.8171	5.6445	5.6445	5.5521	5.5521	5.3917	5.3917	5.2496	5.2496	5.3192	5.3192		0.04475	5.9669	5.9669	5.8694	5.8694	5.7987	5.7987	5.66	5.66	5.5473	5.5473	5.4059	5.4059	5.4761	5.4761
	0.0448	5.846	6.146	6.0014	6.0014	5.8446	5.8446	5.6667	5.6667	5.4182	5.4182	5.3782	5.3782	5.3628	5.3628	5.3903	5.3903		0.0448	5.8362	5.8362	5.7716	5.7716	5.6374	5.6374	5.5613	5.5613	5.3466	5.3466	5.2441	5.2441	5.3083	5.3083		0.0448	5.9158	5.9158	5.9153	5.9153	5.7014	5.7014	5.6464	5.6464	5.5693	5.5693	5.3064	5.3064	5.4611	5.4611
	0.04485	5.9364	6.2364	6.0465	6.0465	5.7669	5.7669	5.6268	5.6268	5.4358	5.4358	5.3631	5.3631	5.3517	5.3517	5.4165	5.4165		0.04485	5.8068	5.8068	5.8585	5.8585	5.6877	5.6877	5.5481	5.5481	5.3148	5.3148	5.3226	5.3226	5.3424	5.3424		0.04485	5.9309	5.9309	5.9443	5.9443	5.6718	5.6718	5.6179	5.6179	5.5701	5.5701	5.4023	5.4023	5.4351	5.4351
	0.0449	5.9482	6.2482	6.0893	6.0893	5.7946	5.7946	5.5738	5.5738	5.4104	5.4104	5.2925	5.2925	5.3332	5.3332	5.3642	5.3642		0.0449	5.7886	5.7886	5.9564	5.9564	5.6866	5.6866	5.4731	5.4731	5.334	5.334	5.3434	5.3434	5.2973	5.2973		0.0449	5.9498	5.9498	5.8926	5.8926	5.6845	5.6845	5.5844	5.5844	5.5178	5.5178	5.386	5.386	5.4705	5.4705
	0.04495	5.9256	6.2256	6.0037	6.0037	5.7747	5.7747	5.5548	5.5548	5.3584	5.3584	5.3351	5.3351	5.3556	5.3556	5.3685	5.3685		0.04495	5.8176	5.8176	5.959	5.959	5.6891	5.6891	5.5062	5.5062	5.3837	5.3837	5.3369	5.3369	5.3174	5.3174		0.04495	5.9254	5.9254	5.8892	5.8892	5.6632	5.6632	5.5523	5.5523	5.5122	5.5122	5.4024	5.4024	5.4466	5.4466
	0.045	5.9036	6.2036	5.9452	5.9452	5.706	5.706	5.5959	5.5959	5.3414	5.3414	5.3631	5.3631	5.3487	5.3487	5.3786	5.3786		0.045	5.7922	5.7922	5.9854	5.9854	5.7427	5.7427	5.5322	5.5322	5.3763	5.3763	5.3663	5.3663	5.3185	5.3185		0.045	5.9744	5.9744	5.8885	5.8885	5.6937	5.6937	5.5465	5.5465	5.4404	5.4404	5.4377	5.4377	5.4667	5.4667
	0.04505	5.9282	6.2282	5.9312	5.9312	5.6891	5.6891	5.6455	5.6455	5.3406	5.3406	5.3427	5.3427	5.3706	5.3706	5.4124	5.4124		0.04505	5.7507	5.7507	5.83	5.83	5.6651	5.6651	5.5393	5.5393	5.3554	5.3554	5.3488	5.3488	5.3167	5.3167		0.04505	5.9882	5.9882	5.9089	5.9089	5.6846	5.6846	5.5477	5.5477	5.4119	5.4119	5.3678	5.3678	5.4985	5.4985
	0.0451	5.931	6.231	5.9616	5.9616	5.7017	5.7017	5.6394	5.6394	5.4441	5.4441	5.315	5.315	5.4075	5.4075	5.3984	5.3984		0.0451	5.8311	5.8311	5.7362	5.7362	5.6327	5.6327	5.5887	5.5887	5.3766	5.3766	5.3105	5.3105	5.3166	5.3166		0.0451	5.8746	5.8746	5.9407	5.9407	5.74	5.74	5.5209	5.5209	5.4487	5.4487	5.3187	5.3187	5.5076	5.5076
	0.04515	5.9664	6.2664	5.9776	5.9776	5.7649	5.7649	5.5952	5.5952	5.496	5.496	5.3885	5.3885	5.4735	5.4735	5.451	5.451		0.04515	5.8371	5.8371	5.7637	5.7637	5.6913	5.6913	5.5454	5.5454	5.4423	5.4423	5.2932	5.2932	5.2955	5.2955		0.04515	5.923	5.923	5.9651	5.9651	5.7193	5.7193	5.5346	5.5346	5.5201	5.5201	5.4193	5.4193	5.5506	5.5506
	0.0452	5.9671	6.2671	5.9998	5.9998	5.7467	5.7467	5.561	5.561	5.5072	5.5072	5.3927	5.3927	5.4218	5.4218	5.461	5.461		0.0452	5.8362	5.8362	5.7963	5.7963	5.7215	5.7215	5.4655	5.4655	5.4631	5.4631	5.2809	5.2809	5.312	5.312		0.0452	5.979	5.979	5.937	5.937	5.7324	5.7324	5.4766	5.4766	5.5289	5.5289	5.4307	5.4307	5.5475	5.5475
	0.04525	5.9957	6.2957	5.9626	5.9626	5.7698	5.7698	5.517	5.517	5.4929	5.4929	5.4183	5.4183	5.3445	5.3445	5.3736	5.3736		0.04525	5.7962	5.7962	5.8427	5.8427	5.7215	5.7215	5.436	5.436	5.4654	5.4654	5.3253	5.3253	5.2953	5.2953		0.04525	5.9959	5.9959	5.8956	5.8956	5.7	5.7	5.51	5.51	5.578	5.578	5.3996	5.3996	5.6128	5.6128
	0.0453	5.978	6.278	5.9314	5.9314	5.73	5.73	5.5014	5.5014	5.4849	5.4849	5.4918	5.4918	5.3773	5.3773	5.3315	5.3315		0.0453	5.8001	5.8001	5.8634	5.8634	5.7935	5.7935	5.4922	5.4922	5.4136	5.4136	5.3147	5.3147	5.3139	5.3139		0.0453	6.0429	6.0429	5.8824	5.8824	5.7235	5.7235	5.5969	5.5969	5.5801	5.5801	5.4444	5.4444	5.5505	5.5505
	0.04535	5.8983	6.1983	5.9586	5.9586	5.6905	5.6905	5.5787	5.5787	5.4639	5.4639	5.4311	5.4311	5.3808	5.3808	5.4062	5.4062		0.04535	5.7891	5.7891	5.8299	5.8299	5.7562	5.7562	5.5257	5.5257	5.4352	5.4352	5.2869	5.2869	5.3421	5.3421		0.04535	6.038	6.038	5.8838	5.8838	5.8024	5.8024	5.5252	5.5252	5.4787	5.4787	5.437	5.437	5.5392	5.5392
	0.0454	5.8865	6.1865	5.9913	5.9913	5.71	5.71	5.5586	5.5586	5.487	5.487	5.4127	5.4127	5.4198	5.4198	5.4504	5.4504		0.0454	5.7725	5.7725	5.8451	5.8451	5.6719	5.6719	5.5222	5.5222	5.4804	5.4804	5.406	5.406	5.3641	5.3641		0.0454	5.9674	5.9674	5.9036	5.9036	5.7473	5.7473	5.4902	5.4902	5.4234	5.4234	5.434	5.434	5.5523	5.5523
	0.04545	5.9131	6.2131	5.9966	5.9966	5.7405	5.7405	5.4721	5.4721	5.5248	5.5248	5.4056	5.4056	5.3891	5.3891	5.5081	5.5081		0.04545	5.7477	5.7477	5.9152	5.9152	5.6619	5.6619	5.5519	5.5519	5.4408	5.4408	5.3959	5.3959	5.3478	5.3478		0.04545	5.9437	5.9437	5.9675	5.9675	5.7517	5.7517	5.5153	5.5153	5.4478	5.4478	5.4119	5.4119	5.4565	5.4565
	0.0455	5.9316	6.2316	6.0317	6.0317	5.7947	5.7947	5.5004	5.5004	5.4383	5.4383	5.3682	5.3682	5.3328	5.3328	5.4496	5.4496		0.0455	5.6882	5.6882	5.9002	5.9002	5.6858	5.6858	5.5565	5.5565	5.376	5.376	5.3313	5.3313	5.3056	5.3056		0.0455	5.9084	5.9084	5.9455	5.9455	5.7893	5.7893	5.5322	5.5322	5.4412	5.4412	5.4107	5.4107	5.4091	5.4091
	0.04555	5.9269	6.2269	5.9952	5.9952	5.8316	5.8316	5.6155	5.6155	5.4504	5.4504	5.3093	5.3093	5.3529	5.3529	5.4163	5.4163		0.04555	5.7218	5.7218	5.9317	5.9317	5.7315	5.7315	5.5445	5.5445	5.3733	5.3733	5.3519	5.3519	5.2562	5.2562		0.04555	5.8956	5.8956	5.9332	5.9332	5.7624	5.7624	5.5175	5.5175	5.4797	5.4797	5.3306	5.3306	5.4823	5.4823
	0.0456	5.9781	6.2781	5.9313	5.9313	5.8334	5.8334	5.5442	5.5442	5.3921	5.3921	5.3757	5.3757	5.3153	5.3153	5.466	5.466		0.0456	5.7465	5.7465	5.9035	5.9035	5.8144	5.8144	5.545	5.545	5.4106	5.4106	5.3912	5.3912	5.2632	5.2632		0.0456	5.9073	5.9073	5.9096	5.9096	5.7312	5.7312	5.5228	5.5228	5.5157	5.5157	5.334	5.334	5.5174	5.5174
	0.04565	5.9494	6.2494	5.9422	5.9422	5.8036	5.8036	5.5558	5.5558	5.4426	5.4426	5.4307	5.4307	5.3162	5.3162	5.5053	5.5053		0.04565	5.8317	5.8317	5.8712	5.8712	5.8785	5.8785	5.5097	5.5097	5.3713	5.3713	5.3859	5.3859	5.2836	5.2836		0.04565	6.0037	6.0037	5.8612	5.8612	5.7249	5.7249	5.5742	5.5742	5.4592	5.4592	5.3253	5.3253	5.5109	5.5109
	0.0457	5.9106	6.2106	5.9401	5.9401	5.8243	5.8243	5.616	5.616	5.449	5.449	5.43	5.43	5.2908	5.2908	5.4899	5.4899		0.0457	5.8535	5.8535	5.8994	5.8994	5.8422	5.8422	5.5402	5.5402	5.2809	5.2809	5.3396	5.3396	5.3375	5.3375		0.0457	6.0251	6.0251	5.8533	5.8533	5.7059	5.7059	5.6165	5.6165	5.3959	5.3959	5.3427	5.3427	5.5552	5.5552
	0.04575	5.9516	6.2516	5.9302	5.9302	5.8735	5.8735	5.6114	5.6114	5.56	5.56	5.4637	5.4637	5.3416	5.3416	5.4081	5.4081		0.04575	5.8393	5.8393	5.9145	5.9145	5.7978	5.7978	5.5059	5.5059	5.2848	5.2848	5.3131	5.3131	5.333	5.333		0.04575	5.9657	5.9657	5.9193	5.9193	5.736	5.736	5.5412	5.5412	5.4686	5.4686	5.3427	5.3427	5.5289	5.5289
	0.0458	5.8972	6.1972	5.9451	5.9451	5.8552	5.8552	5.5918	5.5918	5.5223	5.5223	5.4029	5.4029	5.4188	5.4188	5.3371	5.3371		0.0458	5.8088	5.8088	5.877	5.877	5.7826	5.7826	5.4808	5.4808	5.3802	5.3802	5.3493	5.3493	5.2902	5.2902		0.0458	5.9803	5.9803	6.0538	6.0538	5.718	5.718	5.5748	5.5748	5.5804	5.5804	5.392	5.392	5.4607	5.4607
	0.04585	5.8772	6.1772	5.9519	5.9519	5.8106	5.8106	5.5817	5.5817	5.4436	5.4436	5.4037	5.4037	5.4453	5.4453	5.317	5.317		0.04585	5.853	5.853	5.8915	5.8915	5.697	5.697	5.4962	5.4962	5.4255	5.4255	5.3737	5.3737	5.3255	5.3255		0.04585	6.0283	6.0283	6.0099	6.0099	5.7011	5.7011	5.5738	5.5738	5.602	5.602	5.3485	5.3485	5.414	5.414
	0.0459	5.9194	6.2194	5.9241	5.9241	5.8966	5.8966	5.5851	5.5851	5.474	5.474	5.3955	5.3955	5.4246	5.4246	5.3805	5.3805		0.0459	5.8203	5.8203	5.8087	5.8087	5.6861	5.6861	5.5934	5.5934	5.3607	5.3607	5.4624	5.4624	5.3899	5.3899		0.0459	6.0377	6.0377	5.9424	5.9424	5.7006	5.7006	5.567	5.567	5.595	5.595	5.3292	5.3292	5.4518	5.4518
	0.04595	5.9383	6.2383	5.9479	5.9479	5.8604	5.8604	5.556	5.556	5.5003	5.5003	5.3829	5.3829	5.3949	5.3949	5.3602	5.3602		0.04595	5.8022	5.8022	5.7791	5.7791	5.6728	5.6728	5.6009	5.6009	5.3363	5.3363	5.4324	5.4324	5.2887	5.2887		0.04595	5.9798	5.9798	5.9615	5.9615	5.7126	5.7126	5.5688	5.5688	5.493	5.493	5.2621	5.2621	5.4135	5.4135
	0.046	5.954	6.254	6.029	6.029	5.8113	5.8113	5.5268	5.5268	5.4867	5.4867	5.367	5.367	5.4347	5.4347	5.3524	5.3524		0.046	5.8585	5.8585	5.81	5.81	5.7262	5.7262	5.5448	5.5448	5.3072	5.3072	5.3659	5.3659	5.2586	5.2586		0.046	5.9645	5.9645	5.9476	5.9476	5.7375	5.7375	5.5163	5.5163	5.5019	5.5019	5.1933	5.1933	5.4506	5.4506
	0.04605	5.9807	6.2807	6.016	6.016	5.8406	5.8406	5.5883	5.5883	5.4258	5.4258	5.2972	5.2972	5.4731	5.4731	5.3096	5.3096		0.04605	5.8994	5.8994	5.861	5.861	5.762	5.762	5.5252	5.5252	5.2818	5.2818	5.337	5.337	5.2879	5.2879		0.04605	5.9566	5.9566	5.9177	5.9177	5.6929	5.6929	5.5717	5.5717	5.5447	5.5447	5.2119	5.2119	5.5154	5.5154
	0.0461	6.0097	6.3096	6.0583	6.0583	5.9031	5.9031	5.6245	5.6245	5.4613	5.4613	5.3061	5.3061	5.4287	5.4287	5.2309	5.2309		0.0461	5.9482	5.9482	5.8111	5.8111	5.7076	5.7076	5.5229	5.5229	5.2626	5.2626	5.2491	5.2491	5.3062	5.3062		0.0461	5.9847	5.9847	5.971	5.971	5.7286	5.7286	5.5639	5.5639	5.4516	5.4516	5.322	5.322	5.5	5.5
	0.04615	5.938	6.238	6.0185	6.0185	5.8155	5.8155	5.6668	5.6668	5.4195	5.4195	5.3288	5.3288	5.4814	5.4814	5.3264	5.3264		0.04615	5.9103	5.9103	5.8207	5.8207	5.6257	5.6257	5.5499	5.5499	5.3413	5.3413	5.2655	5.2655	5.3699	5.3699		0.04615	5.9578	5.9578	5.9964	5.9964	5.7767	5.7767	5.5064	5.5064	5.431	5.431	5.3453	5.3453	5.4941	5.4941
	0.0462	5.9357	6.2357	6.0066	6.0066	5.7518	5.7518	5.681	5.681	5.4499	5.4499	5.3683	5.3683	5.4537	5.4537	5.2956	5.2956		0.0462	5.8316	5.8316	5.8366	5.8366	5.6026	5.6026	5.5382	5.5382	5.3284	5.3284	5.308	5.308	5.3635	5.3635		0.0462	5.9124	5.9124	5.9666	5.9666	5.7303	5.7303	5.6133	5.6133	5.4651	5.4651	5.318	5.318	5.4744	5.4744
	0.04625	5.8853	6.1853	6.0088	6.0088	5.7741	5.7741	5.6156	5.6156	5.4967	5.4967	5.3509	5.3509	5.3841	5.3841	5.3531	5.3531		0.04625	5.7642	5.7642	5.9026	5.9026	5.6164	5.6164	5.5321	5.5321	5.3181	5.3181	5.299	5.299	5.3775	5.3775		0.04625	5.9251	5.9251	5.9492	5.9492	5.6724	5.6724	5.5165	5.5165	5.5049	5.5049	5.338	5.338	5.4073	5.4073
	0.0463	5.8362	6.1362	6.0363	6.0363	5.8353	5.8353	5.6004	5.6004	5.5609	5.5609	5.4047	5.4047	5.3733	5.3733	5.3968	5.3968		0.0463	5.7573	5.7573	5.9739	5.9739	5.6141	5.6141	5.5422	5.5422	5.3671	5.3671	5.3302	5.3302	5.381	5.381		0.0463	5.9831	5.9831	6.0387	6.0387	5.6661	5.6661	5.5062	5.5062	5.4819	5.4819	5.3918	5.3918	5.373	5.373
	0.04635	5.8291	6.1291	6.0914	6.0914	5.8133	5.8133	5.6124	5.6124	5.5276	5.5276	5.3808	5.3808	5.3177	5.3177	5.4036	5.4036		0.04635	5.8028	5.8028	5.9788	5.9788	5.6276	5.6276	5.5185	5.5185	5.3863	5.3863	5.3733	5.3733	5.3205	5.3205		0.04635	6.0004	6.0004	6.0964	6.0964	5.6728	5.6728	5.5089	5.5089	5.4408	5.4408	5.4666	5.4666	5.4246	5.4246
	0.0464	5.8961	6.1961	6.133	6.133	5.7302	5.7302	5.5845	5.5845	5.5211	5.5211	5.3181	5.3181	5.3227	5.3227	5.3646	5.3646		0.0464	5.8292	5.8292	5.9301	5.9301	5.7138	5.7138	5.5138	5.5138	5.4246	5.4246	5.3118	5.3118	5.2983	5.2983		0.0464	6.0144	6.0144	5.9875	5.9875	5.7716	5.7716	5.4753	5.4753	5.4285	5.4285	5.4384	5.4384	5.4503	5.4503
	0.04645	5.9478	6.2478	6.057	6.057	5.7088	5.7088	5.5677	5.5677	5.5536	5.5536	5.3805	5.3805	5.3572	5.3572	5.3655	5.3655		0.04645	5.8011	5.8011	5.8223	5.8223	5.695	5.695	5.4561	5.4561	5.4045	5.4045	5.2864	5.2864	5.2469	5.2469		0.04645	6.0015	6.0015	5.9655	5.9655	5.7268	5.7268	5.5157	5.5157	5.4458	5.4458	5.3396	5.3396	5.3998	5.3998
	0.0465	5.8933	6.1933	6.0523	6.0523	5.748	5.748	5.5784	5.5784	5.477	5.477	5.4167	5.4167	5.4117	5.4117	5.368	5.368		0.0465	5.7098	5.7098	5.7961	5.7961	5.6899	5.6899	5.4816	5.4816	5.409	5.409	5.3254	5.3254	5.2613	5.2613		0.0465	5.9751	5.9751	6.0162	6.0162	5.7412	5.7412	5.4949	5.4949	5.4982	5.4982	5.3105	5.3105	5.4125	5.4125
	0.04655	5.8875	6.1875	6.0182	6.0182	5.72	5.72	5.6128	5.6128	5.4229	5.4229	5.4047	5.4047	5.4253	5.4253	5.3684	5.3684		0.04655	5.7213	5.7213	5.8183	5.8183	5.6978	5.6978	5.5289	5.5289	5.3722	5.3722	5.3909	5.3909	5.2897	5.2897		0.04655	6.0291	6.0291	6.0082	6.0082	5.7913	5.7913	5.5307	5.5307	5.4911	5.4911	5.3485	5.3485	5.3842	5.3842
	0.0466	5.9003	6.2003	5.9738	5.9738	5.6832	5.6832	5.638	5.638	5.4194	5.4194	5.3935	5.3935	5.4153	5.4153	5.3308	5.3308		0.0466	5.8019	5.8019	5.8728	5.8728	5.7007	5.7007	5.5555	5.5555	5.3763	5.3763	5.3911	5.3911	5.3685	5.3685		0.0466	6.0234	6.0234	5.9667	5.9667	5.7854	5.7854	5.5825	5.5825	5.514	5.514	5.3625	5.3625	5.4034	5.4034
	0.04665	5.8908	6.1908	5.9869	5.9869	5.8086	5.8086	5.6502	5.6502	5.4197	5.4197	5.4072	5.4072	5.4106	5.4106	5.3382	5.3382		0.04665	5.8075	5.8075	5.9197	5.9197	5.7169	5.7169	5.5564	5.5564	5.3501	5.3501	5.3499	5.3499	5.3094	5.3094		0.04665	5.9918	5.9918	5.9665	5.9665	5.6915	5.6915	5.5523	5.5523	5.4648	5.4648	5.3792	5.3792	5.4091	5.4091
	0.0467	5.8155	6.1155	5.9436	5.9436	5.8657	5.8657	5.5798	5.5798	5.4707	5.4707	5.3845	5.3845	5.376	5.376	5.4028	5.4028		0.0467	5.7937	5.7937	5.9382	5.9382	5.7279	5.7279	5.4852	5.4852	5.3663	5.3663	5.259	5.259	5.3003	5.3003		0.0467	5.9463	5.9463	5.9128	5.9128	5.6453	5.6453	5.4879	5.4879	5.438	5.438	5.4455	5.4455	5.4068	5.4068
	0.04675	5.7702	6.0702	5.9309	5.9309	5.7509	5.7509	5.5957	5.5957	5.5098	5.5098	5.4425	5.4425	5.2967	5.2967	5.4538	5.4538		0.04675	5.755	5.755	5.8438	5.8438	5.6345	5.6345	5.4505	5.4505	5.3539	5.3539	5.226	5.226	5.2614	5.2614		0.04675	5.9137	5.9137	5.8991	5.8991	5.647	5.647	5.5374	5.5374	5.5349	5.5349	5.3656	5.3656	5.4651	5.4651
	0.0468	5.8423	6.1423	5.984	5.984	5.7178	5.7178	5.6054	5.6054	5.555	5.555	5.4841	5.4841	5.3115	5.3115	5.3971	5.3971		0.0468	5.7071	5.7071	5.8657	5.8657	5.6564	5.6564	5.5029	5.5029	5.3169	5.3169	5.2774	5.2774	5.2226	5.2226		0.0468	5.9131	5.9131	5.9099	5.9099	5.632	5.632	5.6303	5.6303	5.5013	5.5013	5.2774	5.2774	5.5173	5.5173
	0.04685	5.8784	6.1784	5.99	5.99	5.7296	5.7296	5.6125	5.6125	5.5438	5.5438	5.4872	5.4872	5.2963	5.2963	5.3817	5.3817		0.04685	5.7074	5.7074	5.8861	5.8861	5.6451	5.6451	5.5066	5.5066	5.3358	5.3358	5.3208	5.3208	5.2636	5.2636		0.04685	5.9861	5.9861	5.8966	5.8966	5.6769	5.6769	5.5759	5.5759	5.404	5.404	5.2372	5.2372	5.5773	5.5773
	0.0469	5.8599	6.1599	6.0011	6.0011	5.7655	5.7655	5.619	5.619	5.4691	5.4691	5.4001	5.4001	5.3068	5.3068	5.4014	5.4014		0.0469	5.7281	5.7281	5.8499	5.8499	5.605	5.605	5.5075	5.5075	5.3744	5.3744	5.3624	5.3624	5.264	5.264		0.0469	6.002	6.002	5.8759	5.8759	5.7312	5.7312	5.5386	5.5386	5.4657	5.4657	5.3389	5.3389	5.5954	5.5954
	0.04695	5.8191	6.1191	6.0362	6.0362	5.8561	5.8561	5.5614	5.5614	5.419	5.419	5.369	5.369	5.275	5.275	5.4003	5.4003		0.04695	5.7443	5.7443	5.8506	5.8506	5.6321	5.6321	5.4824	5.4824	5.3856	5.3856	5.3473	5.3473	5.256	5.256		0.04695	5.9788	5.9788	5.8631	5.8631	5.7869	5.7869	5.5646	5.5646	5.5618	5.5618	5.3789	5.3789	5.5353	5.5353
	0.047	5.8489	6.1489	5.9911	5.9911	5.8574	5.8574	5.5373	5.5373	5.4574	5.4574	5.3886	5.3886	5.3382	5.3382	5.4177	5.4177		0.047	5.7536	5.7536	5.8498	5.8498	5.651	5.651	5.5014	5.5014	5.3987	5.3987	5.3698	5.3698	5.2498	5.2498		0.047	5.979	5.979	5.835	5.835	5.805	5.805	5.6169	5.6169	5.534	5.534	5.3999	5.3999	5.4247	5.4247
	0.04705	5.8624	6.1624	5.9425	5.9425	5.7957	5.7957	5.5617	5.5617	5.5184	5.5184	5.4159	5.4159	5.3366	5.3366	5.4234	5.4234		0.04705	5.742	5.742	5.8626	5.8626	5.5666	5.5666	5.5802	5.5802	5.3943	5.3943	5.3885	5.3885	5.2947	5.2947		0.04705	5.8985	5.8985	5.9137	5.9137	5.7591	5.7591	5.6258	5.6258	5.5174	5.5174	5.4311	5.4311	5.4223	5.4223
	0.0471	5.8918	6.1918	5.9596	5.9596	5.7848	5.7848	5.5432	5.5432	5.4744	5.4744	5.4717	5.4717	5.334	5.334	5.3418	5.3418		0.0471	5.7098	5.7098	5.8463	5.8463	5.5314	5.5314	5.5722	5.5722	5.3826	5.3826	5.3154	5.3154	5.3619	5.3619		0.0471	5.9295	5.9295	6.0194	6.0194	5.7325	5.7325	5.5412	5.5412	5.5374	5.5374	5.3986	5.3986	5.4782	5.4782
	0.04715	5.9812	6.2812	5.9657	5.9657	5.801	5.801	5.5373	5.5373	5.4352	5.4352	5.4548	5.4548	5.4181	5.4181	5.3318	5.3318		0.04715	5.6845	5.6845	5.8505	5.8505	5.589	5.589	5.5597	5.5597	5.384	5.384	5.2967	5.2967	5.3464	5.3464		0.04715	5.9729	5.9729	6.0027	6.0027	5.783	5.783	5.5303	5.5303	5.6044	5.6044	5.3979	5.3979	5.5154	5.5154
	0.0472	5.9397	6.2397	5.8367	5.8367	5.7797	5.7797	5.5238	5.5238	5.4309	5.4309	5.402	5.402	5.4309	5.4309	5.3606	5.3606		0.0472	5.6364	5.6364	5.7886	5.7886	5.6143	5.6143	5.5774	5.5774	5.4156	5.4156	5.2917	5.2917	5.3543	5.3543		0.0472	6.0038	6.0038	5.929	5.929	5.7731	5.7731	5.5799	5.5799	5.5152	5.5152	5.4274	5.4274	5.5684	5.5684
	0.04725	5.8951	6.1951	5.8904	5.8904	5.8602	5.8602	5.5068	5.5068	5.4654	5.4654	5.3853	5.3853	5.4257	5.4257	5.3508	5.3508		0.04725	5.6765	5.6765	5.745	5.745	5.6176	5.6176	5.5624	5.5624	5.3358	5.3358	5.3457	5.3457	5.3219	5.3219		0.04725	6.0416	6.0416	5.9327	5.9327	5.7431	5.7431	5.5553	5.5553	5.5382	5.5382	5.4291	5.4291	5.5254	5.5254
	0.0473	5.9045	6.2045	5.9814	5.9814	5.8459	5.8459	5.5022	5.5022	5.4983	5.4983	5.4054	5.4054	5.4636	5.4636	5.3881	5.3881		0.0473	5.7308	5.7308	5.7645	5.7645	5.6147	5.6147	5.4952	5.4952	5.2816	5.2816	5.3166	5.3166	5.3417	5.3417		0.0473	6.049	6.049	5.9644	5.9644	5.697	5.697	5.5595	5.5595	5.5153	5.5153	5.4454	5.4454	5.5708	5.5708
	0.04735	5.8974	6.1974	6.0685	6.0685	5.7753	5.7753	5.4757	5.4757	5.4169	5.4169	5.3861	5.3861	5.4344	5.4344	5.3685	5.3685		0.04735	5.8074	5.8074	5.8275	5.8275	5.5969	5.5969	5.5183	5.5183	5.2628	5.2628	5.3095	5.3095	5.341	5.341		0.04735	6.0123	6.0123	5.9035	5.9035	5.7318	5.7318	5.5411	5.5411	5.4568	5.4568	5.4859	5.4859	5.5747	5.5747
	0.0474	5.8613	6.1613	6.0852	6.0852	5.776	5.776	5.5497	5.5497	5.4405	5.4405	5.4233	5.4233	5.4009	5.4009	5.2844	5.2844		0.0474	5.8481	5.8481	5.8476	5.8476	5.6352	5.6352	5.5232	5.5232	5.3091	5.3091	5.3012	5.3012	5.3048	5.3048		0.0474	5.9715	5.9715	5.9536	5.9536	5.7248	5.7248	5.5185	5.5185	5.4746	5.4746	5.45	5.45	5.5217	5.5217
	0.04745	5.9047	6.2047	6.0315	6.0315	5.7562	5.7562	5.5906	5.5906	5.4839	5.4839	5.4143	5.4143	5.3629	5.3629	5.2663	5.2663		0.04745	5.9036	5.9036	5.8505	5.8505	5.6545	5.6545	5.4645	5.4645	5.3235	5.3235	5.3019	5.3019	5.2753	5.2753		0.04745	5.9836	5.9836	5.9727	5.9727	5.7012	5.7012	5.602	5.602	5.4666	5.4666	5.4108	5.4108	5.4634	5.4634
	0.0475	5.9579	6.2579	6.0637	6.0637	5.7656	5.7656	5.5813	5.5813	5.4837	5.4837	5.3825	5.3825	5.3666	5.3666	5.3396	5.3396		0.0475	5.8674	5.8674	5.8283	5.8283	5.6698	5.6698	5.5328	5.5328	5.4056	5.4056	5.3865	5.3865	5.3366	5.3366		0.0475	5.9732	5.9732	5.9596	5.9596	5.6991	5.6991	5.6252	5.6252	5.4472	5.4472	5.4124	5.4124	5.4368	5.4368
	0.04755	5.9756	6.2756	6.0327	6.0327	5.7709	5.7709	5.6393	5.6393	5.4317	5.4317	5.3958	5.3958	5.368	5.368	5.377	5.377		0.04755	5.8271	5.8271	5.8729	5.8729	5.6375	5.6375	5.5372	5.5372	5.3961	5.3961	5.4188	5.4188	5.39	5.39		0.04755	5.9573	5.9573	5.9837	5.9837	5.6839	5.6839	5.6279	5.6279	5.4735	5.4735	5.3139	5.3139	5.4738	5.4738
	0.0476	6.0203	6.3203	6.0073	6.0073	5.7644	5.7644	5.6634	5.6634	5.4554	5.4554	5.3859	5.3859	5.3091	5.3091	5.3976	5.3976		0.0476	5.8681	5.8681	5.8918	5.8918	5.6167	5.6167	5.5545	5.5545	5.3652	5.3652	5.3897	5.3897	5.311	5.311		0.0476	6.0072	6.0072	5.9138	5.9138	5.6708	5.6708	5.5939	5.5939	5.5881	5.5881	5.3106	5.3106	5.4584	5.4584
	0.04765	5.9669	6.2669	5.9315	5.9315	5.8318	5.8318	5.5779	5.5779	5.4821	5.4821	5.3248	5.3248	5.3484	5.3484	5.4072	5.4072		0.04765	5.8717	5.8717	5.8738	5.8738	5.6874	5.6874	5.6041	5.6041	5.3884	5.3884	5.3586	5.3586	5.3135	5.3135		0.04765	6.0328	6.0328	5.8807	5.8807	5.6397	5.6397	5.5263	5.5263	5.5871	5.5871	5.2545	5.2545	5.5269	5.5269
	0.0477	5.8743	6.1743	5.9361	5.9361	5.7878	5.7878	5.5771	5.5771	5.5049	5.5049	5.3793	5.3793	5.394	5.394	5.4059	5.4059		0.0477	5.8673	5.8673	5.8327	5.8327	5.7358	5.7358	5.6181	5.6181	5.3878	5.3878	5.3417	5.3417	5.3196	5.3196		0.0477	6.0293	6.0293	5.9058	5.9058	5.6222	5.6222	5.5063	5.5063	5.4996	5.4996	5.1882	5.1882	5.5103	5.5103
	0.04775	5.8387	6.1387	6.0254	6.0254	5.8484	5.8484	5.5466	5.5466	5.511	5.511	5.3606	5.3606	5.291	5.291	5.4593	5.4593		0.04775	5.7592	5.7592	5.8125	5.8125	5.6791	5.6791	5.5911	5.5911	5.4004	5.4004	5.3189	5.3189	5.3201	5.3201		0.04775	5.954	5.954	5.8761	5.8761	5.6708	5.6708	5.5594	5.5594	5.511	5.511	5.2954	5.2954	5.4836	5.4836
	0.0478	5.8277	6.1277	6.0627	6.0627	5.8289	5.8289	5.5217	5.5217	5.4157	5.4157	5.358	5.358	5.2821	5.2821	5.3952	5.3952		0.0478	5.711	5.711	5.9226	5.9226	5.6821	5.6821	5.5394	5.5394	5.3598	5.3598	5.2623	5.2623	5.278	5.278		0.0478	5.9475	5.9475	5.8465	5.8465	5.6742	5.6742	5.5866	5.5866	5.5242	5.5242	5.3382	5.3382	5.4798	5.4798
	0.04785	5.8421	6.1421	6.0965	6.0965	5.8052	5.8052	5.5581	5.5581	5.3813	5.3813	5.3585	5.3585	5.3396	5.3396	5.329	5.329		0.04785	5.7581	5.7581	5.9127	5.9127	5.6802	5.6802	5.5378	5.5378	5.3314	5.3314	5.2231	5.2231	5.2616	5.2616		0.04785	5.963	5.963	5.9242	5.9242	5.7057	5.7057	5.5852	5.5852	5.4922	5.4922	5.2564	5.2564	5.4389	5.4389
	0.0479	5.9279	6.2279	6.0633	6.0633	5.8382	5.8382	5.5897	5.5897	5.4076	5.4076	5.3103	5.3103	5.3512	5.3512	5.3157	5.3157		0.0479	5.7414	5.7414	5.9095	5.9095	5.6567	5.6567	5.5931	5.5931	5.3384	5.3384	5.2406	5.2406	5.2881	5.2881		0.0479	5.9243	5.9243	5.8741	5.8741	5.797	5.797	5.5578	5.5578	5.5003	5.5003	5.2893	5.2893	5.3896	5.3896
	0.04795	5.8784	6.1784	6.0283	6.0283	5.8637	5.8637	5.5309	5.5309	5.3791	5.3791	5.2719	5.2719	5.3139	5.3139	5.3758	5.3758		0.04795	5.7429	5.7429	5.8579	5.8579	5.7216	5.7216	5.5318	5.5318	5.3058	5.3058	5.2995	5.2995	5.2383	5.2383		0.04795	5.9631	5.9631	5.8665	5.8665	5.7578	5.7578	5.5591	5.5591	5.5134	5.5134	5.2901	5.2901	5.4262	5.4262
	0.048	5.8455	6.1455	6.0261	6.0261	5.8889	5.8889	5.4802	5.4802	5.371	5.371	5.309	5.309	5.3332	5.3332	5.4343	5.4343		0.048	5.7549	5.7549	5.8156	5.8156	5.7331	5.7331	5.5337	5.5337	5.2963	5.2963	5.271	5.271	5.2298	5.2298		0.048	5.9457	5.9457	5.983	5.983	5.7752	5.7752	5.5964	5.5964	5.4485	5.4485	5.3126	5.3126	5.4691	5.4691
	0.04805	5.8572	6.1572	5.9946	5.9946	5.8185	5.8185	5.4848	5.4848	5.3922	5.3922	5.3159	5.3159	5.3484	5.3484	5.3777	5.3777		0.04805	5.7295	5.7295	5.8523	5.8523	5.74	5.74	5.5921	5.5921	5.3652	5.3652	5.3179	5.3179	5.1773	5.1773		0.04805	5.9347	5.9347	5.9797	5.9797	5.8395	5.8395	5.5436	5.5436	5.4504	5.4504	5.2851	5.2851	5.4013	5.4013
	0.0481	5.8905	6.1905	5.9515	5.9515	5.8002	5.8002	5.4901	5.4901	5.4294	5.4294	5.3457	5.3457	5.3684	5.3684	5.3103	5.3103		0.0481	5.7517	5.7517	5.9158	5.9158	5.7371	5.7371	5.5714	5.5714	5.3653	5.3653	5.3044	5.3044	5.2056	5.2056		0.0481	5.9893	5.9893	5.9939	5.9939	5.8774	5.8774	5.5365	5.5365	5.5037	5.5037	5.3262	5.3262	5.3694	5.3694
	0.04815	5.9743	6.2743	5.9554	5.9554	5.7565	5.7565	5.5147	5.5147	5.4545	5.4545	5.3679	5.3679	5.3527	5.3527	5.2778	5.2778		0.04815	5.8677	5.8677	5.8973	5.8973	5.6953	5.6953	5.4868	5.4868	5.3775	5.3775	5.2575	5.2575	5.2648	5.2648		0.04815	5.9441	5.9441	6.0303	6.0303	5.8796	5.8796	5.4993	5.4993	5.5358	5.5358	5.326	5.326	5.4571	5.4571
	0.0482	6.0412	6.3412	6.0121	6.0121	5.7692	5.7692	5.4926	5.4926	5.444	5.444	5.4239	5.4239	5.3482	5.3482	5.3696	5.3696		0.0482	5.8701	5.8701	5.8306	5.8306	5.6141	5.6141	5.551	5.551	5.3763	5.3763	5.2732	5.2732	5.3135	5.3135		0.0482	5.9426	5.9426	5.9882	5.9882	5.7946	5.7946	5.4695	5.4695	5.5851	5.5851	5.3545	5.3545	5.5323	5.5323
	0.04825	6.0231	6.3231	6.0249	6.0249	5.8096	5.8096	5.5346	5.5346	5.4254	5.4254	5.4324	5.4324	5.3354	5.3354	5.3416	5.3416		0.04825	5.866	5.866	5.851	5.851	5.5698	5.5698	5.5715	5.5715	5.365	5.365	5.3029	5.3029	5.3005	5.3005		0.04825	5.9739	5.9739	5.9975	5.9975	5.7392	5.7392	5.5939	5.5939	5.5638	5.5638	5.3332	5.3332	5.4939	5.4939
	0.0483	6.0588	6.3588	6.0691	6.0691	5.7552	5.7552	5.5235	5.5235	5.4843	5.4843	5.4718	5.4718	5.321	5.321	5.3505	5.3505		0.0483	5.7927	5.7927	5.9234	5.9234	5.6169	5.6169	5.5584	5.5584	5.3912	5.3912	5.373	5.373	5.279	5.279		0.0483	5.9531	5.9531	6.0109	6.0109	5.723	5.723	5.5959	5.5959	5.499	5.499	5.3868	5.3868	5.4525	5.4525
	0.04835	6.0397	6.3397	6.0541	6.0541	5.677	5.677	5.5306	5.5306	5.5265	5.5265	5.431	5.431	5.2965	5.2965	5.384	5.384		0.04835	5.7879	5.7879	5.9592	5.9592	5.669	5.669	5.5502	5.5502	5.4844	5.4844	5.4422	5.4422	5.3105	5.3105		0.04835	5.9403	5.9403	5.9663	5.9663	5.7034	5.7034	5.4886	5.4886	5.5195	5.5195	5.4327	5.4327	5.4699	5.4699
	0.0484	5.99	6.29	6.0929	6.0929	5.6817	5.6817	5.4832	5.4832	5.5773	5.5773	5.4285	5.4285	5.2533	5.2533	5.3993	5.3993		0.0484	5.8454	5.8454	5.9664	5.9664	5.6708	5.6708	5.5642	5.5642	5.5067	5.5067	5.4697	5.4697	5.3182	5.3182		0.0484	5.9361	5.9361	6.0017	6.0017	5.7389	5.7389	5.4413	5.4413	5.5861	5.5861	5.3341	5.3341	5.4655	5.4655
	0.04845	5.9384	6.2384	6.0328	6.0328	5.8151	5.8151	5.5648	5.5648	5.517	5.517	5.4409	5.4409	5.2983	5.2983	5.3888	5.3888		0.04845	5.861	5.861	5.9817	5.9817	5.6585	5.6585	5.5218	5.5218	5.4062	5.4062	5.4141	5.4141	5.318	5.318		0.04845	5.9727	5.9727	6.0327	6.0327	5.7693	5.7693	5.5295	5.5295	5.5542	5.5542	5.2313	5.2313	5.4768	5.4768
	0.0485	5.9417	6.2417	5.9681	5.9681	5.9365	5.9365	5.6625	5.6625	5.3827	5.3827	5.4639	5.4639	5.3368	5.3368	5.3598	5.3598		0.0485	5.8924	5.8924	5.9803	5.9803	5.7312	5.7312	5.4613	5.4613	5.3293	5.3293	5.315	5.315	5.3383	5.3383		0.0485	6.0316	6.0316	5.97	5.97	5.7376	5.7376	5.5776	5.5776	5.5059	5.5059	5.2269	5.2269	5.4644	5.4644
	0.04855	5.9927	6.2927	5.9661	5.9661	5.9575	5.9575	5.6401	5.6401	5.3366	5.3366	5.4567	5.4567	5.3504	5.3504	5.4113	5.4113		0.04855	5.8561	5.8561	5.9461	5.9461	5.8015	5.8015	5.458	5.458	5.3431	5.3431	5.3013	5.3013	5.3063	5.3063		0.04855	6.0512	6.0512	5.858	5.858	5.6622	5.6622	5.6289	5.6289	5.5476	5.5476	5.254	5.254	5.4535	5.4535
	0.0486	6.0077	6.3077	5.9582	5.9582	5.8773	5.8773	5.5357	5.5357	5.3238	5.3238	5.4747	5.4747	5.2879	5.2879	5.3798	5.3798		0.0486	5.8552	5.8552	5.9324	5.9324	5.7408	5.7408	5.4931	5.4931	5.3904	5.3904	5.34	5.34	5.2846	5.2846		0.0486	6.0257	6.0257	5.9345	5.9345	5.7092	5.7092	5.6685	5.6685	5.6055	5.6055	5.3002	5.3002	5.4529	5.4529
	0.04865	5.9595	6.2595	5.9797	5.9797	5.7966	5.7966	5.4893	5.4893	5.3297	5.3297	5.5107	5.5107	5.3355	5.3355	5.3759	5.3759		0.04865	5.8085	5.8085	5.9256	5.9256	5.7035	5.7035	5.4577	5.4577	5.4486	5.4486	5.2931	5.2931	5.2831	5.2831		0.04865	6.0083	6.0083	5.9516	5.9516	5.7311	5.7311	5.6633	5.6633	5.6337	5.6337	5.3887	5.3887	5.5023	5.5023
	0.0487	5.9584	6.2584	5.9202	5.9202	5.7642	5.7642	5.4852	5.4852	5.3914	5.3914	5.49	5.49	5.3542	5.3542	5.3814	5.3814		0.0487	5.7923	5.7923	5.9865	5.9865	5.6932	5.6932	5.39	5.39	5.4191	5.4191	5.2529	5.2529	5.2981	5.2981		0.0487	6.0955	6.0955	5.9873	5.9873	5.679	5.679	5.5228	5.5228	5.6104	5.6104	5.3684	5.3684	5.5408	5.5408
	0.04875	5.8915	6.1915	5.9662	5.9662	5.8237	5.8237	5.5086	5.5086	5.4704	5.4704	5.4457	5.4457	5.3931	5.3931	5.339	5.339		0.04875	5.7894	5.7894	5.9293	5.9293	5.6559	5.6559	5.387	5.387	5.3662	5.3662	5.3151	5.3151	5.3374	5.3374		0.04875	6.113	6.113	5.9878	5.9878	5.6787	5.6787	5.4593	5.4593	5.6005	5.6005	5.3718	5.3718	5.5561	5.5561
	0.0488	5.8815	6.1815	6.0268	6.0268	5.8452	5.8452	5.5298	5.5298	5.56	5.56	5.4411	5.4411	5.3774	5.3774	5.3254	5.3254		0.0488	5.8042	5.8042	5.9281	5.9281	5.6869	5.6869	5.4943	5.4943	5.3134	5.3134	5.3854	5.3854	5.3347	5.3347		0.0488	6.02	6.02	5.9042	5.9042	5.7298	5.7298	5.541	5.541	5.5194	5.5194	5.3389	5.3389	5.5136	5.5136
	0.04885	5.8568	6.1568	6.0757	6.0757	5.8726	5.8726	5.5317	5.5317	5.4975	5.4975	5.3481	5.3481	5.3641	5.3641	5.3157	5.3157		0.04885	5.8149	5.8149	5.904	5.904	5.6914	5.6914	5.5115	5.5115	5.4019	5.4019	5.3247	5.3247	5.3593	5.3593		0.04885	5.9992	5.9992	5.9811	5.9811	5.7856	5.7856	5.595	5.595	5.4952	5.4952	5.3783	5.3783	5.5006	5.5006
	0.0489	5.8945	6.1945	6.0295	6.0295	5.7723	5.7723	5.552	5.552	5.5031	5.5031	5.3226	5.3226	5.355	5.355	5.4088	5.4088		0.0489	5.8433	5.8433	5.8741	5.8741	5.6853	5.6853	5.5034	5.5034	5.4426	5.4426	5.2779	5.2779	5.3811	5.3811		0.0489	6.0616	6.0616	6.0053	6.0053	5.8157	5.8157	5.5949	5.5949	5.5518	5.5518	5.4501	5.4501	5.5344	5.5344
	0.04895	6.0052	6.3052	5.9509	5.9509	5.6706	5.6706	5.6191	5.6191	5.4844	5.4844	5.3634	5.3634	5.3172	5.3172	5.3976	5.3976		0.04895	5.8192	5.8192	5.8328	5.8328	5.7541	5.7541	5.5104	5.5104	5.4339	5.4339	5.3246	5.3246	5.3275	5.3275		0.04895	6.0222	6.0222	6.0008	6.0008	5.6903	5.6903	5.5919	5.5919	5.5511	5.5511	5.4382	5.4382	5.5023	5.5023
	0.049	6.0173	6.3173	6.001	6.001	5.6991	5.6991	5.6371	5.6371	5.4088	5.4088	5.3676	5.3676	5.3359	5.3359	5.4087	5.4087		0.049	5.7823	5.7823	5.8171	5.8171	5.7332	5.7332	5.4902	5.4902	5.4173	5.4173	5.2983	5.2983	5.3143	5.3143		0.049	6.0579	6.0579	5.9955	5.9955	5.6534	5.6534	5.5641	5.5641	5.4648	5.4648	5.4184	5.4184	5.4937	5.4937
	0.04905	6.0342	6.3342	5.9951	5.9951	5.795	5.795	5.6116	5.6116	5.3712	5.3712	5.3832	5.3832	5.3886	5.3886	5.4374	5.4374		0.04905	5.8048	5.8048	5.7906	5.7906	5.6792	5.6792	5.494	5.494	5.3781	5.3781	5.3013	5.3013	5.3123	5.3123		0.04905	6.0058	6.0058	5.9392	5.9392	5.6998	5.6998	5.5465	5.5465	5.4707	5.4707	5.3816	5.3816	5.5101	5.5101
	0.0491	5.9783	6.2783	5.9699	5.9699	5.7887	5.7887	5.601	5.601	5.3857	5.3857	5.4148	5.4148	5.4779	5.4779	5.3916	5.3916		0.0491	5.8604	5.8604	5.7528	5.7528	5.6681	5.6681	5.4696	5.4696	5.3224	5.3224	5.3178	5.3178	5.3495	5.3495		0.0491	5.9391	5.9391	5.9011	5.9011	5.7003	5.7003	5.5097	5.5097	5.4949	5.4949	5.4444	5.4444	5.4454	5.4454
	0.04915	5.887	6.187	5.9658	5.9658	5.7936	5.7936	5.5974	5.5974	5.451	5.451	5.405	5.405	5.4361	5.4361	5.4048	5.4048		0.04915	5.7848	5.7848	5.8222	5.8222	5.7007	5.7007	5.4799	5.4799	5.3032	5.3032	5.3549	5.3549	5.364	5.364		0.04915	6.0161	6.0161	5.8895	5.8895	5.6967	5.6967	5.4893	5.4893	5.5085	5.5085	5.421	5.421	5.5056	5.5056
	0.0492	5.8581	6.1581	5.9574	5.9574	5.7404	5.7404	5.5517	5.5517	5.4784	5.4784	5.4263	5.4263	5.3933	5.3933	5.4777	5.4777		0.0492	5.758	5.758	5.9176	5.9176	5.7528	5.7528	5.5118	5.5118	5.3908	5.3908	5.3125	5.3125	5.332	5.332		0.0492	6.0713	6.0713	5.8969	5.8969	5.6763	5.6763	5.5211	5.5211	5.4875	5.4875	5.4577	5.4577	5.5111	5.5111
	0.04925	5.8629	6.1629	5.9885	5.9885	5.7199	5.7199	5.523	5.523	5.4438	5.4438	5.4744	5.4744	5.3568	5.3568	5.5698	5.5698		0.04925	5.826	5.826	5.8978	5.8978	5.6721	5.6721	5.5223	5.5223	5.4044	5.4044	5.273	5.273	5.3249	5.3249		0.04925	6.0233	6.0233	5.954	5.954	5.7307	5.7307	5.5435	5.5435	5.4857	5.4857	5.3887	5.3887	5.5265	5.5265
	0.0493	5.8127	6.1127	6.0173	6.0173	5.7906	5.7906	5.5656	5.5656	5.4897	5.4897	5.4426	5.4426	5.3805	5.3805	5.5093	5.5093		0.0493	5.8829	5.8829	5.8306	5.8306	5.5617	5.5617	5.5405	5.5405	5.3452	5.3452	5.2991	5.2991	5.3131	5.3131		0.0493	5.9791	5.9791	5.9659	5.9659	5.7369	5.7369	5.5744	5.5744	5.4518	5.4518	5.3438	5.3438	5.4991	5.4991
	0.04935	5.8921	6.1921	6.0191	6.0191	5.7856	5.7856	5.5449	5.5449	5.4785	5.4785	5.3464	5.3464	5.3952	5.3952	5.3523	5.3523		0.04935	5.8362	5.8362	5.7943	5.7943	5.5572	5.5572	5.5832	5.5832	5.3202	5.3202	5.379	5.379	5.3446	5.3446		0.04935	5.9826	5.9826	5.8778	5.8778	5.737	5.737	5.5658	5.5658	5.505	5.505	5.3031	5.3031	5.4578	5.4578
	0.0494	5.8999	6.1999	5.9778	5.9778	5.8028	5.8028	5.6096	5.6096	5.4921	5.4921	5.3609	5.3609	5.3404	5.3404	5.3398	5.3398		0.0494	5.7668	5.7668	5.7923	5.7923	5.6058	5.6058	5.5932	5.5932	5.3381	5.3381	5.4113	5.4113	5.3226	5.3226		0.0494	6.0252	6.0252	5.8166	5.8166	5.7102	5.7102	5.5794	5.5794	5.5285	5.5285	5.3458	5.3458	5.417	5.417
	0.04945	5.8391	6.1391	5.9738	5.9738	5.774	5.774	5.5953	5.5953	5.4579	5.4579	5.363	5.363	5.3595	5.3595	5.3436	5.3436		0.04945	5.751	5.751	5.8588	5.8588	5.6359	5.6359	5.5195	5.5195	5.357	5.357	5.3257	5.3257	5.2589	5.2589		0.04945	6.0045	6.0045	5.8463	5.8463	5.735	5.735	5.5395	5.5395	5.535	5.535	5.4092	5.4092	5.4182	5.4182
	0.0495	5.7917	6.0917	5.9949	5.9949	5.7901	5.7901	5.5588	5.5588	5.4133	5.4133	5.3583	5.3583	5.3282	5.3282	5.2622	5.2622		0.0495	5.7238	5.7238	5.8818	5.8818	5.6514	5.6514	5.4938	5.4938	5.3538	5.3538	5.2409	5.2409	5.258	5.258		0.0495	6.0391	6.0391	5.8678	5.8678	5.6782	5.6782	5.5699	5.5699	5.5732	5.5732	5.3562	5.3562	5.4899	5.4899
	0.04955	5.8243	6.1243	6.0143	6.0143	5.7902	5.7902	5.5339	5.5339	5.4328	5.4328	5.3561	5.3561	5.3263	5.3263	5.244	5.244		0.04955	5.7541	5.7541	5.8244	5.8244	5.6286	5.6286	5.5446	5.5446	5.3452	5.3452	5.2727	5.2727	5.283	5.283		0.04955	6.0712	6.0712	5.9379	5.9379	5.7015	5.7015	5.5471	5.5471	5.5626	5.5626	5.2464	5.2464	5.5381	5.5381
	0.0496	5.858	6.158	6.0121	6.0121	5.7741	5.7741	5.5302	5.5302	5.47	5.47	5.4037	5.4037	5.3773	5.3773	5.2882	5.2882		0.0496	5.8105	5.8105	5.7818	5.7818	5.6238	5.6238	5.5002	5.5002	5.3797	5.3797	5.3519	5.3519	5.2706	5.2706		0.0496	6.0109	6.0109	5.9997	5.9997	5.7719	5.7719	5.5684	5.5684	5.4463	5.4463	5.227	5.227	5.5214	5.5214
	0.04965	5.9156	6.2156	6.0019	6.0019	5.7353	5.7353	5.5987	5.5987	5.4316	5.4316	5.3357	5.3357	5.3889	5.3889	5.2868	5.2868		0.04965	5.8275	5.8275	5.7446	5.7446	5.6173	5.6173	5.4771	5.4771	5.3781	5.3781	5.4059	5.4059	5.3096	5.3096		0.04965	5.9517	5.9517	6.0075	6.0075	5.7537	5.7537	5.5448	5.5448	5.3804	5.3804	5.2839	5.2839	5.4485	5.4485
	0.0497	5.9224	6.2224	6.0577	6.0577	5.7632	5.7632	5.5931	5.5931	5.3853	5.3853	5.3785	5.3785	5.3872	5.3872	5.2233	5.2233		0.0497	5.7728	5.7728	5.745	5.745	5.6812	5.6812	5.5501	5.5501	5.3637	5.3637	5.3994	5.3994	5.3353	5.3353		0.0497	5.9419	5.9419	6.0031	6.0031	5.7141	5.7141	5.6253	5.6253	5.3999	5.3999	5.2558	5.2558	5.5017	5.5017
	0.04975	5.9296	6.2296	6.0125	6.0125	5.7695	5.7695	5.5612	5.5612	5.454	5.454	5.4031	5.4031	5.3611	5.3611	5.2317	5.2317		0.04975	5.7772	5.7772	5.7979	5.7979	5.7012	5.7012	5.5809	5.5809	5.3401	5.3401	5.4059	5.4059	5.3279	5.3279		0.04975	5.9672	5.9672	5.9734	5.9734	5.7269	5.7269	5.7019	5.7019	5.504	5.504	5.2955	5.2955	5.5293	5.5293
	0.0498	5.9049	6.2049	5.9785	5.9785	5.8229	5.8229	5.5488	5.5488	5.4069	5.4069	5.4532	5.4532	5.3535	5.3535	5.2755	5.2755		0.0498	5.8049	5.8049	5.8276	5.8276	5.6787	5.6787	5.5408	5.5408	5.3418	5.3418	5.3692	5.3692	5.3197	5.3197		0.0498	5.9224	5.9224	5.9065	5.9065	5.7354	5.7354	5.6523	5.6523	5.5949	5.5949	5.3229	5.3229	5.5102	5.5102
	0.04985	5.8802	6.1802	5.9114	5.9114	5.7956	5.7956	5.5426	5.5426	5.4085	5.4085	5.4089	5.4089	5.4002	5.4002	5.2933	5.2933		0.04985	5.8665	5.8665	5.8525	5.8525	5.7231	5.7231	5.5434	5.5434	5.349	5.349	5.3393	5.3393	5.2528	5.2528		0.04985	5.8977	5.8977	5.8984	5.8984	5.7276	5.7276	5.5519	5.5519	5.6272	5.6272	5.3424	5.3424	5.5041	5.5041
	0.0499	5.9277	6.2277	5.9797	5.9797	5.7827	5.7827	5.6017	5.6017	5.4249	5.4249	5.3782	5.3782	5.3746	5.3746	5.2883	5.2883		0.0499	5.8589	5.8589	5.8819	5.8819	5.6895	5.6895	5.5241	5.5241	5.3613	5.3613	5.3297	5.3297	5.351	5.351		0.0499	5.8926	5.8926	5.9837	5.9837	5.6622	5.6622	5.5527	5.5527	5.5662	5.5662	5.3191	5.3191	5.5041	5.5041
	0.04995	5.9448	6.2448	6.0679	6.0679	5.7671	5.7671	5.6123	5.6123	5.3889	5.3889	5.3427	5.3427	5.3712	5.3712	5.3191	5.3191		0.04995	5.8745	5.8745	5.8649	5.8649	5.6717	5.6717	5.4976	5.4976	5.3587	5.3587	5.3053	5.3053	5.4223	5.4223		0.04995	5.9022	5.9022	5.9948	5.9948	5.687	5.687	5.5401	5.5401	5.603	5.603	5.3356	5.3356	5.493	5.493
	0.05	5.9026	6.2026	6.045	6.045	5.745	5.745	5.5421	5.5421	5.414	5.414	5.3474	5.3474	5.3805	5.3805	5.3596	5.3596		0.05	5.8344	5.8344	5.8175	5.8175	5.6667	5.6667	5.4924	5.4924	5.3638	5.3638	5.2575	5.2575	5.3719	5.3719		0.05	5.9838	5.9838	6.0508	6.0508	5.6871	5.6871	5.5715	5.5715	5.5374	5.5374	5.3142	5.3142	5.4584	5.4584
	0.05005	5.885	6.185	6.0192	6.0192	5.6802	5.6802	5.5502	5.5502	5.4043	5.4043	5.2859	5.2859	5.4146	5.4146	5.3939	5.3939		0.05005	5.8193	5.8193	5.8251	5.8251	5.7108	5.7108	5.4565	5.4565	5.3219	5.3219	5.2446	5.2446	5.3801	5.3801		0.05005	6.0944	6.0944	6.0145	6.0145	5.695	5.695	5.5326	5.5326	5.5013	5.5013	5.2632	5.2632	5.435	5.435
	0.0501	5.8908	6.1908	5.9572	5.9572	5.665	5.665	5.6104	5.6104	5.4015	5.4015	5.31	5.31	5.3843	5.3843	5.3207	5.3207		0.0501	5.8058	5.8058	5.8132	5.8132	5.7058	5.7058	5.5041	5.5041	5.3037	5.3037	5.2949	5.2949	5.3766	5.3766		0.0501	6.0543	6.0543	5.9355	5.9355	5.6661	5.6661	5.5106	5.5106	5.4714	5.4714	5.2306	5.2306	5.443	5.443
	0.05015	5.9507	6.2507	5.9526	5.9526	5.721	5.721	5.5853	5.5853	5.3758	5.3758	5.3509	5.3509	5.3296	5.3296	5.3248	5.3248		0.05015	5.8454	5.8454	5.8599	5.8599	5.6249	5.6249	5.5571	5.5571	5.2752	5.2752	5.2788	5.2788	5.3119	5.3119		0.05015	6.0037	6.0037	5.8898	5.8898	5.6442	5.6442	5.5409	5.5409	5.4952	5.4952	5.2132	5.2132	5.3909	5.3909
	0.0502	5.9785	6.2785	5.9648	5.9648	5.7576	5.7576	5.5823	5.5823	5.4315	5.4315	5.3193	5.3193	5.3512	5.3512	5.3754	5.3754		0.0502	5.86	5.86	5.9244	5.9244	5.5819	5.5819	5.6017	5.6017	5.253	5.253	5.2527	5.2527	5.2482	5.2482		0.0502	5.9215	5.9215	5.9017	5.9017	5.6738	5.6738	5.5324	5.5324	5.4691	5.4691	5.3142	5.3142	5.4347	5.4347
	0.05025	6.0245	6.3245	5.947	5.947	5.7848	5.7848	5.5808	5.5808	5.4639	5.4639	5.2833	5.2833	5.4026	5.4026	5.396	5.396		0.05025	5.8766	5.8766	5.8326	5.8326	5.5946	5.5946	5.5039	5.5039	5.3158	5.3158	5.2752	5.2752	5.2191	5.2191		0.05025	5.9082	5.9082	5.8946	5.8946	5.7206	5.7206	5.5469	5.5469	5.4553	5.4553	5.3954	5.3954	5.4593	5.4593
	0.0503	6.0091	6.3091	6.0327	6.0327	5.7489	5.7489	5.5732	5.5732	5.4821	5.4821	5.3008	5.3008	5.4028	5.4028	5.3947	5.3947		0.0503	5.8846	5.8846	5.84	5.84	5.5938	5.5938	5.5106	5.5106	5.4352	5.4352	5.2225	5.2225	5.3	5.3		0.0503	5.9123	5.9123	5.9449	5.9449	5.6896	5.6896	5.5213	5.5213	5.4226	5.4226	5.459	5.459	5.5152	5.5152
	0.05035	5.9557	6.2557	6.0286	6.0286	5.7953	5.7953	5.5618	5.5618	5.5542	5.5542	5.3425	5.3425	5.4193	5.4193	5.4082	5.4082		0.05035	5.8612	5.8612	5.8621	5.8621	5.622	5.622	5.5537	5.5537	5.4138	5.4138	5.2394	5.2394	5.3583	5.3583		0.05035	5.9813	5.9813	5.9561	5.9561	5.6863	5.6863	5.463	5.463	5.4836	5.4836	5.3984	5.3984	5.5395	5.5395
	0.0504	5.8753	6.1753	6.0366	6.0366	5.8492	5.8492	5.5303	5.5303	5.4682	5.4682	5.353	5.353	5.3775	5.3775	5.4309	5.4309		0.0504	5.8766	5.8766	5.8639	5.8639	5.6558	5.6558	5.5336	5.5336	5.3807	5.3807	5.3021	5.3021	5.3408	5.3408		0.0504	6.0396	6.0396	5.9716	5.9716	5.7392	5.7392	5.4769	5.4769	5.4898	5.4898	5.3856	5.3856	5.4478	5.4478
	0.05045	5.8329	6.1329	6.0117	6.0117	5.8308	5.8308	5.5325	5.5325	5.4131	5.4131	5.4537	5.4537	5.318	5.318	5.446	5.446		0.05045	5.8656	5.8656	5.8703	5.8703	5.6562	5.6562	5.4942	5.4942	5.4031	5.4031	5.4014	5.4014	5.3662	5.3662		0.05045	6.0083	6.0083	6.0073	6.0073	5.7346	5.7346	5.5093	5.5093	5.4737	5.4737	5.3477	5.3477	5.4569	5.4569
	0.0505	5.8396	6.1396	5.9587	5.9587	5.7585	5.7585	5.5542	5.5542	5.3918	5.3918	5.429	5.429	5.2965	5.2965	5.4235	5.4235		0.0505	5.7702	5.7702	5.9321	5.9321	5.6958	5.6958	5.4996	5.4996	5.396	5.396	5.412	5.412	5.3447	5.3447		0.0505	5.9563	5.9563	6.0428	6.0428	5.7211	5.7211	5.5072	5.5072	5.4722	5.4722	5.3521	5.3521	5.4507	5.4507
	0.05055	5.9201	6.2201	6.0078	6.0078	5.745	5.745	5.6054	5.6054	5.3563	5.3563	5.3498	5.3498	5.2567	5.2567	5.3138	5.3138		0.05055	5.7729	5.7729	5.9664	5.9664	5.7586	5.7586	5.5594	5.5594	5.4438	5.4438	5.3483	5.3483	5.3447	5.3447		0.05055	5.9818	5.9818	5.9801	5.9801	5.6798	5.6798	5.4702	5.4702	5.441	5.441	5.3822	5.3822	5.4344	5.4344
	0.0506	5.9697	6.2697	6.0654	6.0654	5.7468	5.7468	5.5326	5.5326	5.3824	5.3824	5.3278	5.3278	5.2945	5.2945	5.3337	5.3337		0.0506	5.7482	5.7482	5.8746	5.8746	5.7278	5.7278	5.5707	5.5707	5.4291	5.4291	5.3702	5.3702	5.3382	5.3382		0.0506	6.0103	6.0103	5.9599	5.9599	5.6612	5.6612	5.4934	5.4934	5.4294	5.4294	5.3667	5.3667	5.5071	5.5071
	0.05065	5.9529	6.2529	6.0308	6.0308	5.778	5.778	5.5003	5.5003	5.4622	5.4622	5.3517	5.3517	5.3246	5.3246	5.4222	5.4222		0.05065	5.7383	5.7383	5.8626	5.8626	5.6896	5.6896	5.5704	5.5704	5.3714	5.3714	5.3447	5.3447	5.302	5.302		0.05065	5.9555	5.9555	5.9464	5.9464	5.7195	5.7195	5.5309	5.5309	5.421	5.421	5.3419	5.3419	5.4807	5.4807
	0.0507	5.8922	6.1922	6.0158	6.0158	5.774	5.774	5.4246	5.4246	5.5627	5.5627	5.4279	5.4279	5.3159	5.3159	5.4133	5.4133		0.0507	5.7877	5.7877	5.8689	5.8689	5.6753	5.6753	5.5305	5.5305	5.2942	5.2942	5.3266	5.3266	5.2932	5.2932		0.0507	5.9298	5.9298	5.932	5.932	5.7647	5.7647	5.5858	5.5858	5.3748	5.3748	5.3262	5.3262	5.4697	5.4697
	0.05075	5.8678	6.1677	6.0631	6.0631	5.7299	5.7299	5.4419	5.4419	5.5021	5.5021	5.4327	5.4327	5.3511	5.3511	5.409	5.409		0.05075	5.7887	5.7887	5.7897	5.7897	5.6442	5.6442	5.5009	5.5009	5.247	5.247	5.3325	5.3325	5.2787	5.2787		0.05075	5.9909	5.9909	5.8767	5.8767	5.7359	5.7359	5.5605	5.5605	5.3141	5.3141	5.2688	5.2688	5.5374	5.5374
	0.0508	5.8652	6.1652	6.0022	6.0022	5.7058	5.7058	5.5436	5.5436	5.379	5.379	5.3939	5.3939	5.4235	5.4235	5.3667	5.3667		0.0508	5.7946	5.7946	5.7943	5.7943	5.6538	5.6538	5.6132	5.6132	5.324	5.324	5.3134	5.3134	5.2282	5.2282		0.0508	5.9697	5.9697	5.8997	5.8997	5.6984	5.6984	5.5051	5.5051	5.378	5.378	5.2544	5.2544	5.5225	5.5225
	0.05085	5.8683	6.1683	6.0519	6.0519	5.8291	5.8291	5.5933	5.5933	5.4441	5.4441	5.4401	5.4401	5.357	5.357	5.3346	5.3346		0.05085	5.851	5.851	5.845	5.845	5.6594	5.6594	5.5964	5.5964	5.3806	5.3806	5.3585	5.3585	5.2468	5.2468		0.05085	5.8961	5.8961	5.9219	5.9219	5.6961	5.6961	5.5252	5.5252	5.4241	5.4241	5.2599	5.2599	5.5101	5.5101
	0.0509	5.9022	6.2022	6.0535	6.0535	5.846	5.846	5.5693	5.5693	5.4908	5.4908	5.4249	5.4249	5.3341	5.3341	5.292	5.292		0.0509	5.8639	5.8639	5.8042	5.8042	5.6725	5.6725	5.4659	5.4659	5.3082	5.3082	5.338	5.338	5.2452	5.2452		0.0509	5.8877	5.8877	5.945	5.945	5.72	5.72	5.5298	5.5298	5.4286	5.4286	5.265	5.265	5.4722	5.4722
	0.05095	5.9225	6.2225	6.0378	6.0378	5.8569	5.8569	5.5468	5.5468	5.4334	5.4334	5.3393	5.3393	5.353	5.353	5.3462	5.3462		0.05095	5.8744	5.8744	5.8716	5.8716	5.691	5.691	5.4239	5.4239	5.2882	5.2882	5.321	5.321	5.2429	5.2429		0.05095	5.9103	5.9103	5.9442	5.9442	5.6996	5.6996	5.6119	5.6119	5.4364	5.4364	5.3272	5.3272	5.4352	5.4352
	0.051	5.9415	6.2415	6.0429	6.0429	5.8164	5.8164	5.5635	5.5635	5.3871	5.3871	5.3299	5.3299	5.3679	5.3679	5.383	5.383		0.051	5.913	5.913	5.862	5.862	5.7568	5.7568	5.4427	5.4427	5.3028	5.3028	5.301	5.301	5.2122	5.2122		0.051	5.9351	5.9351	5.8835	5.8835	5.6856	5.6856	5.5963	5.5963	5.4775	5.4775	5.2883	5.2883	5.4315	5.4315
	0.05105	5.9822	6.2822	6.0002	6.0002	5.7698	5.7698	5.5617	5.5617	5.3753	5.3753	5.3368	5.3368	5.3872	5.3872	5.3873	5.3873		0.05105	5.8771	5.8771	5.8743	5.8743	5.74	5.74	5.4454	5.4454	5.34	5.34	5.2784	5.2784	5.2476	5.2476		0.05105	6.0093	6.0093	5.8885	5.8885	5.7127	5.7127	5.6228	5.6228	5.504	5.504	5.2738	5.2738	5.4226	5.4226
	0.0511	5.9531	6.2531	5.9958	5.9958	5.8416	5.8416	5.5709	5.5709	5.3453	5.3453	5.2668	5.2668	5.3259	5.3259	5.4272	5.4272		0.0511	5.8229	5.8229	5.8648	5.8648	5.7507	5.7507	5.512	5.512	5.3335	5.3335	5.3153	5.3153	5.317	5.317		0.0511	6.0263	6.0263	5.9992	5.9992	5.7606	5.7606	5.6229	5.6229	5.5062	5.5062	5.3813	5.3813	5.4362	5.4362
	0.05115	5.8283	6.1283	5.9703	5.9703	5.8892	5.8892	5.5496	5.5496	5.4175	5.4175	5.2969	5.2969	5.2709	5.2709	5.4797	5.4797		0.05115	5.8326	5.8326	5.9402	5.9402	5.7063	5.7063	5.5129	5.5129	5.3784	5.3784	5.2988	5.2988	5.332	5.332		0.05115	6.0191	6.0191	6.0483	6.0483	5.7628	5.7628	5.5661	5.5661	5.5285	5.5285	5.401	5.401	5.4299	5.4299
	0.0512	5.836	6.136	5.9689	5.9689	5.7977	5.7977	5.5386	5.5386	5.5198	5.5198	5.3276	5.3276	5.3459	5.3459	5.4133	5.4133		0.0512	5.8258	5.8258	5.8748	5.8748	5.658	5.658	5.4946	5.4946	5.3492	5.3492	5.2961	5.2961	5.3478	5.3478		0.0512	5.9927	5.9927	6.0456	6.0456	5.7712	5.7712	5.5809	5.5809	5.5475	5.5475	5.3892	5.3892	5.4546	5.4546
	0.05125	5.9869	6.2869	5.9848	5.9848	5.7453	5.7453	5.5563	5.5563	5.5255	5.5255	5.3851	5.3851	5.4117	5.4117	5.4168	5.4168		0.05125	5.8456	5.8456	5.8483	5.8483	5.6583	5.6583	5.558	5.558	5.3373	5.3373	5.2613	5.2613	5.3447	5.3447		0.05125	5.9791	5.9791	5.9988	5.9988	5.7742	5.7742	5.5786	5.5786	5.5333	5.5333	5.4383	5.4383	5.508	5.508
	0.0513	5.9916	6.2916	6.0224	6.0224	5.8114	5.8114	5.5517	5.5517	5.4886	5.4886	5.3658	5.3658	5.3609	5.3609	5.3654	5.3654		0.0513	5.8883	5.8883	5.8513	5.8513	5.6528	5.6528	5.5884	5.5884	5.3289	5.3289	5.2811	5.2811	5.3083	5.3083		0.0513	5.9408	5.9408	6.047	6.047	5.7807	5.7807	5.5149	5.5149	5.5025	5.5025	5.4124	5.4124	5.5249	5.5249
	0.05135	5.9673	6.2673	6.0285	6.0285	5.8831	5.8831	5.5484	5.5484	5.4698	5.4698	5.4084	5.4084	5.3689	5.3689	5.2936	5.2936		0.05135	5.8878	5.8878	5.8636	5.8636	5.7013	5.7013	5.5464	5.5464	5.3651	5.3651	5.3343	5.3343	5.2624	5.2624		0.05135	5.9482	5.9482	6.0305	6.0305	5.7868	5.7868	5.5435	5.5435	5.4998	5.4998	5.3788	5.3788	5.4638	5.4638
	0.0514	6.0124	6.3124	5.9785	5.9785	5.8391	5.8391	5.5792	5.5792	5.4495	5.4495	5.4167	5.4167	5.3374	5.3374	5.3228	5.3228		0.0514	5.838	5.838	5.8889	5.8889	5.6536	5.6536	5.5434	5.5434	5.401	5.401	5.2824	5.2824	5.3338	5.3338		0.0514	6.023	6.023	5.9279	5.9279	5.8016	5.8016	5.5839	5.5839	5.4331	5.4331	5.3156	5.3156	5.4501	5.4501
	0.05145	5.9679	6.2679	6.0189	6.0189	5.8865	5.8865	5.5835	5.5835	5.4275	5.4275	5.3942	5.3942	5.3972	5.3972	5.3426	5.3426		0.05145	5.8064	5.8064	5.8961	5.8961	5.6136	5.6136	5.5549	5.5549	5.4089	5.4089	5.2366	5.2366	5.3692	5.3692		0.05145	6.0496	6.0496	5.9264	5.9264	5.8004	5.8004	5.5279	5.5279	5.4063	5.4063	5.3828	5.3828	5.4595	5.4595
	0.0515	5.9788	6.2788	6.0495	6.0495	5.8371	5.8371	5.5885	5.5885	5.3736	5.3736	5.3867	5.3867	5.3838	5.3838	5.4074	5.4074		0.0515	5.8279	5.8279	5.9094	5.9094	5.6809	5.6809	5.5673	5.5673	5.4196	5.4196	5.2732	5.2732	5.3446	5.3446		0.0515	5.9559	5.9559	5.8777	5.8777	5.7793	5.7793	5.5307	5.5307	5.4574	5.4574	5.3733	5.3733	5.472	5.472
	0.05155	5.9207	6.2207	6.0307	6.0307	5.8147	5.8147	5.5953	5.5953	5.3659	5.3659	5.3717	5.3717	5.3075	5.3075	5.4325	5.4325		0.05155	5.8852	5.8852	5.9411	5.9411	5.7608	5.7608	5.5814	5.5814	5.5273	5.5273	5.3393	5.3393	5.3693	5.3693		0.05155	5.9775	5.9775	5.8857	5.8857	5.7826	5.7826	5.5368	5.5368	5.4314	5.4314	5.366	5.366	5.5657	5.5657
	0.0516	5.9244	6.2244	5.962	5.962	5.8483	5.8483	5.6164	5.6164	5.444	5.444	5.3427	5.3427	5.2839	5.2839	5.3991	5.3991		0.0516	5.8478	5.8478	5.8287	5.8287	5.6747	5.6747	5.5648	5.5648	5.5265	5.5265	5.3757	5.3757	5.4184	5.4184		0.0516	5.9913	5.9913	5.8414	5.8414	5.7846	5.7846	5.51	5.51	5.4623	5.4623	5.3635	5.3635	5.5784	5.5784
	0.05165	5.9627	6.2627	5.9659	5.9659	5.8409	5.8409	5.6923	5.6923	5.4873	5.4873	5.3476	5.3476	5.3229	5.3229	5.4177	5.4177		0.05165	5.8678	5.8678	5.8066	5.8066	5.6054	5.6054	5.606	5.606	5.4728	5.4728	5.3777	5.3777	5.3283	5.3283		0.05165	5.9439	5.9439	5.8113	5.8113	5.7695	5.7695	5.4795	5.4795	5.4463	5.4463	5.3732	5.3732	5.5672	5.5672
	0.0517	5.9302	6.2302	5.9537	5.9537	5.7985	5.7985	5.628	5.628	5.4629	5.4629	5.3256	5.3256	5.3705	5.3705	5.3622	5.3622		0.0517	5.8764	5.8764	5.8259	5.8259	5.5789	5.5789	5.5514	5.5514	5.4376	5.4376	5.34	5.34	5.2799	5.2799		0.0517	5.9472	5.9472	5.9011	5.9011	5.763	5.763	5.4483	5.4483	5.4358	5.4358	5.3827	5.3827	5.5806	5.5806
	0.05175	5.9127	6.2127	5.9624	5.9624	5.8371	5.8371	5.5593	5.5593	5.4114	5.4114	5.3644	5.3644	5.4127	5.4127	5.392	5.392		0.05175	5.8694	5.8694	5.8318	5.8318	5.6078	5.6078	5.5448	5.5448	5.4367	5.4367	5.3215	5.3215	5.3027	5.3027		0.05175	6.0356	6.0356	5.9223	5.9223	5.7308	5.7308	5.5018	5.5018	5.4268	5.4268	5.3914	5.3914	5.5599	5.5599
	0.0518	5.8763	6.1763	5.9666	5.9666	5.7975	5.7975	5.5683	5.5683	5.3511	5.3511	5.36	5.36	5.3506	5.3506	5.342	5.342		0.0518	5.8324	5.8324	5.8544	5.8544	5.623	5.623	5.4998	5.4998	5.3417	5.3417	5.2886	5.2886	5.3134	5.3134		0.0518	6.0001	6.0001	5.92	5.92	5.6728	5.6728	5.5358	5.5358	5.3951	5.3951	5.3894	5.3894	5.5454	5.5454
	0.05185	5.9295	6.2295	5.9861	5.9861	5.7034	5.7034	5.5696	5.5696	5.3698	5.3698	5.3917	5.3917	5.2601	5.2601	5.271	5.271		0.05185	5.7982	5.7982	5.8094	5.8094	5.6485	5.6485	5.4843	5.4843	5.3544	5.3544	5.3228	5.3228	5.2881	5.2881		0.05185	5.9924	5.9924	5.9427	5.9427	5.6649	5.6649	5.5475	5.5475	5.4653	5.4653	5.3599	5.3599	5.5761	5.5761
	0.0519	5.9903	6.2903	6.0485	6.0485	5.6777	5.6777	5.5693	5.5693	5.399	5.399	5.3893	5.3893	5.2876	5.2876	5.3242	5.3242		0.0519	5.8687	5.8687	5.7837	5.7837	5.6562	5.6562	5.5473	5.5473	5.3828	5.3828	5.3302	5.3302	5.319	5.319		0.0519	6.0277	6.0277	5.8585	5.8585	5.6236	5.6236	5.6127	5.6127	5.5038	5.5038	5.353	5.353	5.5832	5.5832
	0.05195	5.9629	6.2629	6.0893	6.0893	5.7169	5.7169	5.5914	5.5914	5.4745	5.4745	5.3905	5.3905	5.3166	5.3166	5.3264	5.3264		0.05195	5.8693	5.8693	5.8225	5.8225	5.6642	5.6642	5.5646	5.5646	5.4304	5.4304	5.2894	5.2894	5.3414	5.3414		0.05195	6.0473	6.0473	5.8008	5.8008	5.7231	5.7231	5.6007	5.6007	5.5272	5.5272	5.3411	5.3411	5.5511	5.5511
	0.052	5.9623	6.2623	6.0196	6.0196	5.7539	5.7539	5.5998	5.5998	5.4581	5.4581	5.4286	5.4286	5.2944	5.2944	5.3277	5.3277		0.052	5.8006	5.8006	5.852	5.852	5.6817	5.6817	5.5104	5.5104	5.3957	5.3957	5.2577	5.2577	5.354	5.354		0.052	6.0283	6.0283	5.8151	5.8151	5.7721	5.7721	5.5701	5.5701	5.5499	5.5499	5.3535	5.3535	5.5685	5.5685
	0.05205	5.9444	6.2444	6.0186	6.0186	5.8329	5.8329	5.6227	5.6227	5.3947	5.3947	5.3875	5.3875	5.2949	5.2949	5.3208	5.3208		0.05205	5.835	5.835	5.8155	5.8155	5.686	5.686	5.5787	5.5787	5.3448	5.3448	5.258	5.258	5.3504	5.3504		0.05205	6.024	6.024	5.8881	5.8881	5.85	5.85	5.5668	5.5668	5.5353	5.5353	5.3712	5.3712	5.5278	5.5278
	0.0521	5.9304	6.2304	6.0343	6.0343	5.9143	5.9143	5.5876	5.5876	5.4193	5.4193	5.4019	5.4019	5.2743	5.2743	5.3323	5.3323		0.0521	5.8491	5.8491	5.8429	5.8429	5.661	5.661	5.5546	5.5546	5.3644	5.3644	5.2145	5.2145	5.345	5.345		0.0521	5.9673	5.9673	5.8482	5.8482	5.8793	5.8793	5.5653	5.5653	5.4778	5.4778	5.3902	5.3902	5.5482	5.5482
	0.05215	5.9199	6.2199	6.0228	6.0228	5.8744	5.8744	5.5422	5.5422	5.4592	5.4592	5.3593	5.3593	5.3252	5.3252	5.3864	5.3864		0.05215	5.7847	5.7847	5.9139	5.9139	5.6424	5.6424	5.5101	5.5101	5.3311	5.3311	5.2689	5.2689	5.4507	5.4507		0.05215	5.944	5.944	5.9142	5.9142	5.8252	5.8252	5.666	5.666	5.4431	5.4431	5.3237	5.3237	5.5065	5.5065
	0.0522	5.8946	6.1946	6.0892	6.0892	5.825	5.825	5.545	5.545	5.4966	5.4966	5.3661	5.3661	5.3495	5.3495	5.409	5.409		0.0522	5.7317	5.7317	5.928	5.928	5.6901	5.6901	5.4799	5.4799	5.436	5.436	5.3345	5.3345	5.4112	5.4112		0.0522	5.93	5.93	5.9487	5.9487	5.7857	5.7857	5.6547	5.6547	5.4439	5.4439	5.2775	5.2775	5.5154	5.5154
	0.05225	5.905	6.205	6.0556	6.0556	5.7646	5.7646	5.581	5.581	5.5153	5.5153	5.3552	5.3552	5.3671	5.3671	5.3998	5.3998		0.05225	5.8223	5.8223	5.9446	5.9446	5.7552	5.7552	5.4502	5.4502	5.4766	5.4766	5.3625	5.3625	5.3343	5.3343		0.05225	5.9513	5.9513	5.9279	5.9279	5.7518	5.7518	5.5737	5.5737	5.4362	5.4362	5.3012	5.3012	5.5142	5.5142
	0.0523	5.9107	6.2107	6.0265	6.0265	5.7757	5.7757	5.5702	5.5702	5.6149	5.6149	5.3129	5.3129	5.3989	5.3989	5.3706	5.3706		0.0523	5.8108	5.8108	5.8853	5.8853	5.7288	5.7288	5.4799	5.4799	5.3737	5.3737	5.3795	5.3795	5.3014	5.3014		0.0523	5.9762	5.9762	5.931	5.931	5.6983	5.6983	5.5271	5.5271	5.4301	5.4301	5.3815	5.3815	5.4531	5.4531
	0.05235	5.931	6.231	5.9946	5.9946	5.7325	5.7325	5.532	5.532	5.6489	5.6489	5.3494	5.3494	5.3955	5.3955	5.376	5.376		0.05235	5.7406	5.7406	5.8456	5.8456	5.7088	5.7088	5.4898	5.4898	5.3997	5.3997	5.3191	5.3191	5.335	5.335		0.05235	6.0056	6.0056	5.8773	5.8773	5.6756	5.6756	5.4834	5.4834	5.454	5.454	5.4137	5.4137	5.4369	5.4369
	0.0524	5.9237	6.2237	6.0216	6.0216	5.731	5.731	5.5689	5.5689	5.6072	5.6072	5.3218	5.3218	5.3884	5.3884	5.369	5.369		0.0524	5.7447	5.7447	5.898	5.898	5.727	5.727	5.5217	5.5217	5.4037	5.4037	5.2385	5.2385	5.2696	5.2696		0.0524	6.0209	6.0209	5.8152	5.8152	5.6941	5.6941	5.4855	5.4855	5.4441	5.4441	5.3476	5.3476	5.4389	5.4389
	0.05245	5.9005	6.2005	6.0311	6.0311	5.6944	5.6944	5.591	5.591	5.542	5.542	5.3432	5.3432	5.3895	5.3895	5.3668	5.3668		0.05245	5.7468	5.7468	5.8692	5.8692	5.7002	5.7002	5.5417	5.5417	5.3268	5.3268	5.3652	5.3652	5.2443	5.2443		0.05245	5.9354	5.9354	5.8786	5.8786	5.6719	5.6719	5.5347	5.5347	5.4323	5.4323	5.3696	5.3696	5.4252	5.4252
	0.0525	5.9679	6.2679	6.0526	6.0526	5.7139	5.7139	5.5986	5.5986	5.54	5.54	5.3938	5.3938	5.3891	5.3891	5.3383	5.3383		0.0525	5.8081	5.8081	5.8415	5.8415	5.6699	5.6699	5.5649	5.5649	5.3261	5.3261	5.3716	5.3716	5.2425	5.2425		0.0525	5.9303	5.9303	5.9355	5.9355	5.6698	5.6698	5.594	5.594	5.4594	5.4594	5.2933	5.2933	5.4841	5.4841
	0.05255	5.9435	6.2435	5.9995	5.9995	5.8237	5.8237	5.6016	5.6016	5.5544	5.5544	5.4099	5.4099	5.3505	5.3505	5.3585	5.3585		0.05255	5.8332	5.8332	5.8174	5.8174	5.7408	5.7408	5.5317	5.5317	5.3968	5.3968	5.3464	5.3464	5.2122	5.2122		0.05255	5.9405	5.9405	5.8868	5.8868	5.6797	5.6797	5.7027	5.7027	5.4511	5.4511	5.3697	5.3697	5.4536	5.4536
	0.0526	5.9117	6.2117	5.9933	5.9933	5.8243	5.8243	5.5387	5.5387	5.4939	5.4939	5.3909	5.3909	5.3482	5.3482	5.2671	5.2671		0.0526	5.8042	5.8042	5.8006	5.8006	5.6951	5.6951	5.5038	5.5038	5.4612	5.4612	5.3319	5.3319	5.2311	5.2311		0.0526	5.9634	5.9634	5.9126	5.9126	5.6539	5.6539	5.7123	5.7123	5.5076	5.5076	5.3418	5.3418	5.46	5.46
	0.05265	5.9557	6.2557	6.0403	6.0403	5.7464	5.7464	5.5178	5.5178	5.489	5.489	5.3043	5.3043	5.399	5.399	5.2646	5.2646		0.05265	5.7747	5.7747	5.8323	5.8323	5.6181	5.6181	5.5246	5.5246	5.4758	5.4758	5.3232	5.3232	5.2316	5.2316		0.05265	5.9432	5.9432	5.9571	5.9571	5.6535	5.6535	5.6684	5.6684	5.5002	5.5002	5.2943	5.2943	5.4186	5.4186
	0.0527	6.0069	6.3069	6.056	6.056	5.7033	5.7033	5.5429	5.5429	5.4738	5.4738	5.2665	5.2665	5.4193	5.4193	5.2535	5.2535		0.0527	5.8225	5.8225	5.9015	5.9015	5.5925	5.5925	5.5204	5.5204	5.4355	5.4355	5.3851	5.3851	5.2662	5.2662		0.0527	5.9466	5.9466	5.9377	5.9377	5.719	5.719	5.5286	5.5286	5.503	5.503	5.2799	5.2799	5.4119	5.4119
	0.05275	5.9937	6.2937	5.9724	5.9724	5.7849	5.7849	5.6149	5.6149	5.4788	5.4788	5.315	5.315	5.3898	5.3898	5.2921	5.2921		0.05275	5.8664	5.8664	5.8825	5.8825	5.6505	5.6505	5.5172	5.5172	5.3813	5.3813	5.3351	5.3351	5.3522	5.3522		0.05275	5.9004	5.9004	5.9026	5.9026	5.7949	5.7949	5.5554	5.5554	5.4756	5.4756	5.3115	5.3115	5.4623	5.4623
	0.0528	5.9706	6.2705	6.0166	6.0166	5.7699	5.7699	5.6294	5.6294	5.462	5.462	5.3396	5.3396	5.3488	5.3488	5.3446	5.3446		0.0528	5.788	5.788	5.926	5.926	5.7025	5.7025	5.5248	5.5248	5.3624	5.3624	5.3131	5.3131	5.3688	5.3688		0.0528	5.9387	5.9387	5.9175	5.9175	5.7559	5.7559	5.5617	5.5617	5.4796	5.4796	5.2997	5.2997	5.5037	5.5037
	0.05285	5.9462	6.2462	6.1017	6.1017	5.738	5.738	5.6385	5.6385	5.4755	5.4755	5.3174	5.3174	5.4012	5.4012	5.3967	5.3967		0.05285	5.7376	5.7376	5.8995	5.8995	5.7312	5.7312	5.5131	5.5131	5.3377	5.3377	5.3253	5.3253	5.2792	5.2792		0.05285	5.8911	5.8911	5.9705	5.9705	5.7147	5.7147	5.5432	5.5432	5.4933	5.4933	5.3144	5.3144	5.4764	5.4764
	0.0529	5.8936	6.1936	6.0464	6.0464	5.6888	5.6888	5.6176	5.6176	5.455	5.455	5.3258	5.3258	5.4507	5.4507	5.428	5.428		0.0529	5.8	5.8	5.8575	5.8575	5.7497	5.7497	5.4491	5.4491	5.3152	5.3152	5.2807	5.2807	5.2255	5.2255		0.0529	5.8605	5.8605	6.0084	6.0084	5.6902	5.6902	5.6207	5.6207	5.5086	5.5086	5.3109	5.3109	5.4541	5.4541
	0.05295	5.8749	6.1749	5.9486	5.9486	5.7452	5.7452	5.4664	5.4664	5.4707	5.4707	5.3689	5.3689	5.4187	5.4187	5.4195	5.4195		0.05295	5.8957	5.8957	5.8127	5.8127	5.6776	5.6776	5.4397	5.4397	5.3124	5.3124	5.2728	5.2728	5.234	5.234		0.05295	5.8591	5.8591	5.9995	5.9995	5.7308	5.7308	5.6538	5.6538	5.4699	5.4699	5.2823	5.2823	5.4437	5.4437
	0.053	5.9009	6.2009	5.9544	5.9544	5.7636	5.7636	5.4277	5.4277	5.3896	5.3896	5.4083	5.4083	5.384	5.384	5.3953	5.3953		0.053	5.9434	5.9434	5.8091	5.8091	5.5856	5.5856	5.3703	5.3703	5.3401	5.3401	5.2379	5.2379	5.2368	5.2368		0.053	5.9067	5.9067	5.9425	5.9425	5.6583	5.6583	5.6227	5.6227	5.3914	5.3914	5.3383	5.3383	5.4403	5.4403
	0.05305	5.9195	6.2195	5.9941	5.9941	5.7335	5.7335	5.5132	5.5132	5.4018	5.4018	5.3918	5.3918	5.3388	5.3388	5.3507	5.3507		0.05305	5.8581	5.8581	5.9203	5.9203	5.5466	5.5466	5.3505	5.3505	5.3842	5.3842	5.2483	5.2483	5.2981	5.2981		0.05305	5.864	5.864	5.9936	5.9936	5.657	5.657	5.4935	5.4935	5.2993	5.2993	5.4103	5.4103	5.4671	5.4671
	0.0531	5.8485	6.1485	5.9436	5.9436	5.7432	5.7432	5.6127	5.6127	5.4665	5.4665	5.4168	5.4168	5.3643	5.3643	5.33	5.33		0.0531	5.7576	5.7576	5.9731	5.9731	5.564	5.564	5.3963	5.3963	5.4336	5.4336	5.2977	5.2977	5.3563	5.3563		0.0531	5.8944	5.8944	5.9755	5.9755	5.7242	5.7242	5.5001	5.5001	5.2289	5.2289	5.3817	5.3817	5.5333	5.5333
	0.05315	5.8898	6.1898	5.9051	5.9051	5.8189	5.8189	5.6217	5.6217	5.5271	5.5271	5.3683	5.3683	5.364	5.364	5.3573	5.3573		0.05315	5.759	5.759	5.8804	5.8804	5.5985	5.5985	5.483	5.483	5.4349	5.4349	5.3929	5.3929	5.3553	5.3553		0.05315	5.9294	5.9294	5.9461	5.9461	5.6896	5.6896	5.5617	5.5617	5.232	5.232	5.2993	5.2993	5.5531	5.5531
	0.0532	5.9154	6.2154	5.8822	5.8822	5.8241	5.8241	5.5902	5.5902	5.472	5.472	5.3703	5.3703	5.3666	5.3666	5.4078	5.4078		0.0532	5.7583	5.7583	5.8312	5.8312	5.6066	5.6066	5.5293	5.5293	5.4282	5.4282	5.4429	5.4429	5.3223	5.3223		0.0532	5.9497	5.9497	5.9567	5.9567	5.6804	5.6804	5.5546	5.5546	5.3131	5.3131	5.2799	5.2799	5.5989	5.5989
	0.05325	5.8606	6.1606	5.9608	5.9608	5.8366	5.8366	5.5941	5.5941	5.3742	5.3742	5.3917	5.3917	5.3203	5.3203	5.3543	5.3543		0.05325	5.8012	5.8012	5.8492	5.8492	5.6435	5.6435	5.5644	5.5644	5.4391	5.4391	5.3888	5.3888	5.2507	5.2507		0.05325	5.9559	5.9559	5.94	5.94	5.7235	5.7235	5.5214	5.5214	5.4236	5.4236	5.3624	5.3624	5.58	5.58
	0.0533	5.9074	6.2074	5.984	5.984	5.8268	5.8268	5.5744	5.5744	5.4177	5.4177	5.3825	5.3825	5.3292	5.3292	5.3405	5.3405		0.0533	5.8015	5.8015	5.8917	5.8917	5.7035	5.7035	5.5	5.5	5.44	5.44	5.4227	5.4227	5.2115	5.2115		0.0533	5.971	5.971	5.8847	5.8847	5.8093	5.8093	5.5827	5.5827	5.4446	5.4446	5.4811	5.4811	5.5881	5.5881
	0.05335	5.9613	6.2613	5.9319	5.9319	5.8233	5.8233	5.6145	5.6145	5.5233	5.5233	5.3433	5.3433	5.3515	5.3515	5.3823	5.3823		0.05335	5.8121	5.8121	5.8907	5.8907	5.7475	5.7475	5.4472	5.4472	5.4065	5.4065	5.3847	5.3847	5.2412	5.2412		0.05335	5.9303	5.9303	5.9763	5.9763	5.7709	5.7709	5.6217	5.6217	5.4385	5.4385	5.4111	5.4111	5.6243	5.6243
	0.0534	5.9637	6.2636	5.9501	5.9501	5.7737	5.7737	5.6	5.6	5.4821	5.4821	5.2826	5.2826	5.3512	5.3512	5.4131	5.4131		0.0534	5.8557	5.8557	5.9165	5.9165	5.6591	5.6591	5.4622	5.4622	5.3969	5.3969	5.3467	5.3467	5.1989	5.1989		0.0534	5.9262	5.9262	5.9321	5.9321	5.77	5.77	5.5972	5.5972	5.4697	5.4697	5.324	5.324	5.5981	5.5981
	0.05345	5.9986	6.2986	6.0041	6.0041	5.7274	5.7274	5.5477	5.5477	5.4224	5.4224	5.2811	5.2811	5.3436	5.3436	5.4487	5.4487		0.05345	5.8238	5.8238	5.9098	5.9098	5.664	5.664	5.5078	5.5078	5.3371	5.3371	5.333	5.333	5.2522	5.2522		0.05345	5.9229	5.9229	5.9369	5.9369	5.8019	5.8019	5.5742	5.5742	5.4771	5.4771	5.3155	5.3155	5.592	5.592
	0.0535	6.0943	6.3943	5.9872	5.9872	5.7761	5.7761	5.5474	5.5474	5.4928	5.4928	5.2822	5.2822	5.3017	5.3017	5.4835	5.4835		0.0535	5.8785	5.8785	5.8759	5.8759	5.6731	5.6731	5.4603	5.4603	5.3496	5.3496	5.291	5.291	5.31	5.31		0.0535	5.9387	5.9387	5.9032	5.9032	5.8771	5.8771	5.5649	5.5649	5.5187	5.5187	5.3549	5.3549	5.5088	5.5088
	0.05355	6.0716	6.3716	6.0461	6.0461	5.8694	5.8694	5.6254	5.6254	5.5272	5.5272	5.3249	5.3249	5.3367	5.3367	5.3794	5.3794		0.05355	5.9004	5.9004	5.8278	5.8278	5.6595	5.6595	5.4789	5.4789	5.3502	5.3502	5.2917	5.2917	5.3638	5.3638		0.05355	5.9371	5.9371	5.881	5.881	5.8819	5.8819	5.5587	5.5587	5.4964	5.4964	5.3027	5.3027	5.4941	5.4941
	0.0536	5.9929	6.2929	5.9883	5.9883	5.7861	5.7861	5.5937	5.5937	5.4467	5.4467	5.4435	5.4435	5.3577	5.3577	5.3738	5.3738		0.0536	5.8896	5.8896	5.8373	5.8373	5.7285	5.7285	5.5177	5.5177	5.3157	5.3157	5.3052	5.3052	5.3619	5.3619		0.0536	5.8889	5.8889	5.9345	5.9345	5.7719	5.7719	5.5228	5.5228	5.4718	5.4718	5.286	5.286	5.4834	5.4834
	0.05365	5.9379	6.2379	5.9863	5.9863	5.6922	5.6922	5.556	5.556	5.4639	5.4639	5.4277	5.4277	5.3158	5.3158	5.3907	5.3907		0.05365	5.8268	5.8268	5.8554	5.8554	5.7679	5.7679	5.5349	5.5349	5.3102	5.3102	5.32	5.32	5.3278	5.3278		0.05365	5.9412	5.9412	5.9657	5.9657	5.7017	5.7017	5.5672	5.5672	5.4766	5.4766	5.3009	5.3009	5.4123	5.4123
	0.0537	5.8645	6.1645	6.0273	6.0273	5.6803	5.6803	5.5968	5.5968	5.4913	5.4913	5.3957	5.3957	5.3673	5.3673	5.3961	5.3961		0.0537	5.8139	5.8139	5.8647	5.8647	5.7241	5.7241	5.556	5.556	5.3798	5.3798	5.3241	5.3241	5.3407	5.3407		0.0537	5.9751	5.9751	5.9418	5.9418	5.6841	5.6841	5.577	5.577	5.5007	5.5007	5.3388	5.3388	5.438	5.438
	0.05375	5.8173	6.1173	6.0379	6.0379	5.727	5.727	5.5673	5.5673	5.4745	5.4745	5.3691	5.3691	5.4102	5.4102	5.3162	5.3162		0.05375	5.8646	5.8646	5.8647	5.8647	5.7096	5.7096	5.5402	5.5402	5.3485	5.3485	5.2851	5.2851	5.3515	5.3515		0.05375	5.9797	5.9797	5.957	5.957	5.6978	5.6978	5.529	5.529	5.5862	5.5862	5.3117	5.3117	5.4327	5.4327
	0.0538	5.8307	6.1307	6.033	6.033	5.7048	5.7048	5.6158	5.6158	5.4726	5.4726	5.3779	5.3779	5.3905	5.3905	5.2306	5.2306		0.0538	5.8499	5.8499	5.889	5.889	5.7435	5.7435	5.4578	5.4578	5.2581	5.2581	5.3001	5.3001	5.296	5.296		0.0538	6.0018	6.0018	5.9878	5.9878	5.7037	5.7037	5.5292	5.5292	5.5714	5.5714	5.3154	5.3154	5.485	5.485
	0.05385	5.9048	6.2048	6.0947	6.0947	5.6964	5.6964	5.6045	5.6045	5.4321	5.4321	5.3586	5.3586	5.3757	5.3757	5.1788	5.1788		0.05385	5.8246	5.8246	5.8725	5.8725	5.6903	5.6903	5.3691	5.3691	5.3434	5.3434	5.271	5.271	5.246	5.246		0.05385	5.9659	5.9659	5.9251	5.9251	5.7073	5.7073	5.5994	5.5994	5.464	5.464	5.3858	5.3858	5.5283	5.5283
	0.0539	5.9931	6.293	6.0798	6.0798	5.701	5.701	5.4661	5.4661	5.4311	5.4311	5.3794	5.3794	5.3696	5.3696	5.2298	5.2298		0.0539	5.9105	5.9105	5.8474	5.8474	5.6044	5.6044	5.3666	5.3666	5.3667	5.3667	5.2339	5.2339	5.3293	5.3293		0.0539	5.9081	5.9081	5.9355	5.9355	5.6558	5.6558	5.6614	5.6614	5.5149	5.5149	5.3755	5.3755	5.544	5.544
	0.05395	5.9512	6.2512	5.9752	5.9752	5.7808	5.7808	5.4218	5.4218	5.3806	5.3806	5.3902	5.3902	5.3779	5.3779	5.275	5.275		0.05395	5.9217	5.9217	5.8721	5.8721	5.6487	5.6487	5.4752	5.4752	5.3744	5.3744	5.1957	5.1957	5.3552	5.3552		0.05395	5.8914	5.8914	5.9564	5.9564	5.655	5.655	5.6307	5.6307	5.4967	5.4967	5.3716	5.3716	5.5073	5.5073
	0.054	5.9368	6.2368	6.0285	6.0285	5.8368	5.8368	5.4836	5.4836	5.3767	5.3767	5.4341	5.4341	5.3055	5.3055	5.2995	5.2995		0.054	5.7914	5.7914	5.8882	5.8882	5.7262	5.7262	5.561	5.561	5.3448	5.3448	5.2208	5.2208	5.3267	5.3267		0.054	5.9467	5.9467	5.9024	5.9024	5.6874	5.6874	5.5489	5.5489	5.4339	5.4339	5.3578	5.3578	5.5333	5.5333
	0.05405	5.9106	6.2106	6.0269	6.0269	5.7588	5.7588	5.5439	5.5439	5.4702	5.4702	5.4051	5.4051	5.3129	5.3129	5.3336	5.3336		0.05405	5.7347	5.7347	5.889	5.889	5.7084	5.7084	5.4938	5.4938	5.3023	5.3023	5.2568	5.2568	5.3376	5.3376		0.05405	5.9762	5.9762	5.9212	5.9212	5.7387	5.7387	5.5263	5.5263	5.3527	5.3527	5.3081	5.3081	5.5504	5.5504
	0.0541	5.8628	6.1628	5.9988	5.9988	5.7642	5.7642	5.4927	5.4927	5.5401	5.5401	5.3727	5.3727	5.3268	5.3268	5.2809	5.2809		0.0541	5.7503	5.7503	5.9133	5.9133	5.6805	5.6805	5.4753	5.4753	5.3039	5.3039	5.2965	5.2965	5.3389	5.3389		0.0541	5.9494	5.9494	5.987	5.987	5.7613	5.7613	5.5798	5.5798	5.3839	5.3839	5.3547	5.3547	5.5513	5.5513
	0.05415	5.8609	6.1609	5.9493	5.9493	5.817	5.817	5.4718	5.4718	5.5058	5.5058	5.3967	5.3967	5.3753	5.3753	5.2868	5.2868		0.05415	5.7229	5.7229	5.9176	5.9176	5.7253	5.7253	5.5311	5.5311	5.3562	5.3562	5.2896	5.2896	5.3291	5.3291		0.05415	5.9626	5.9626	6.0353	6.0353	5.7338	5.7338	5.6	5.6	5.3385	5.3385	5.3277	5.3277	5.5339	5.5339
	0.0542	5.8242	6.1242	5.914	5.914	5.857	5.857	5.5214	5.5214	5.5057	5.5057	5.4371	5.4371	5.3665	5.3665	5.3356	5.3356		0.0542	5.753	5.753	5.8947	5.8947	5.6836	5.6836	5.5888	5.5888	5.3376	5.3376	5.3992	5.3992	5.2858	5.2858		0.0542	6.051	6.051	6.0171	6.0171	5.6213	5.6213	5.5968	5.5968	5.3699	5.3699	5.3489	5.3489	5.53	5.53
	0.05425	5.857	6.157	5.8923	5.8923	5.7779	5.7779	5.5669	5.5669	5.4928	5.4928	5.3763	5.3763	5.346	5.346	5.392	5.392		0.05425	5.7744	5.7744	5.9127	5.9127	5.6622	5.6622	5.5545	5.5545	5.3614	5.3614	5.4268	5.4268	5.3105	5.3105		0.05425	6.0262	6.0262	5.9528	5.9528	5.6095	5.6095	5.5396	5.5396	5.4231	5.4231	5.3536	5.3536	5.521	5.521
	0.0543	5.9689	6.2689	5.8967	5.8967	5.7292	5.7292	5.622	5.622	5.4741	5.4741	5.3195	5.3195	5.3236	5.3236	5.4919	5.4919		0.0543	5.7793	5.7793	5.8875	5.8875	5.7192	5.7192	5.5335	5.5335	5.3992	5.3992	5.3877	5.3877	5.3301	5.3301		0.0543	5.9299	5.9299	5.9157	5.9157	5.6881	5.6881	5.5411	5.5411	5.46	5.46	5.2889	5.2889	5.4716	5.4716
	0.05435	5.9187	6.2187	5.9461	5.9461	5.8155	5.8155	5.6242	5.6242	5.4704	5.4704	5.3204	5.3204	5.3224	5.3224	5.4564	5.4564		0.05435	5.7944	5.7944	5.8909	5.8909	5.7252	5.7252	5.5227	5.5227	5.3892	5.3892	5.3351	5.3351	5.3034	5.3034		0.05435	6.0044	6.0044	5.905	5.905	5.6702	5.6702	5.5882	5.5882	5.4778	5.4778	5.3228	5.3228	5.4984	5.4984
	0.0544	5.8654	6.1654	5.953	5.953	5.909	5.909	5.5961	5.5961	5.3532	5.3532	5.3646	5.3646	5.372	5.372	5.3632	5.3632		0.0544	5.8337	5.8337	5.8115	5.8115	5.7072	5.7072	5.5324	5.5324	5.3881	5.3881	5.2995	5.2995	5.3246	5.3246		0.0544	5.9984	5.9984	6.0087	6.0087	5.708	5.708	5.6985	5.6985	5.4586	5.4586	5.3828	5.3828	5.482	5.482
	0.05445	5.8935	6.1935	5.9243	5.9243	5.907	5.907	5.568	5.568	5.4077	5.4077	5.4142	5.4142	5.3753	5.3753	5.3079	5.3079		0.05445	5.8334	5.8334	5.7994	5.7994	5.7334	5.7334	5.4857	5.4857	5.3665	5.3665	5.2586	5.2586	5.2871	5.2871		0.05445	6.0098	6.0098	6.104	6.104	5.7435	5.7435	5.7484	5.7484	5.4378	5.4378	5.3364	5.3364	5.4723	5.4723
	0.0545	5.976	6.276	5.927	5.927	5.8514	5.8514	5.5507	5.5507	5.4767	5.4767	5.3776	5.3776	5.4564	5.4564	5.2912	5.2912		0.0545	5.8849	5.8849	5.7768	5.7768	5.669	5.669	5.5176	5.5176	5.3655	5.3655	5.2889	5.2889	5.3235	5.3235		0.0545	5.9267	5.9267	6.0987	6.0987	5.7131	5.7131	5.7112	5.7112	5.4947	5.4947	5.2902	5.2902	5.4607	5.4607
	0.05455	5.9817	6.2817	5.9864	5.9864	5.8256	5.8256	5.488	5.488	5.4719	5.4719	5.3398	5.3398	5.3937	5.3937	5.3701	5.3701		0.05455	5.8444	5.8444	5.7616	5.7616	5.6532	5.6532	5.4981	5.4981	5.4331	5.4331	5.3856	5.3856	5.321	5.321		0.05455	5.9339	5.9339	5.9186	5.9186	5.6476	5.6476	5.6219	5.6219	5.5221	5.5221	5.2908	5.2908	5.4219	5.4219
	0.0546	5.9299	6.2299	5.9544	5.9544	5.8857	5.8857	5.5299	5.5299	5.4267	5.4267	5.2789	5.2789	5.3811	5.3811	5.4207	5.4207		0.0546	5.7674	5.7674	5.858	5.858	5.6483	5.6483	5.5472	5.5472	5.3597	5.3597	5.3787	5.3787	5.2751	5.2751		0.0546	5.9575	5.9575	5.8313	5.8313	5.6925	5.6925	5.5942	5.5942	5.4934	5.4934	5.2663	5.2663	5.4299	5.4299
	0.05465	5.8908	6.1908	5.9641	5.9641	5.8868	5.8868	5.5693	5.5693	5.3535	5.3535	5.3245	5.3245	5.4091	5.4091	5.5216	5.5216		0.05465	5.799	5.799	5.9378	5.9378	5.6517	5.6517	5.539	5.539	5.3249	5.3249	5.3209	5.3209	5.2772	5.2772		0.05465	5.9818	5.9818	5.8553	5.8553	5.7496	5.7496	5.609	5.609	5.4813	5.4813	5.2589	5.2589	5.3976	5.3976
	0.0547	5.8484	6.1484	5.9896	5.9896	5.7822	5.7822	5.5683	5.5683	5.4057	5.4057	5.3556	5.3556	5.3987	5.3987	5.4597	5.4597		0.0547	5.78	5.78	5.932	5.932	5.5938	5.5938	5.5521	5.5521	5.352	5.352	5.3455	5.3455	5.2383	5.2383		0.0547	5.9914	5.9914	5.9344	5.9344	5.7089	5.7089	5.6619	5.6619	5.4237	5.4237	5.2971	5.2971	5.3866	5.3866
	0.05475	5.8974	6.1974	5.9622	5.9622	5.7291	5.7291	5.5333	5.5333	5.4068	5.4068	5.3754	5.3754	5.3568	5.3568	5.3431	5.3431		0.05475	5.7445	5.7445	5.9169	5.9169	5.6264	5.6264	5.5656	5.5656	5.412	5.412	5.3688	5.3688	5.2292	5.2292		0.05475	5.9371	5.9371	6.0027	6.0027	5.6475	5.6475	5.6106	5.6106	5.4161	5.4161	5.387	5.387	5.4086	5.4086
	0.0548	5.9368	6.2368	5.9659	5.9659	5.774	5.774	5.4936	5.4936	5.4265	5.4265	5.3446	5.3446	5.322	5.322	5.2937	5.2937		0.0548	5.7967	5.7967	5.9246	5.9246	5.6457	5.6457	5.6205	5.6205	5.3876	5.3876	5.342	5.342	5.3445	5.3445		0.0548	5.9313	5.9313	6.0289	6.0289	5.7312	5.7312	5.5419	5.5419	5.4433	5.4433	5.4287	5.4287	5.4426	5.4426
	0.05485	5.9302	6.2301	5.916	5.916	5.7761	5.7761	5.4965	5.4965	5.4466	5.4466	5.3488	5.3488	5.2746	5.2746	5.3291	5.3291		0.05485	5.8022	5.8022	6.0128	6.0128	5.6862	5.6862	5.5177	5.5177	5.3617	5.3617	5.3327	5.3327	5.3914	5.3914		0.05485	5.9465	5.9465	5.9601	5.9601	5.7045	5.7045	5.563	5.563	5.5342	5.5342	5.4813	5.4813	5.4867	5.4867
	0.0549	5.9578	6.2578	5.8981	5.8981	5.7317	5.7317	5.5123	5.5123	5.5297	5.5297	5.376	5.376	5.3373	5.3373	5.3032	5.3032		0.0549	5.8444	5.8444	5.9746	5.9746	5.6291	5.6291	5.5546	5.5546	5.3887	5.3887	5.3587	5.3587	5.3376	5.3376		0.0549	6.0233	6.0233	5.9214	5.9214	5.7707	5.7707	5.5732	5.5732	5.5748	5.5748	5.4444	5.4444	5.4699	5.4699
	0.05495	6.0138	6.3138	5.9094	5.9094	5.7406	5.7406	5.5954	5.5954	5.5356	5.5356	5.3914	5.3914	5.3844	5.3844	5.3733	5.3733		0.05495	5.8417	5.8417	5.8457	5.8457	5.5475	5.5475	5.5271	5.5271	5.4421	5.4421	5.4106	5.4106	5.3755	5.3755		0.05495	5.9968	5.9968	5.9095	5.9095	5.7548	5.7548	5.5388	5.5388	5.5633	5.5633	5.3877	5.3877	5.4843	5.4843
	0.055	6.0032	6.3032	5.9345	5.9345	5.8051	5.8051	5.6512	5.6512	5.4297	5.4297	5.3704	5.3704	5.3974	5.3974	5.4326	5.4326		0.055	5.8128	5.8128	5.8259	5.8259	5.5784	5.5784	5.45	5.45	5.4792	5.4792	5.4726	5.4726	5.3307	5.3307		0.055	5.9311	5.9311	5.9813	5.9813	5.672	5.672	5.5921	5.5921	5.5285	5.5285	5.4134	5.4134	5.4827	5.4827
	0.05505	5.9747	6.2747	5.9165	5.9165	5.8095	5.8095	5.5887	5.5887	5.4479	5.4479	5.3271	5.3271	5.3878	5.3878	5.4406	5.4406		0.05505	5.7692	5.7692	5.8372	5.8372	5.5995	5.5995	5.452	5.452	5.4203	5.4203	5.3955	5.3955	5.3799	5.3799		0.05505	5.8673	5.8673	6.0356	6.0356	5.6809	5.6809	5.5763	5.5763	5.4817	5.4817	5.3583	5.3583	5.4648	5.4648
	0.0551	5.9466	6.2466	5.977	5.977	5.7135	5.7135	5.607	5.607	5.3834	5.3834	5.3625	5.3625	5.3941	5.3941	5.4662	5.4662		0.0551	5.8128	5.8128	5.8049	5.8049	5.5921	5.5921	5.4734	5.4734	5.3867	5.3867	5.3556	5.3556	5.3965	5.3965		0.0551	5.9653	5.9653	6.0058	6.0058	5.7318	5.7318	5.5936	5.5936	5.4362	5.4362	5.3525	5.3525	5.4819	5.4819
	0.05515	6.0519	6.3519	5.9989	5.9989	5.6669	5.6669	5.702	5.702	5.3763	5.3763	5.3499	5.3499	5.383	5.383	5.4755	5.4755		0.05515	5.8724	5.8724	5.8271	5.8271	5.5999	5.5999	5.5096	5.5096	5.4268	5.4268	5.3922	5.3922	5.3604	5.3604		0.05515	5.972	5.972	5.9522	5.9522	5.7572	5.7572	5.5317	5.5317	5.4504	5.4504	5.3179	5.3179	5.5447	5.5447
	0.0552	6.0202	6.3202	5.967	5.967	5.6737	5.6737	5.6456	5.6456	5.397	5.397	5.3698	5.3698	5.3216	5.3216	5.4207	5.4207		0.0552	5.8143	5.8143	5.8451	5.8451	5.6068	5.6068	5.5033	5.5033	5.4156	5.4156	5.3296	5.3296	5.3632	5.3632		0.0552	5.9951	5.9951	5.9703	5.9703	5.6999	5.6999	5.5135	5.5135	5.4963	5.4963	5.28	5.28	5.5442	5.5442
	0.05525	5.8825	6.1825	6.0225	6.0225	5.6787	5.6787	5.6022	5.6022	5.3816	5.3816	5.3599	5.3599	5.332	5.332	5.421	5.421		0.05525	5.7595	5.7595	5.8708	5.8708	5.6642	5.6642	5.4872	5.4872	5.4172	5.4172	5.2766	5.2766	5.3315	5.3315		0.05525	6.0091	6.0091	5.9905	5.9905	5.7036	5.7036	5.57	5.57	5.4717	5.4717	5.3257	5.3257	5.5254	5.5254
	0.0553	5.8475	6.1475	6.0842	6.0842	5.6906	5.6906	5.5996	5.5996	5.3577	5.3577	5.3452	5.3452	5.3468	5.3468	5.3891	5.3891		0.0553	5.7813	5.7813	5.9211	5.9211	5.6805	5.6805	5.5017	5.5017	5.432	5.432	5.2189	5.2189	5.279	5.279		0.0553	6.042	6.042	5.9779	5.9779	5.6282	5.6282	5.6418	5.6418	5.3946	5.3946	5.3432	5.3432	5.5412	5.5412
	0.05535	5.838	6.138	6.0482	6.0482	5.7637	5.7637	5.559	5.559	5.3871	5.3871	5.3771	5.3771	5.3812	5.3812	5.3695	5.3695		0.05535	5.7956	5.7956	5.925	5.925	5.6813	5.6813	5.6055	5.6055	5.3796	5.3796	5.1873	5.1873	5.2861	5.2861		0.05535	5.9177	5.9177	5.9939	5.9939	5.6462	5.6462	5.5671	5.5671	5.3559	5.3559	5.365	5.365	5.5189	5.5189
	0.0554	5.8657	6.1656	6.052	6.052	5.7257	5.7257	5.5296	5.5296	5.4282	5.4282	5.3878	5.3878	5.487	5.487	5.3983	5.3983		0.0554	5.8256	5.8256	5.9071	5.9071	5.695	5.695	5.5911	5.5911	5.3894	5.3894	5.2243	5.2243	5.2741	5.2741		0.0554	5.8625	5.8625	5.9523	5.9523	5.668	5.668	5.5289	5.5289	5.4245	5.4245	5.3743	5.3743	5.4867	5.4867
	0.05545	5.8999	6.1999	6.0317	6.0317	5.7229	5.7229	5.5976	5.5976	5.4716	5.4716	5.3791	5.3791	5.4707	5.4707	5.4169	5.4169		0.05545	5.8212	5.8212	5.8522	5.8522	5.745	5.745	5.4529	5.4529	5.3845	5.3845	5.2875	5.2875	5.3103	5.3103		0.05545	5.9166	5.9166	5.9871	5.9871	5.6797	5.6797	5.5433	5.5433	5.4641	5.4641	5.4133	5.4133	5.4914	5.4914
	0.0555	5.9165	6.2164	6.0463	6.0463	5.7767	5.7767	5.5883	5.5883	5.5223	5.5223	5.3974	5.3974	5.4504	5.4504	5.4341	5.4341		0.0555	5.8166	5.8166	5.8689	5.8689	5.6857	5.6857	5.4221	5.4221	5.3861	5.3861	5.3053	5.3053	5.3268	5.3268		0.0555	5.9134	5.9134	5.9576	5.9576	5.719	5.719	5.6089	5.6089	5.4446	5.4446	5.399	5.399	5.4822	5.4822
	0.05555	5.9208	6.2208	6.0486	6.0486	5.7756	5.7756	5.4731	5.4731	5.464	5.464	5.406	5.406	5.3978	5.3978	5.404	5.404		0.05555	5.8362	5.8362	5.9159	5.9159	5.657	5.657	5.4989	5.4989	5.3503	5.3503	5.326	5.326	5.2903	5.2903		0.05555	5.8699	5.8699	5.9644	5.9644	5.713	5.713	5.61	5.61	5.4551	5.4551	5.3422	5.3422	5.4564	5.4564
	0.0556	5.9627	6.2627	6.1336	6.1336	5.8374	5.8374	5.4864	5.4864	5.4123	5.4123	5.4188	5.4188	5.3677	5.3677	5.3207	5.3207		0.0556	5.7929	5.7929	5.8508	5.8508	5.6426	5.6426	5.4964	5.4964	5.3496	5.3496	5.3372	5.3372	5.2828	5.2828		0.0556	5.9281	5.9281	5.9841	5.9841	5.7056	5.7056	5.5562	5.5562	5.4851	5.4851	5.3799	5.3799	5.5022	5.5022
	0.05565	5.9513	6.2513	6.1005	6.1005	5.7955	5.7955	5.4924	5.4924	5.4164	5.4164	5.3785	5.3785	5.4233	5.4233	5.3067	5.3067		0.05565	5.6968	5.6968	5.8345	5.8345	5.5807	5.5807	5.4201	5.4201	5.4072	5.4072	5.3045	5.3045	5.2735	5.2735		0.05565	5.9669	5.9669	5.9797	5.9797	5.6849	5.6849	5.5437	5.5437	5.5081	5.5081	5.338	5.338	5.5315	5.5315
	0.0557	5.9289	6.2289	6.0524	6.0524	5.7301	5.7301	5.5325	5.5325	5.4181	5.4181	5.3398	5.3398	5.4385	5.4385	5.2187	5.2187		0.0557	5.7879	5.7879	5.8681	5.8681	5.6181	5.6181	5.3909	5.3909	5.4163	5.4163	5.3561	5.3561	5.2835	5.2835		0.0557	5.9586	5.9586	5.9563	5.9563	5.7083	5.7083	5.5595	5.5595	5.4603	5.4603	5.3504	5.3504	5.5532	5.5532
	0.05575	5.9359	6.2359	6.0194	6.0194	5.7379	5.7379	5.6331	5.6331	5.4148	5.4148	5.3948	5.3948	5.4363	5.4363	5.2374	5.2374		0.05575	5.8214	5.8214	5.923	5.923	5.6898	5.6898	5.4568	5.4568	5.4026	5.4026	5.3869	5.3869	5.2727	5.2727		0.05575	5.9659	5.9659	5.9162	5.9162	5.7062	5.7062	5.4946	5.4946	5.4014	5.4014	5.3831	5.3831	5.5414	5.5414
	0.0558	5.9631	6.2631	6.0069	6.0069	5.7772	5.7772	5.6607	5.6607	5.5076	5.5076	5.3911	5.3911	5.4175	5.4175	5.3985	5.3985		0.0558	5.8369	5.8369	5.9425	5.9425	5.6842	5.6842	5.4836	5.4836	5.4232	5.4232	5.3541	5.3541	5.2019	5.2019		0.0558	5.9792	5.9792	5.9337	5.9337	5.7408	5.7408	5.5593	5.5593	5.4172	5.4172	5.3602	5.3602	5.5052	5.5052
	0.05585	5.9371	6.2371	6.0115	6.0115	5.7827	5.7827	5.6056	5.6056	5.6011	5.6011	5.4101	5.4101	5.4046	5.4046	5.4378	5.4378		0.05585	5.8369	5.8369	5.9195	5.9195	5.6487	5.6487	5.4907	5.4907	5.4507	5.4507	5.4068	5.4068	5.2199	5.2199		0.05585	5.9818	5.9818	5.8973	5.8973	5.7115	5.7115	5.5664	5.5664	5.421	5.421	5.3851	5.3851	5.436	5.436
	0.0559	5.9197	6.2197	6.0366	6.0366	5.8097	5.8097	5.5361	5.5361	5.5157	5.5157	5.375	5.375	5.444	5.444	5.4339	5.4339		0.0559	5.7625	5.7625	5.8989	5.8989	5.6492	5.6492	5.5188	5.5188	5.4147	5.4147	5.4057	5.4057	5.2532	5.2532		0.0559	6.0102	6.0102	5.8364	5.8364	5.6831	5.6831	5.5788	5.5788	5.4056	5.4056	5.4361	5.4361	5.415	5.415
	0.05595	5.9403	6.2403	6.0005	6.0005	5.7493	5.7493	5.5666	5.5666	5.4748	5.4748	5.3766	5.3766	5.409	5.409	5.3631	5.3631		0.05595	5.7464	5.7464	5.9029	5.9029	5.6139	5.6139	5.5308	5.5308	5.4225	5.4225	5.3495	5.3495	5.2825	5.2825		0.05595	5.9994	5.9994	5.9172	5.9172	5.724	5.724	5.5519	5.5519	5.3917	5.3917	5.4437	5.4437	5.4968	5.4968
	0.056	6.0116	6.3116	5.9952	5.9952	5.7113	5.7113	5.6118	5.6118	5.4721	5.4721	5.3849	5.3849	5.4138	5.4138	5.4109	5.4109		0.056	5.7618	5.7618	5.8711	5.8711	5.5712	5.5712	5.48	5.48	5.4004	5.4004	5.3853	5.3853	5.3622	5.3622		0.056	5.9595	5.9595	5.9557	5.9557	5.7454	5.7454	5.53	5.53	5.3711	5.3711	5.4234	5.4234	5.5241	5.5241
	0.05605	6.0059	6.3059	6.0552	6.0552	5.774	5.774	5.5566	5.5566	5.3846	5.3846	5.3544	5.3544	5.449	5.449	5.4101	5.4101		0.05605	5.7699	5.7699	5.8903	5.8903	5.6554	5.6554	5.4621	5.4621	5.3451	5.3451	5.3113	5.3113	5.3096	5.3096		0.05605	5.9319	5.9319	5.9093	5.9093	5.6839	5.6839	5.4861	5.4861	5.3745	5.3745	5.3783	5.3783	5.5722	5.5722
	0.0561	5.9112	6.2112	6.0873	6.0873	5.8169	5.8169	5.5635	5.5635	5.3973	5.3973	5.3365	5.3365	5.4312	5.4312	5.3748	5.3748		0.0561	5.7494	5.7494	5.873	5.873	5.656	5.656	5.4983	5.4983	5.3817	5.3817	5.3505	5.3505	5.3562	5.3562		0.0561	5.8661	5.8661	5.8587	5.8587	5.7191	5.7191	5.4628	5.4628	5.3808	5.3808	5.3447	5.3447	5.5364	5.5364
	0.05615	5.9444	6.2444	5.9948	5.9948	5.9217	5.9217	5.5696	5.5696	5.3839	5.3839	5.3991	5.3991	5.4177	5.4177	5.343	5.343		0.05615	5.7213	5.7213	5.8685	5.8685	5.7062	5.7062	5.4739	5.4739	5.3696	5.3696	5.3813	5.3813	5.339	5.339		0.05615	5.8252	5.8252	5.9355	5.9355	5.7847	5.7847	5.4949	5.4949	5.4862	5.4862	5.3728	5.3728	5.4482	5.4482
	0.0562	5.9373	6.2373	5.9581	5.9581	5.8776	5.8776	5.5518	5.5518	5.3477	5.3477	5.4385	5.4385	5.3899	5.3899	5.4087	5.4087		0.0562	5.7836	5.7836	5.8955	5.8955	5.6487	5.6487	5.4802	5.4802	5.405	5.405	5.3449	5.3449	5.342	5.342		0.0562	5.8864	5.8864	5.9401	5.9401	5.8106	5.8106	5.5251	5.5251	5.468	5.468	5.4099	5.4099	5.4247	5.4247
	0.05625	5.8809	6.1809	5.9359	5.9359	5.8607	5.8607	5.5586	5.5586	5.4323	5.4323	5.4558	5.4558	5.3638	5.3638	5.3545	5.3545		0.05625	5.8574	5.8574	5.9251	5.9251	5.6039	5.6039	5.4603	5.4603	5.371	5.371	5.3332	5.3332	5.3737	5.3737		0.05625	5.9929	5.9929	5.9205	5.9205	5.7408	5.7408	5.5814	5.5814	5.5086	5.5086	5.4211	5.4211	5.4709	5.4709
	0.0563	5.8156	6.1156	5.915	5.915	5.8328	5.8328	5.5801	5.5801	5.459	5.459	5.4562	5.4562	5.3394	5.3394	5.3617	5.3617		0.0563	5.9462	5.9462	5.8524	5.8524	5.5909	5.5909	5.4699	5.4699	5.358	5.358	5.4262	5.4262	5.4175	5.4175		0.0563	6.0185	6.0185	5.9305	5.9305	5.6392	5.6392	5.5578	5.5578	5.601	5.601	5.3812	5.3812	5.4831	5.4831
	0.05635	5.8648	6.1648	5.9598	5.9598	5.7253	5.7253	5.5479	5.5479	5.4346	5.4346	5.4379	5.4379	5.3375	5.3375	5.2988	5.2988		0.05635	5.9781	5.9781	5.784	5.784	5.603	5.603	5.5452	5.5452	5.3975	5.3975	5.3966	5.3966	5.3935	5.3935		0.05635	5.9788	5.9788	5.9045	5.9045	5.5681	5.5681	5.494	5.494	5.6633	5.6633	5.3793	5.3793	5.5382	5.5382
	0.0564	5.9142	6.2141	6.0624	6.0624	5.711	5.711	5.5862	5.5862	5.4082	5.4082	5.3981	5.3981	5.3774	5.3774	5.2895	5.2895		0.0564	5.8814	5.8814	5.7604	5.7604	5.607	5.607	5.5364	5.5364	5.342	5.342	5.357	5.357	5.3081	5.3081		0.0564	5.95	5.95	5.9335	5.9335	5.6263	5.6263	5.4724	5.4724	5.6324	5.6324	5.3906	5.3906	5.5531	5.5531
	0.05645	5.9323	6.2323	6.0976	6.0976	5.7427	5.7427	5.6125	5.6125	5.3275	5.3275	5.4171	5.4171	5.3492	5.3492	5.3057	5.3057		0.05645	5.8777	5.8777	5.8351	5.8351	5.5911	5.5911	5.5395	5.5395	5.3013	5.3013	5.3107	5.3107	5.2935	5.2935		0.05645	5.9708	5.9708	5.9055	5.9055	5.666	5.666	5.57	5.57	5.581	5.581	5.4054	5.4054	5.4997	5.4997
	0.0565	5.9242	6.2242	6.1068	6.1068	5.7507	5.7507	5.5739	5.5739	5.3647	5.3647	5.3469	5.3469	5.3359	5.3359	5.2622	5.2622		0.0565	5.8641	5.8641	5.8364	5.8364	5.5977	5.5977	5.5746	5.5746	5.3285	5.3285	5.3547	5.3547	5.3098	5.3098		0.0565	5.9104	5.9104	5.9746	5.9746	5.6947	5.6947	5.6602	5.6602	5.4859	5.4859	5.3553	5.3553	5.4837	5.4837
	0.05655	5.9306	6.2306	6.1329	6.1329	5.7151	5.7151	5.5688	5.5688	5.3995	5.3995	5.361	5.361	5.4035	5.4035	5.306	5.306		0.05655	5.8425	5.8425	5.8349	5.8349	5.6545	5.6545	5.5888	5.5888	5.3519	5.3519	5.3348	5.3348	5.3218	5.3218		0.05655	5.9646	5.9646	5.9583	5.9583	5.6743	5.6743	5.645	5.645	5.4294	5.4294	5.395	5.395	5.5203	5.5203
	0.0566	5.8896	6.1896	6.1231	6.1231	5.7533	5.7533	5.5904	5.5904	5.4023	5.4023	5.3432	5.3432	5.4447	5.4447	5.362	5.362		0.0566	5.8057	5.8057	5.83	5.83	5.6946	5.6946	5.5614	5.5614	5.3173	5.3173	5.2611	5.2611	5.3007	5.3007		0.0566	6.071	6.071	5.9149	5.9149	5.6539	5.6539	5.6374	5.6374	5.3966	5.3966	5.3569	5.3569	5.5473	5.5473
	0.05665	5.866	6.166	6.0705	6.0705	5.804	5.804	5.5582	5.5582	5.4133	5.4133	5.3964	5.3964	5.4098	5.4098	5.3419	5.3419		0.05665	5.7879	5.7879	5.7871	5.7871	5.6347	5.6347	5.5028	5.5028	5.3391	5.3391	5.321	5.321	5.2984	5.2984		0.05665	6.0274	6.0274	5.9446	5.9446	5.7174	5.7174	5.6572	5.6572	5.3809	5.3809	5.3169	5.3169	5.5994	5.5994
	0.0567	5.8926	6.1926	5.9993	5.9993	5.8403	5.8403	5.5107	5.5107	5.4205	5.4205	5.444	5.444	5.372	5.372	5.3725	5.3725		0.0567	5.7454	5.7454	5.7782	5.7782	5.6174	5.6174	5.5511	5.5511	5.405	5.405	5.322	5.322	5.2953	5.2953		0.0567	6.0188	6.0188	5.8941	5.8941	5.7383	5.7383	5.5972	5.5972	5.451	5.451	5.3891	5.3891	5.5998	5.5998
	0.05675	5.9423	6.2423	5.9781	5.9781	5.8534	5.8534	5.5291	5.5291	5.4605	5.4605	5.4491	5.4491	5.3514	5.3514	5.3793	5.3793		0.05675	5.7269	5.7269	5.8781	5.8781	5.6863	5.6863	5.5475	5.5475	5.4489	5.4489	5.2742	5.2742	5.3238	5.3238		0.05675	6.0158	6.0158	5.8451	5.8451	5.6842	5.6842	5.4776	5.4776	5.4896	5.4896	5.4045	5.4045	5.5405	5.5405
	0.0568	5.9139	6.2139	5.994	5.994	5.9146	5.9146	5.5539	5.5539	5.4466	5.4466	5.4142	5.4142	5.3331	5.3331	5.3497	5.3497		0.0568	5.7688	5.7688	5.9226	5.9226	5.7346	5.7346	5.4339	5.4339	5.4705	5.4705	5.2674	5.2674	5.3153	5.3153		0.0568	6.0082	6.0082	5.811	5.811	5.6875	5.6875	5.484	5.484	5.5388	5.5388	5.385	5.385	5.5272	5.5272
	0.05685	5.9496	6.2495	6.0351	6.0351	5.8328	5.8328	5.5219	5.5219	5.4106	5.4106	5.3839	5.3839	5.3931	5.3931	5.3086	5.3086		0.05685	5.8033	5.8033	5.9348	5.9348	5.754	5.754	5.512	5.512	5.4149	5.4149	5.2575	5.2575	5.2959	5.2959		0.05685	6.0176	6.0176	5.8694	5.8694	5.7039	5.7039	5.5379	5.5379	5.5359	5.5359	5.3561	5.3561	5.4749	5.4749
	0.0569	6.0143	6.3143	5.9981	5.9981	5.8187	5.8187	5.5417	5.5417	5.461	5.461	5.3537	5.3537	5.3601	5.3601	5.295	5.295		0.0569	5.8206	5.8206	5.9427	5.9427	5.7374	5.7374	5.5712	5.5712	5.4293	5.4293	5.2329	5.2329	5.2679	5.2679		0.0569	6.0436	6.0436	5.9741	5.9741	5.7188	5.7188	5.5038	5.5038	5.5012	5.5012	5.3214	5.3214	5.4939	5.4939
	0.05695	5.9394	6.2394	5.9172	5.9172	5.7864	5.7864	5.5175	5.5175	5.4684	5.4684	5.2942	5.2942	5.3738	5.3738	5.2809	5.2809		0.05695	5.8315	5.8315	5.9535	5.9535	5.6903	5.6903	5.5398	5.5398	5.4028	5.4028	5.241	5.241	5.222	5.222		0.05695	6.0224	6.0224	5.9841	5.9841	5.6802	5.6802	5.4744	5.4744	5.4801	5.4801	5.3658	5.3658	5.5714	5.5714
	0.057	5.8771	6.1771	5.959	5.959	5.7691	5.7691	5.5286	5.5286	5.4442	5.4442	5.3831	5.3831	5.3805	5.3805	5.2767	5.2767		0.057	5.8636	5.8636	5.8788	5.8788	5.6317	5.6317	5.5239	5.5239	5.3881	5.3881	5.2443	5.2443	5.2376	5.2376		0.057	6.0071	6.0071	5.9338	5.9338	5.594	5.594	5.5266	5.5266	5.4725	5.4725	5.3499	5.3499	5.552	5.552
	0.05705	5.8715	6.1715	5.9697	5.9697	5.8335	5.8335	5.4997	5.4997	5.483	5.483	5.4316	5.4316	5.3807	5.3807	5.4156	5.4156		0.05705	5.8403	5.8403	5.8839	5.8839	5.5972	5.5972	5.5396	5.5396	5.338	5.338	5.2999	5.2999	5.2751	5.2751		0.05705	6.0097	6.0097	5.8741	5.8741	5.5623	5.5623	5.5683	5.5683	5.451	5.451	5.3965	5.3965	5.4462	5.4462
	0.0571	5.82	6.12	5.8969	5.8969	5.8436	5.8436	5.4595	5.4595	5.4228	5.4228	5.4761	5.4761	5.3798	5.3798	5.4422	5.4422		0.0571	5.8459	5.8459	5.9596	5.9596	5.5527	5.5527	5.5662	5.5662	5.346	5.346	5.3251	5.3251	5.3141	5.3141		0.0571	5.9849	5.9849	5.9169	5.9169	5.6755	5.6755	5.5093	5.5093	5.5123	5.5123	5.3977	5.3977	5.4026	5.4026
	0.05715	5.8071	6.1071	5.9174	5.9174	5.8286	5.8286	5.501	5.501	5.4587	5.4587	5.4571	5.4571	5.3706	5.3706	5.4591	5.4591		0.05715	5.8288	5.8288	5.9691	5.9691	5.5866	5.5866	5.5736	5.5736	5.3866	5.3866	5.337	5.337	5.2559	5.2559		0.05715	6.0434	6.0434	6.0071	6.0071	5.7364	5.7364	5.5542	5.5542	5.5232	5.5232	5.4023	5.4023	5.519	5.519
	0.0572	5.8524	6.1524	6.0127	6.0127	5.8403	5.8403	5.5835	5.5835	5.4815	5.4815	5.4276	5.4276	5.4241	5.4241	5.4218	5.4218		0.0572	5.7817	5.7817	5.8903	5.8903	5.6474	5.6474	5.5412	5.5412	5.3079	5.3079	5.3793	5.3793	5.2729	5.2729		0.0572	5.9893	5.9893	6.1293	6.1293	5.7372	5.7372	5.6235	5.6235	5.5024	5.5024	5.4461	5.4461	5.5245	5.5245
	0.05725	5.864	6.164	6.0715	6.0715	5.7432	5.7432	5.5804	5.5804	5.4846	5.4846	5.436	5.436	5.4158	5.4158	5.4007	5.4007		0.05725	5.7716	5.7716	5.8361	5.8361	5.6895	5.6895	5.553	5.553	5.2888	5.2888	5.3883	5.3883	5.3372	5.3372		0.05725	5.953	5.953	6.1404	6.1404	5.7809	5.7809	5.5403	5.5403	5.4729	5.4729	5.375	5.375	5.5644	5.5644
	0.0573	5.9108	6.2108	6.0953	6.0953	5.7498	5.7498	5.5362	5.5362	5.5274	5.5274	5.3639	5.3639	5.4177	5.4177	5.4672	5.4672		0.0573	5.7864	5.7864	5.7824	5.7824	5.6406	5.6406	5.5202	5.5202	5.3129	5.3129	5.3238	5.3238	5.3492	5.3492		0.0573	5.9531	5.9531	6.0211	6.0211	5.7348	5.7348	5.515	5.515	5.5021	5.5021	5.3153	5.3153	5.5379	5.5379
	0.05735	5.9562	6.2561	6.0193	6.0193	5.6907	5.6907	5.5581	5.5581	5.4399	5.4399	5.3303	5.3303	5.4174	5.4174	5.4247	5.4247		0.05735	5.8071	5.8071	5.8395	5.8395	5.5786	5.5786	5.5437	5.5437	5.3365	5.3365	5.3295	5.3295	5.3218	5.3218		0.05735	5.9171	5.9171	5.9385	5.9385	5.7275	5.7275	5.5737	5.5737	5.5521	5.5521	5.3086	5.3086	5.5201	5.5201
	0.0574	5.957	6.257	5.9196	5.9196	5.7205	5.7205	5.5301	5.5301	5.4774	5.4774	5.3619	5.3619	5.3629	5.3629	5.4713	5.4713		0.0574	5.8125	5.8125	5.8305	5.8305	5.5601	5.5601	5.5135	5.5135	5.405	5.405	5.3811	5.3811	5.3326	5.3326		0.0574	5.9566	5.9566	5.9691	5.9691	5.7553	5.7553	5.6403	5.6403	5.4573	5.4573	5.3801	5.3801	5.5145	5.5145
	0.05745	5.9403	6.2403	5.9937	5.9937	5.7115	5.7115	5.562	5.562	5.475	5.475	5.3529	5.3529	5.3258	5.3258	5.4882	5.4882		0.05745	5.8097	5.8097	5.7509	5.7509	5.5842	5.5842	5.4301	5.4301	5.4223	5.4223	5.3513	5.3513	5.2847	5.2847		0.05745	6.0284	6.0284	5.9248	5.9248	5.7311	5.7311	5.6867	5.6867	5.4234	5.4234	5.4261	5.4261	5.5527	5.5527
	0.0575	5.9714	6.2713	6.0066	6.0066	5.7204	5.7204	5.5752	5.5752	5.4499	5.4499	5.304	5.304	5.324	5.324	5.4535	5.4535		0.0575	5.8179	5.8179	5.8173	5.8173	5.6096	5.6096	5.4351	5.4351	5.3991	5.3991	5.2669	5.2669	5.3173	5.3173		0.0575	6.0091	6.0091	5.9082	5.9082	5.6772	5.6772	5.6655	5.6655	5.4261	5.4261	5.3108	5.3108	5.5994	5.5994
	0.05755	6.0239	6.3239	5.953	5.953	5.7409	5.7409	5.6658	5.6658	5.4662	5.4662	5.3002	5.3002	5.2601	5.2601	5.3458	5.3458		0.05755	5.7952	5.7952	5.9019	5.9019	5.572	5.572	5.4856	5.4856	5.3724	5.3724	5.2595	5.2595	5.3475	5.3475		0.05755	5.9547	5.9547	5.8761	5.8761	5.617	5.617	5.635	5.635	5.4007	5.4007	5.3353	5.3353	5.5281	5.5281
	0.0576	5.9727	6.2727	5.9198	5.9198	5.7797	5.7797	5.6613	5.6613	5.4778	5.4778	5.2932	5.2932	5.2862	5.2862	5.4255	5.4255		0.0576	5.8669	5.8669	5.8424	5.8424	5.5718	5.5718	5.5145	5.5145	5.3867	5.3867	5.3026	5.3026	5.3556	5.3556		0.0576	5.9888	5.9888	5.8793	5.8793	5.6366	5.6366	5.5701	5.5701	5.3845	5.3845	5.3167	5.3167	5.4742	5.4742
	0.05765	5.9863	6.2863	5.9332	5.9332	5.803	5.803	5.5595	5.5595	5.4708	5.4708	5.2951	5.2951	5.3413	5.3413	5.4482	5.4482		0.05765	5.8017	5.8017	5.8518	5.8518	5.5936	5.5936	5.5404	5.5404	5.4065	5.4065	5.2818	5.2818	5.374	5.374		0.05765	6.0077	6.0077	5.8642	5.8642	5.6969	5.6969	5.6293	5.6293	5.3401	5.3401	5.3517	5.3517	5.5395	5.5395
	0.0577	5.9597	6.2597	5.9594	5.9594	5.7965	5.7965	5.5283	5.5283	5.4595	5.4595	5.3379	5.3379	5.3602	5.3602	5.3333	5.3333		0.0577	5.7356	5.7356	5.8987	5.8987	5.5271	5.5271	5.5565	5.5565	5.4229	5.4229	5.274	5.274	5.3237	5.3237		0.0577	6.0069	6.0069	5.9054	5.9054	5.7231	5.7231	5.6887	5.6887	5.3382	5.3382	5.452	5.452	5.5758	5.5758
	0.05775	5.8792	6.1792	6.0032	6.0032	5.8465	5.8465	5.5753	5.5753	5.5309	5.5309	5.3957	5.3957	5.3235	5.3235	5.2558	5.2558		0.05775	5.7905	5.7905	5.9441	5.9441	5.5519	5.5519	5.5093	5.5093	5.384	5.384	5.2686	5.2686	5.3135	5.3135		0.05775	5.9637	5.9637	5.9465	5.9465	5.7463	5.7463	5.7036	5.7036	5.4617	5.4617	5.3663	5.3663	5.5331	5.5331
	0.0578	5.9168	6.2168	5.9926	5.9926	5.8811	5.8811	5.562	5.562	5.5132	5.5132	5.4591	5.4591	5.3263	5.3263	5.302	5.302		0.0578	5.8769	5.8769	5.8508	5.8508	5.5134	5.5134	5.4921	5.4921	5.3575	5.3575	5.2841	5.2841	5.2902	5.2902		0.0578	5.9899	5.9899	5.9309	5.9309	5.8176	5.8176	5.6682	5.6682	5.4338	5.4338	5.3236	5.3236	5.4801	5.4801
	0.05785	6.0012	6.3012	6.083	6.083	5.8658	5.8658	5.5233	5.5233	5.4525	5.4525	5.4921	5.4921	5.2964	5.2964	5.341	5.341		0.05785	5.8228	5.8228	5.8697	5.8697	5.5442	5.5442	5.4988	5.4988	5.3439	5.3439	5.3075	5.3075	5.3168	5.3168		0.05785	5.9966	5.9966	5.9844	5.9844	5.8108	5.8108	5.597	5.597	5.4227	5.4227	5.3406	5.3406	5.4801	5.4801
	0.0579	5.9985	6.2985	6.1882	6.1882	5.8732	5.8732	5.529	5.529	5.43	5.43	5.4612	5.4612	5.305	5.305	5.3804	5.3804		0.0579	5.7901	5.7901	5.8925	5.8925	5.5418	5.5418	5.5337	5.5337	5.381	5.381	5.3043	5.3043	5.3287	5.3287		0.0579	5.9548	5.9548	5.9612	5.9612	5.795	5.795	5.5739	5.5739	5.4265	5.4265	5.3422	5.3422	5.4476	5.4476
	0.05795	5.9901	6.2901	6.1309	6.1309	5.8425	5.8425	5.5266	5.5266	5.47	5.47	5.3704	5.3704	5.2892	5.2892	5.3607	5.3607		0.05795	5.7896	5.7896	5.8167	5.8167	5.5398	5.5398	5.5235	5.5235	5.4014	5.4014	5.3549	5.3549	5.2443	5.2443		0.05795	6.0014	6.0014	5.9091	5.9091	5.6807	5.6807	5.5359	5.5359	5.3794	5.3794	5.3418	5.3418	5.4623	5.4623
	0.058	5.9957	6.2957	6.0333	6.0333	5.8096	5.8096	5.5119	5.5119	5.4424	5.4424	5.3642	5.3642	5.3437	5.3437	5.4511	5.4511		0.058	5.8226	5.8226	5.8691	5.8691	5.5776	5.5776	5.5762	5.5762	5.4528	5.4528	5.3676	5.3676	5.3007	5.3007		0.058	6.0136	6.0136	5.8535	5.8535	5.6071	5.6071	5.5469	5.5469	5.375	5.375	5.3402	5.3402	5.4723	5.4723
	0.05805	5.9507	6.2507	5.9901	5.9901	5.8101	5.8101	5.4886	5.4886	5.4798	5.4798	5.4178	5.4178	5.3139	5.3139	5.5449	5.5449		0.05805	5.8449	5.8449	5.9772	5.9772	5.6806	5.6806	5.5411	5.5411	5.4226	5.4226	5.4086	5.4086	5.399	5.399		0.05805	5.9417	5.9417	5.8857	5.8857	5.6408	5.6408	5.5812	5.5812	5.4297	5.4297	5.3101	5.3101	5.4955	5.4955
	0.0581	5.9253	6.2253	6.006	6.006	5.8167	5.8167	5.4837	5.4837	5.4778	5.4778	5.4163	5.4163	5.2901	5.2901	5.3729	5.3729		0.0581	5.8338	5.8338	6.0491	6.0491	5.658	5.658	5.5057	5.5057	5.3345	5.3345	5.3845	5.3845	5.4044	5.4044		0.0581	5.9732	5.9732	5.917	5.917	5.6888	5.6888	5.5236	5.5236	5.4586	5.4586	5.3077	5.3077	5.4654	5.4654
	0.05815	5.9708	6.2708	6.0165	6.0165	5.8347	5.8347	5.5289	5.5289	5.4687	5.4687	5.4518	5.4518	5.3629	5.3629	5.2597	5.2597		0.05815	5.8867	5.8867	5.9564	5.9564	5.6663	5.6663	5.4595	5.4595	5.3303	5.3303	5.3785	5.3785	5.3892	5.3892		0.05815	6.0252	6.0252	5.92	5.92	5.7559	5.7559	5.4806	5.4806	5.4338	5.4338	5.3505	5.3505	5.4494	5.4494
	0.0582	5.945	6.245	6.0256	6.0256	5.8066	5.8066	5.5304	5.5304	5.4404	5.4404	5.422	5.422	5.3604	5.3604	5.3256	5.3256		0.0582	5.8617	5.8617	5.9234	5.9234	5.6659	5.6659	5.4571	5.4571	5.4546	5.4546	5.3267	5.3267	5.369	5.369		0.0582	5.988	5.988	5.9791	5.9791	5.8186	5.8186	5.5339	5.5339	5.3617	5.3617	5.2822	5.2822	5.4924	5.4924
	0.05825	5.9792	6.2792	5.9878	5.9878	5.7887	5.7887	5.5665	5.5665	5.4429	5.4429	5.4063	5.4063	5.2611	5.2611	5.3778	5.3778		0.05825	5.8456	5.8456	5.9573	5.9573	5.6874	5.6874	5.4912	5.4912	5.3813	5.3813	5.2808	5.2808	5.2875	5.2875		0.05825	5.9495	5.9495	5.9592	5.9592	5.742	5.742	5.5111	5.5111	5.422	5.422	5.3407	5.3407	5.5022	5.5022
	0.0583	5.9914	6.2914	5.9829	5.9829	5.6863	5.6863	5.5709	5.5709	5.4755	5.4755	5.3543	5.3543	5.2706	5.2706	5.3561	5.3561		0.0583	5.8478	5.8478	5.9053	5.9053	5.6551	5.6551	5.5053	5.5053	5.3494	5.3494	5.2563	5.2563	5.282	5.282		0.0583	5.9868	5.9868	5.9442	5.9442	5.6994	5.6994	5.4827	5.4827	5.4867	5.4867	5.2916	5.2916	5.5088	5.5088
	0.05835	5.9416	6.2416	5.9146	5.9146	5.7414	5.7414	5.4871	5.4871	5.4679	5.4679	5.3397	5.3397	5.2821	5.2821	5.3267	5.3267		0.05835	5.808	5.808	5.9062	5.9062	5.7244	5.7244	5.4991	5.4991	5.36	5.36	5.2506	5.2506	5.3725	5.3725		0.05835	6.0003	6.0003	5.9942	5.9942	5.7344	5.7344	5.5262	5.5262	5.5367	5.5367	5.261	5.261	5.4782	5.4782
	0.0584	5.8409	6.1409	5.9395	5.9395	5.7586	5.7586	5.5211	5.5211	5.4916	5.4916	5.2688	5.2688	5.3426	5.3426	5.3142	5.3142		0.0584	5.7439	5.7439	5.8592	5.8592	5.7585	5.7585	5.4961	5.4961	5.396	5.396	5.2728	5.2728	5.3254	5.3254		0.0584	6.0328	6.0328	6.0057	6.0057	5.7223	5.7223	5.6325	5.6325	5.57	5.57	5.3187	5.3187	5.4465	5.4465
	0.05845	5.8404	6.1404	5.9798	5.9798	5.8223	5.8223	5.531	5.531	5.4587	5.4587	5.2803	5.2803	5.3617	5.3617	5.2557	5.2557		0.05845	5.6736	5.6736	5.845	5.845	5.7722	5.7722	5.5491	5.5491	5.372	5.372	5.3148	5.3148	5.2693	5.2693		0.05845	5.9732	5.9732	5.9989	5.9989	5.6985	5.6985	5.615	5.615	5.5634	5.5634	5.3657	5.3657	5.484	5.484
	0.0585	5.9098	6.2098	5.9651	5.9651	5.8263	5.8263	5.5087	5.5087	5.3618	5.3618	5.3348	5.3348	5.3849	5.3849	5.3377	5.3377		0.0585	5.6965	5.6965	5.8236	5.8236	5.7434	5.7434	5.5251	5.5251	5.3908	5.3908	5.2805	5.2805	5.203	5.203		0.0585	5.9566	5.9566	5.9376	5.9376	5.7017	5.7017	5.5658	5.5658	5.5001	5.5001	5.3535	5.3535	5.5507	5.5507
	0.05855	5.9405	6.2405	6.0137	6.0137	5.8472	5.8472	5.5595	5.5595	5.4392	5.4392	5.3777	5.3777	5.3485	5.3485	5.4033	5.4033		0.05855	5.8009	5.8009	5.8382	5.8382	5.6817	5.6817	5.5123	5.5123	5.3825	5.3825	5.2128	5.2128	5.2319	5.2319		0.05855	5.9911	5.9911	6.0119	6.0119	5.7157	5.7157	5.5731	5.5731	5.438	5.438	5.4302	5.4302	5.5414	5.5414
	0.0586	5.9861	6.2861	6.0316	6.0316	5.8777	5.8777	5.6239	5.6239	5.4592	5.4592	5.4253	5.4253	5.3134	5.3134	5.4248	5.4248		0.0586	5.8596	5.8596	5.845	5.845	5.6678	5.6678	5.5333	5.5333	5.3758	5.3758	5.218	5.218	5.3398	5.3398		0.0586	6.0055	6.0055	5.9754	5.9754	5.7523	5.7523	5.6209	5.6209	5.4471	5.4471	5.3565	5.3565	5.416	5.416
	0.05865	5.9984	6.2984	5.9849	5.9849	5.8755	5.8755	5.6248	5.6248	5.461	5.461	5.4503	5.4503	5.3502	5.3502	5.3857	5.3857		0.05865	5.8686	5.8686	5.8004	5.8004	5.6219	5.6219	5.5197	5.5197	5.365	5.365	5.2766	5.2766	5.3698	5.3698		0.05865	5.9304	5.9304	6.0233	6.0233	5.7219	5.7219	5.6161	5.6161	5.4904	5.4904	5.308	5.308	5.37	5.37
	0.0587	5.9875	6.2875	5.9777	5.9777	5.7826	5.7826	5.6066	5.6066	5.4408	5.4408	5.396	5.396	5.3585	5.3585	5.4208	5.4208		0.0587	5.8896	5.8896	5.8128	5.8128	5.6018	5.6018	5.5101	5.5101	5.3931	5.3931	5.2802	5.2802	5.3901	5.3901		0.0587	5.9121	5.9121	6.0485	6.0485	5.7182	5.7182	5.5973	5.5973	5.4838	5.4838	5.2855	5.2855	5.4229	5.4229
	0.05875	5.8972	6.1972	5.9795	5.9795	5.784	5.784	5.5559	5.5559	5.5285	5.5285	5.3312	5.3312	5.3812	5.3812	5.3846	5.3846		0.05875	5.8501	5.8501	5.8739	5.8739	5.6509	5.6509	5.5292	5.5292	5.4505	5.4505	5.2474	5.2474	5.2831	5.2831		0.05875	5.89	5.89	5.9933	5.9933	5.7467	5.7467	5.5609	5.5609	5.5021	5.5021	5.2558	5.2558	5.3866	5.3866
	0.0588	5.796	6.096	5.9648	5.9648	5.8471	5.8471	5.5378	5.5378	5.6301	5.6301	5.3045	5.3045	5.3891	5.3891	5.3985	5.3985		0.0588	5.8344	5.8344	5.8805	5.8805	5.6587	5.6587	5.5379	5.5379	5.433	5.433	5.2811	5.2811	5.2242	5.2242		0.0588	5.9287	5.9287	5.9566	5.9566	5.7412	5.7412	5.6285	5.6285	5.5141	5.5141	5.2597	5.2597	5.4423	5.4423
	0.05885	5.764	6.064	5.973	5.973	5.8292	5.8292	5.5814	5.5814	5.5344	5.5344	5.2825	5.2825	5.3781	5.3781	5.3095	5.3095		0.05885	5.7755	5.7755	5.8397	5.8397	5.6609	5.6609	5.5757	5.5757	5.3981	5.3981	5.3182	5.3182	5.2484	5.2484		0.05885	6.0202	6.0202	5.8689	5.8689	5.7149	5.7149	5.6833	5.6833	5.4941	5.4941	5.2227	5.2227	5.4542	5.4542
	0.0589	5.8407	6.1407	6.0048	6.0048	5.7571	5.7571	5.6463	5.6463	5.4475	5.4475	5.3024	5.3024	5.3922	5.3922	5.2944	5.2944		0.0589	5.7419	5.7419	5.8326	5.8326	5.6052	5.6052	5.5736	5.5736	5.4362	5.4362	5.3108	5.3108	5.2729	5.2729		0.0589	6.0409	6.0409	5.8784	5.8784	5.6651	5.6651	5.6742	5.6742	5.5095	5.5095	5.3152	5.3152	5.4961	5.4961
	0.05895	5.9048	6.2048	6.0038	6.0038	5.7469	5.7469	5.5514	5.5514	5.4891	5.4891	5.3748	5.3748	5.4238	5.4238	5.2934	5.2934		0.05895	5.7519	5.7519	5.8581	5.8581	5.639	5.639	5.5928	5.5928	5.491	5.491	5.3503	5.3503	5.2772	5.2772		0.05895	6.0285	6.0285	5.8651	5.8651	5.7043	5.7043	5.7034	5.7034	5.5974	5.5974	5.2942	5.2942	5.5798	5.5798
	0.059	5.9107	6.2107	6.026	6.026	5.7665	5.7665	5.5336	5.5336	5.4705	5.4705	5.3732	5.3732	5.4226	5.4226	5.3153	5.3153		0.059	5.7932	5.7932	5.851	5.851	5.6164	5.6164	5.5677	5.5677	5.4479	5.4479	5.3955	5.3955	5.3605	5.3605		0.059	6.0177	6.0177	5.97	5.97	5.6349	5.6349	5.7381	5.7381	5.653	5.653	5.2309	5.2309	5.5161	5.5161
	0.05905	5.9351	6.2351	6.0062	6.0062	5.7408	5.7408	5.5785	5.5785	5.4622	5.4622	5.3292	5.3292	5.3729	5.3729	5.3426	5.3426		0.05905	5.7743	5.7743	5.8963	5.8963	5.5998	5.5998	5.5322	5.5322	5.4693	5.4693	5.3566	5.3566	5.3748	5.3748		0.05905	5.9979	5.9979	6.0019	6.0019	5.5895	5.5895	5.7168	5.7168	5.6002	5.6002	5.2933	5.2933	5.4478	5.4478
	0.0591	5.9839	6.2839	6.0268	6.0268	5.7225	5.7225	5.5983	5.5983	5.4228	5.4228	5.382	5.382	5.3977	5.3977	5.3847	5.3847		0.0591	5.7949	5.7949	5.9065	5.9065	5.5903	5.5903	5.5099	5.5099	5.4606	5.4606	5.3212	5.3212	5.3305	5.3305		0.0591	5.9963	5.9963	6.0042	6.0042	5.6593	5.6593	5.6431	5.6431	5.558	5.558	5.3481	5.3481	5.4403	5.4403
	0.05915	5.9501	6.2501	6.0103	6.0103	5.7808	5.7808	5.6218	5.6218	5.4809	5.4809	5.3667	5.3667	5.4062	5.4062	5.38	5.38		0.05915	5.8689	5.8689	5.8022	5.8022	5.6097	5.6097	5.5063	5.5063	5.4041	5.4041	5.2971	5.2971	5.3173	5.3173		0.05915	5.9545	5.9545	6.0209	6.0209	5.6861	5.6861	5.6309	5.6309	5.4694	5.4694	5.3893	5.3893	5.5007	5.5007
	0.0592	5.865	6.1649	6.0775	6.0775	5.7685	5.7685	5.6444	5.6444	5.5112	5.5112	5.3407	5.3407	5.4058	5.4058	5.3685	5.3685		0.0592	5.8547	5.8547	5.8724	5.8724	5.6804	5.6804	5.4303	5.4303	5.3936	5.3936	5.2846	5.2846	5.2795	5.2795		0.0592	5.9458	5.9458	5.9269	5.9269	5.74	5.74	5.6349	5.6349	5.4404	5.4404	5.4088	5.4088	5.561	5.561
	0.05925	5.8459	6.1459	6.0919	6.0919	5.756	5.756	5.5942	5.5942	5.4549	5.4549	5.3589	5.3589	5.3699	5.3699	5.3278	5.3278		0.05925	5.7998	5.7998	5.9448	5.9448	5.6293	5.6293	5.4175	5.4175	5.4347	5.4347	5.3024	5.3024	5.2464	5.2464		0.05925	5.9666	5.9666	5.9467	5.9467	5.704	5.704	5.5826	5.5826	5.4258	5.4258	5.3718	5.3718	5.5407	5.5407
	0.0593	5.8293	6.1293	6.0236	6.0236	5.8152	5.8152	5.5483	5.5483	5.4462	5.4462	5.3915	5.3915	5.3749	5.3749	5.3889	5.3889		0.0593	5.8203	5.8203	5.91	5.91	5.6163	5.6163	5.4551	5.4551	5.4078	5.4078	5.3417	5.3417	5.2579	5.2579		0.0593	5.9343	5.9343	5.9327	5.9327	5.7309	5.7309	5.585	5.585	5.4226	5.4226	5.3633	5.3633	5.4794	5.4794
	0.05935	5.8635	6.1635	6.0285	6.0285	5.8189	5.8189	5.587	5.587	5.4024	5.4024	5.3891	5.3891	5.3267	5.3267	5.4162	5.4162		0.05935	5.76	5.76	5.955	5.955	5.6344	5.6344	5.5126	5.5126	5.4107	5.4107	5.2735	5.2735	5.3052	5.3052		0.05935	5.9644	5.9644	5.8449	5.8449	5.7128	5.7128	5.5178	5.5178	5.4415	5.4415	5.3415	5.3415	5.4802	5.4802
	0.0594	5.9322	6.2322	6.0375	6.0375	5.79	5.79	5.5959	5.5959	5.4675	5.4675	5.3745	5.3745	5.3903	5.3903	5.3208	5.3208		0.0594	5.7395	5.7395	6.0013	6.0013	5.6228	5.6228	5.4725	5.4725	5.4187	5.4187	5.2084	5.2084	5.3042	5.3042		0.0594	5.9502	5.9502	5.8625	5.8625	5.7266	5.7266	5.5113	5.5113	5.4433	5.4433	5.3247	5.3247	5.4634	5.4634
	0.05945	5.9978	6.2978	6.0115	6.0115	5.7521	5.7521	5.583	5.583	5.4511	5.4511	5.3759	5.3759	5.4309	5.4309	5.2891	5.2891		0.05945	5.8765	5.8765	5.9394	5.9394	5.6567	5.6567	5.4984	5.4984	5.4429	5.4429	5.2932	5.2932	5.3032	5.3032		0.05945	5.9513	5.9513	5.8651	5.8651	5.7772	5.7772	5.5391	5.5391	5.3574	5.3574	5.323	5.323	5.4738	5.4738
	0.0595	6.0329	6.3329	5.9666	5.9666	5.7094	5.7094	5.533	5.533	5.3912	5.3912	5.3169	5.3169	5.379	5.379	5.3247	5.3247		0.0595	5.9778	5.9778	5.9114	5.9114	5.6319	5.6319	5.5417	5.5417	5.5164	5.5164	5.2602	5.2602	5.3473	5.3473		0.0595	5.9503	5.9503	5.9468	5.9468	5.8237	5.8237	5.4957	5.4957	5.3442	5.3442	5.241	5.241	5.4771	5.4771
	0.05955	6.0154	6.3154	5.9892	5.9892	5.7821	5.7821	5.5257	5.5257	5.3854	5.3854	5.2904	5.2904	5.3853	5.3853	5.4401	5.4401		0.05955	5.9261	5.9261	5.9	5.9	5.676	5.676	5.6152	5.6152	5.4604	5.4604	5.3141	5.3141	5.3597	5.3597		0.05955	5.9405	5.9405	5.9922	5.9922	5.7179	5.7179	5.5953	5.5953	5.4274	5.4274	5.1905	5.1905	5.5583	5.5583
	0.0596	5.8821	6.182	6.0048	6.0048	5.8219	5.8219	5.6209	5.6209	5.4832	5.4832	5.3679	5.3679	5.4193	5.4193	5.4319	5.4319		0.0596	5.8675	5.8675	5.8334	5.8334	5.7441	5.7441	5.5537	5.5537	5.3677	5.3677	5.3654	5.3654	5.3336	5.3336		0.0596	5.9718	5.9718	5.9493	5.9493	5.6882	5.6882	5.6209	5.6209	5.4885	5.4885	5.2417	5.2417	5.51	5.51
	0.05965	5.8126	6.1126	6.0038	6.0038	5.8547	5.8547	5.617	5.617	5.4802	5.4802	5.3245	5.3245	5.3637	5.3637	5.4273	5.4273		0.05965	5.8603	5.8603	5.7808	5.7808	5.724	5.724	5.5462	5.5462	5.3248	5.3248	5.3441	5.3441	5.3066	5.3066		0.05965	5.9493	5.9493	5.9432	5.9432	5.7112	5.7112	5.595	5.595	5.4883	5.4883	5.3666	5.3666	5.4881	5.4881
	0.0597	5.8456	6.1456	6.0418	6.0418	5.8305	5.8305	5.5711	5.5711	5.4268	5.4268	5.3127	5.3127	5.3694	5.3694	5.4024	5.4024		0.0597	5.833	5.833	5.8426	5.8426	5.674	5.674	5.5861	5.5861	5.3215	5.3215	5.4542	5.4542	5.3226	5.3226		0.0597	5.971	5.971	5.9417	5.9417	5.6566	5.6566	5.6426	5.6426	5.4959	5.4959	5.4597	5.4597	5.4665	5.4665
	0.05975	5.8727	6.1727	6.0122	6.0122	5.7305	5.7305	5.5046	5.5046	5.4849	5.4849	5.3064	5.3064	5.3488	5.3488	5.3694	5.3694		0.05975	5.7595	5.7595	5.8484	5.8484	5.6526	5.6526	5.5425	5.5425	5.3782	5.3782	5.4642	5.4642	5.3488	5.3488		0.05975	5.979	5.979	5.856	5.856	5.6381	5.6381	5.6465	5.6465	5.504	5.504	5.4557	5.4557	5.4856	5.4856
	0.0598	5.9227	6.2227	5.9496	5.9496	5.7147	5.7147	5.521	5.521	5.5155	5.5155	5.2686	5.2686	5.3272	5.3272	5.3626	5.3626		0.0598	5.7234	5.7234	5.8611	5.8611	5.61	5.61	5.577	5.577	5.4519	5.4519	5.3866	5.3866	5.3145	5.3145		0.0598	5.9947	5.9947	5.809	5.809	5.6371	5.6371	5.58	5.58	5.4352	5.4352	5.45	5.45	5.5428	5.5428
	0.05985	5.9866	6.2866	5.9033	5.9033	5.749	5.749	5.5641	5.5641	5.477	5.477	5.2736	5.2736	5.385	5.385	5.3358	5.3358		0.05985	5.7933	5.7933	5.8487	5.8487	5.6125	5.6125	5.6432	5.6432	5.4732	5.4732	5.3526	5.3526	5.3357	5.3357		0.05985	5.9886	5.9886	5.8252	5.8252	5.6994	5.6994	5.5228	5.5228	5.436	5.436	5.3845	5.3845	5.5031	5.5031
[truncated: 8,803 more rows]

## Sheet: Figure 3e
	Figure 3e: hRPA-S384D vs dT35-trp kinetics
[truncated: 10,002 more rows]

[truncated: 28 more sheets: Figure 3f, Figure 3g, Figure 3h, Figure 4b, Figure 4c, Figure 4e, Figure 5 c-d, Figure 6b, Figure 6f, Figure 6h, Figure 7c, Figure 7d, Figure S3a, Figure S3b, Figure S4a, Figure S4b, Figure S5b, Figure S6c, Figure S6e, Figure S6f …]
